# Supplementary material for: Functional Proteomics Characterization of the Role of SPRYD7 in Colorectal Cancer Progression and Metastasis
Source: Cells. 2023 Oct 31;12(21):2548. doi: 10.3390/cells12212548 (PMC10648221; doi:10.3390/cells12212548)
Supplement: Supplementary file 1 [file cells-12-02548-s001.zip]

Archive with 11 entries (11 files):
- Revised Supplementary Figure 3.pptx
- Supplementary Figure 1.pptx
- Supplementary Figure 2.pptx
- Supplementary table S1.xlsx
- Supplementary Table S2.xlsx
- Supplementary Table S3.xlsx
- Supplementary Table S4.xlsx
- Supplementary Table S5.xlsx
- Revised Supplementary Figure 4.pptx
- Revised Supplementary Figure 5.pptx
- Revised Supplementary Figure 6.pptx
