# Supplementary material for: Functional Proteomics Characterization of the Role of SPRYD7 in Colorectal Cancer Progression and Metastasis
Source: Cells. 2023 Oct 31;12(21):2548. doi: 10.3390/cells12212548 (PMC10648221; doi:10.3390/cells12212548)
Supplement: Supplementary file 1 [file cells-12-02548-s001.zip › Supplementary table S1.xlsx]

## Sheet: Hoja1
Table S1. Clinical information of the paired non-tumoral and tumoral tissue samples used for PCR analysis of SPRYD7 mRNA expression in CRC patients
Sample	Gender	Age (years)	Stage
C1C1	M	76	I
CRC2	M	73	IIa
CRC3	M	87	IIa
CRC4	M	47	IIIa
CRC5	F	62	IIIa
CRC6	F	62	IV
CRC7	M	80	IV
