# Supplementary material for: Functional Proteomics Characterization of the Role of SPRYD7 in Colorectal Cancer Progression and Metastasis
Source: Cells. 2023 Oct 31;12(21):2548. doi: 10.3390/cells12212548 (PMC10648221; doi:10.3390/cells12212548)
Supplement: Supplementary file 1 [file cells-12-02548-s001.zip › Supplementary Table S2.xlsx]

## Sheet: Hoja1
Table S2. Oligonucleotides used for the cloning of SPRYD7 into the pcDNA 3.1(+) and for PCR and qPCR analysis.
Oligonucleotide	Sequence	Application
SPRYD7 Forward cloning	CTATAGGGAGACCCAAGCTGGATGGCCACCTCGGTGTTG	Cloning SPRYD7
SPRYD7 Reverse cloning	CCTCTAGACTCGAGCGGCCGCCTAGAAGATTTGCTGTTCAAA
18S Forward	ACCCGTTGAACCCCATTCGTGA	PCR/qPCR
18S Reverse	GCCTCACTAAACCATCCAATCGG
SPRYD7 Forward	GTCCAGCATCAGGTATACGAGG
SPRYD7 Reverse	CAAAACCAGGTGGAGGCGTATG
hGAPDH Forward	CGGCCATCACGCCACAGTTTC	PCR homing
hGAPDH Reverse	GGCTGAGAACGGGAAGCTTGT
mβActin Forward	CATGTACGTAGCCATCCAGGC
mβActin Reverse	CTCTTTGATGTCACGCACGAT
