# Supplementary material for: Functional Proteomics Characterization of the Role of SPRYD7 in Colorectal Cancer Progression and Metastasis
Source: Cells. 2023 Oct 31;12(21):2548. doi: 10.3390/cells12212548 (PMC10648221; doi:10.3390/cells12212548)
Supplement: Supplementary file 1 [file cells-12-02548-s001.zip › Supplementary Table S3.xlsx]

## Sheet: Hoja1
Table S3. Antibodies used for WB and IHC and analyses
Primary antibodies
Target	Source	Clonality	Dilution		Provider	Reference
			WB	IHC
SPRYD7	Mouse	Monoclonal	1:1000	1:100	SCBT	sc-514533
DDB2	Mouse	Monoclonal	1:500	-	SCBT	sc-81246
SETD8	Mouse	Monoclonal	1:1000	-	SCBT	sc-377034
KDELC2	Rabbit	Polyclonal	1:1000	-	Proteintech	23345-1-AP
IRF9	Rabbit	Polyclonal	1:1000	-	Elabscience	E-AB-14166
TYMP/ECGF	Mouse	Monoclonal			SCBT	sc-47702
TOLLIP	Mouse	Monoclonal	1:1000	-	SCBT	sc-59720
IL1RN	Mouse	Monoclonal	1:1000	-	SCBT	sc-374084
VPRBP	Mouse	Monoclonal	1:1000	-	SCBT	sc-376850
NPHP3	Mouse	Monoclonal	1:500	-	SCBT	sc-517129
A2ML1	Mouse	Monoclonal	1:500	-	SCBT	sc-393082
BLMH	Mouse	Monoclonal	1:1000	-	SCBT	sc-166777
FSCN1	Mouse	Monoclonal	1:1000	-	SCBT	sc-46675
SOD1	Mouse	Monoclonal	1:1000	-	SCBT	sc-101523
ARG1	Mouse	Monoclonal	1:500	-	SCBT	sc-166920
CAPNS2	Rabbit	Polyclonal	1:1000	-	Cohesion Biosciences	CPA3538
Ki67	Mouse	Monoclonal	-	Ready to use	Dako	GA626
CD31	Mouse	Monoclonal	-	Ready to use	Dako	IR610
CD34	Mouse	Monoclonal	-	Ready to use	Dako	IR632
RhoGDi	Rabbit	Polyclonal	1:1000	-	SCBT	sc-360
GAPDH	Rabbit	Polyclonal	1:1000	-	Rockland	800-656-7625
HRP-labeled secondary antibodies
Name	Source	Clonality	Dilution		Provider	Reference
			WB	IHC
HRP anti-mouse IgG	Goat	Polyclonal	1:2500	1:2500	Sigma Aldrich	A4416
HRP anti-rabbit IgG	Goat	Polyclonal	1:3000	1:3000	Sigma-Aldrich	A6154
*SCTB; Santa Cruz Biotechnology
