# Supplementary material for: Functional Proteomics Characterization of the Role of SPRYD7 in Colorectal Cancer Progression and Metastasis
Source: Cells. 2023 Oct 31;12(21):2548. doi: 10.3390/cells12212548 (PMC10648221; doi:10.3390/cells12212548)
Supplement: Supplementary file 1 [file cells-12-02548-s001.zip › Supplementary Table S4.xlsx]

## Sheet: Hoja1
Table S4. List of proteins identified and quantified from the TMT 10-plex quantitative proteomics analysis of SPRYD7-stably transfected KM12C and KM12SM cells
Protein ID	Gene name	Fasta headers	Number of proteins	Peptides	Mol. weight [kDa]	Sequence length	KM12C_Mock_1 (TMT-10126)	KM12C_SPRYD7_1 (TMT-10127N)	KM12SM_Mock_1 (TMT-10127C)	KM12SM_SPRYD7_1 (TMT-10128N)	KM12C_Mock_2 (TMT-10128C)	KM12C_SPRYD7_2 (TMT-10129N)	KM12SM_Mock_2 (TMT-10129C)	KM12SM_SPRYD7_2 (TMT-10130N)	KM12C_Mock_3 (TMT-10130C)	KM12C_SPRYD7_3 (TMT-10131)	KM12C cells			KM12SM cells
																	SPRYD7/Mock	FDR	Dysregulation	SPRYD7/Mock	FDR	Dysregulation
A0A1B0GUL7		tr|A0A1B0GUL7|A0A1B0GUL7_HUMAN Protein kinase domain-containing protein OS=Homo sapiens OX=9606 PE=1 SV=1	1	8	45.208	405	1248.1	1142.8	1398.7	771.08	831.27	968.79	1046.4	641.22	781.48	1187.1	1.18947	0.466056	-	0.647474	0.134138	-
P0DP25		sp|P0DP25|CALM3_HUMAN Calmodulin-3 OS=Homo sapiens OX=9606 GN=CALM3 PE=1 SV=1;sp|P0DP24|CALM2_HUMAN Calmodulin-2 OS=Homo sapiens OX=9606 GN=CALM2 PE=1 SV=1;sp|P0DP23|CALM1_HUMAN Calmodulin-1 OS=Homo sapiens OX=9606 GN=CALM1 PE=1 SV=1	3	6	16.837	149	24329	31454	42799	26145	13520	41663	24484	36141	23874	39005	1.85088	0.0201815	Upregulated	1.07177	0.846251	-
P0DPB6		sp|P0DPB6|RPAC2_HUMAN DNA-directed RNA polymerases I and III subunit RPAC2 OS=Homo sapiens OX=9606 GN=POLR1D PE=1 SV=1	1	1	15.237	133	3353.3	1950.9	3653.8	2599.8	2201.9	3028.6	3203.1	2109.9	2474.9	3008.5	1.01631	0.995441	-	0.763923	0.110999	-
P0DPD7		sp|P0DPD7|EFMT4_HUMAN EEF1A lysine methyltransferase 4 OS=Homo sapiens OX=9606 GN=EEF1AKMT4 PE=1 SV=1;sp|P0DPD8|EFCE2_HUMAN EEF1AKMT4-ECE2 readthrough transcript protein OS=Homo sapiens OX=9606 GN=EEF1AKMT4-ECE2 PE=1 SV=1	2	1	28.306	255	2022.5	1550.5	1888.5	1262.3	1231	1424.6	1564.7	1135	950.79	1724.4	1.17409	0.48019	-	0.777325	0.272325	-
P0DPI2		sp|P0DPI2|GAL3A_HUMAN Glutamine amidotransferase-like class 1 domain-containing protein 3, mitochondrial OS=Homo sapiens OX=9606 GN=GATD3 PE=1 SV=1;sp|A0A0B4J2D5|GAL3B_HUMAN Putative glutamine amidotransferase-like class 1 domain-containing protein 3B, mit	2	8	28.17	268	41473	26181	21226	21253	26687	26709	19336	17748	26909	30884	0.90852	0.157456	-	1.0689	0.387175	-
Q2M2H8		sp|Q2M2H8|MGAL_HUMAN Probable maltase-glucoamylase 2 OS=Homo sapiens OX=9606 GN=MGAM2 PE=2 SV=3	2	18	277.99	2515	77405	52450	48865	46250	48400	59323	36282	40479	53522	59287	0.984135	0.845982	-	1.1446	0.0700978	-
A8K2U0	A2ML1	sp|A8K2U0|A2ML1_HUMAN Alpha-2-macroglobulin-like protein 1 OS=Homo sapiens OX=9606 GN=A2ML1 PE=1 SV=3	1	28	161.1	1454	277960	87712	277960	324510	155220	85351	228260	270880	157390	97402	0.480224	8.99706e-06	Downregulated	1.31336	1.68649e-05	-
Q9NRG9	AAAS	sp|Q9NRG9|AAAS_HUMAN Aladin OS=Homo sapiens OX=9606 GN=AAAS PE=1 SV=1	1	5	59.573	546	9089.2	6280.1	11625	10440	5012.3	6648.5	9142.2	9014.2	6331.9	7323.2	1.02886	0.83266	-	1.04949	0.636818	-
Q86V21	AACS	sp|Q86V21|AACS_HUMAN Acetoacetyl-CoA synthetase OS=Homo sapiens OX=9606 GN=AACS PE=1 SV=1	1	13	75.143	672	38995	22937	22680	25704	23676	24678	18667	19682	24698	27502	0.890961	0.0889053	-	1.22122	0.023093	-
Q6PD74	AAGAB	sp|Q6PD74|AAGAB_HUMAN Alpha- and gamma-adaptin-binding protein p34 OS=Homo sapiens OX=9606 GN=AAGAB PE=1 SV=1	1	4	34.593	315	10022	6800.4	8436.4	7769	7253.3	8459.4	7162.2	6979.8	7777.9	8736.8	0.971977	0.877844	-	1.05755	0.625504	-
Q2M2I8	AAK1	sp|Q2M2I8|AAK1_HUMAN AP2-associated protein kinase 1 OS=Homo sapiens OX=9606 GN=AAK1 PE=1 SV=3	1	6	103.88	961	3678.9	2568.1	4425.2	3748.7	2123	3267.4	3464.6	3690.7	3097.1	3860.1	1.11239	0.660429	-	1.06238	0.740919	-
Q13685	AAMP	sp|Q13685|AAMP_HUMAN Angio-associated migratory cell protein OS=Homo sapiens OX=9606 GN=AAMP PE=1 SV=2	1	4	46.75	434	18487	11793	10421	10121	11276	11108	9337.7	8312.8	11626	13193	0.904088	0.234282	-	1.03716	0.739714	-
Q9Y312	AAR2	sp|Q9Y312|AAR2_HUMAN Protein AAR2 homolog OS=Homo sapiens OX=9606 GN=AAR2 PE=1 SV=2	1	3	43.472	384	6189.3	4393.6	5827.6	4446.1	3067.3	4818	4304.9	4151.9	4312.2	5179.4	1.10799	0.516623	-	0.956342	0.793469	-
P49588	AARS	sp|P49588|SYAC_HUMAN Alanine--tRNA ligase, cytoplasmic OS=Homo sapiens OX=9606 GN=AARS1 PE=1 SV=2	1	40	106.81	968	556920	409860	646220	619120	317360	389250	553330	507260	339980	429760	1.05697	0.234976	-	1.04584	0.0900635	-
Q5JTZ9	AARS2	sp|Q5JTZ9|SYAM_HUMAN Alanine--tRNA ligase, mitochondrial OS=Homo sapiens OX=9606 GN=AARS2 PE=1 SV=1	1	13	107.34	985	31757	23748	31440	31644	21695	26639	23322	26749	22199	28737	1.07072	0.442419	-	1.19654	0.0329097	-
Q9BTE6	AARSD1	sp|Q9BTE6|AASD1_HUMAN Alanyl-tRNA editing protein Aarsd1 OS=Homo sapiens OX=9606 GN=AARSD1 PE=1 SV=2	1	6	45.479	412	22965	17243	18985	20883	14998	16936	17163	16397	16991	18972	0.991271	0.949479	-	1.14393	0.111498	-
Q9NRN7	AASDHPPT	sp|Q9NRN7|ADPPT_HUMAN L-aminoadipate-semialdehyde dehydrogenase-phosphopantetheinyl transferase OS=Homo sapiens OX=9606 GN=AASDHPPT PE=1 SV=2	1	5	35.776	309	21506	17016	16990	16808	12267	16529	13643	14880	13670	19237	1.15787	0.0685358	-	1.15908	0.0800095	-
Q9UDR5	AASS	sp|Q9UDR5|AASS_HUMAN Alpha-aminoadipic semialdehyde synthase, mitochondrial OS=Homo sapiens OX=9606 GN=AASS PE=1 SV=1	1	7	102.13	926	8799.4	4627.5	10061	9152.6	5007.4	3786	8359.6	7138.6	5662.7	5013.7	0.717119	0.0351423	-	0.984286	0.896826	-
Q9NY61	AATF	sp|Q9NY61|AATF_HUMAN Protein AATF OS=Homo sapiens OX=9606 GN=AATF PE=1 SV=1	1	7	63.132	560	13468	10986	14657	11879	8628.5	12327	13165	8712.4	8801.5	10951	1.14824	0.245951	-	0.818843	0.0685249	-
Q9NRK6	ABCB10	sp|Q9NRK6|ABCBA_HUMAN ATP-binding cassette sub-family B member 10, mitochondrial OS=Homo sapiens OX=9606 GN=ABCB10 PE=1 SV=2	1	1	79.147	738	4689.6	2877.3	3089	2488.4	2117.1	3395.4	2609.3	2945.2	2588.9	3266.6	1.08214	0.686905	-	1.07907	0.798881	-
Q9NP58	ABCB6	sp|Q9NP58|ABCB6_HUMAN ATP-binding cassette sub-family B member 6 OS=Homo sapiens OX=9606 GN=ABCB6 PE=1 SV=1	1	3	93.884	842	1589.8	1428	1247.5	965.91	764.76	999.89	826.92	928.22	903.39	1323.9	1.221	0.473418	-	1.03506	0.915193	-
O75027	ABCB7	sp|O75027|ABCB7_HUMAN Iron-sulfur clusters transporter ABCB7, mitochondrial OS=Homo sapiens OX=9606 GN=ABCB7 PE=1 SV=2	1	12	82.64	752	57644	37736	52548	51771	38355	44252	44146	44469	39582	43877	0.95397	0.596037	-	1.11165	0.0471445	-
P33527	ABCC1	sp|P33527|MRP1_HUMAN Multidrug resistance-associated protein 1 OS=Homo sapiens OX=9606 GN=ABCC1 PE=1 SV=3	1	11	171.59	1531	34327	21768	41942	35430	22042	25826	33857	29469	23438	26294	0.953187	0.60232	-	0.956645	0.464948	-
O15439	ABCC4	sp|O15439|MRP4_HUMAN ATP-binding cassette sub-family C member 4 OS=Homo sapiens OX=9606 GN=ABCC4 PE=1 SV=3	1	10	149.52	1325	20303	13376	14801	13298	12633	13721	11559	10181	14407	14694	0.909642	0.26418	-	0.993188	0.952741	-
P28288	ABCD3	sp|P28288|ABCD3_HUMAN ATP-binding cassette sub-family D member 3 OS=Homo sapiens OX=9606 GN=ABCD3 PE=1 SV=1	1	16	75.475	659	80523	54287	89443	84271	46201	56489	76229	69609	46970	59834	1.02734	0.666531	-	1.03506	0.427924	-
P61221	ABCE1	sp|P61221|ABCE1_HUMAN ATP-binding cassette sub-family E member 1 OS=Homo sapiens OX=9606 GN=ABCE1 PE=1 SV=1	1	16	67.314	599	211850	137150	283380	234650	114900	136820	241430	202330	121770	148950	0.990615	0.906896	-	0.929561	0.0259219	-
Q8NE71	ABCF1	sp|Q8NE71|ABCF1_HUMAN ATP-binding cassette sub-family F member 1 OS=Homo sapiens OX=9606 GN=ABCF1 PE=1 SV=2	1	19	95.925	845	124600	83596	95758	93072	74481	86468	82725	75293	78596	91808	0.980011	0.666115	-	1.04968	0.287826	-
Q9UG63	ABCF2	sp|Q9UG63|ABCF2_HUMAN ATP-binding cassette sub-family F member 2 OS=Homo sapiens OX=9606 GN=ABCF2 PE=1 SV=2	1	15	71.289	623	79802	53699	53878	51616	46693	59096	45900	43024	52239	60684	1.00809	0.915215	-	1.05741	0.269622	-
Q9NUQ8	ABCF3	sp|Q9NUQ8|ABCF3_HUMAN ATP-binding cassette sub-family F member 3 OS=Homo sapiens OX=9606 GN=ABCF3 PE=1 SV=2	1	13	79.744	709	57881	41224	51866	47415	36208	44826	43179	40146	41335	44740	0.99532	0.962235	-	1.02873	0.595127	-
Q9UNQ0	ABCG2	sp|Q9UNQ0|ABCG2_HUMAN Broad substrate specificity ATP-binding cassette transporter ABCG2 OS=Homo sapiens OX=9606 GN=ABCG2 PE=1 SV=3	1	5	72.313	655	12095	10277	12505	11558	8070	11293	10915	9890.5	9035.5	12130	1.18004	0.12774	-	1.02102	0.846251	-
Q9NUJ1	ABHD10	sp|Q9NUJ1|ABHDA_HUMAN Palmitoyl-protein thioesterase ABHD10, mitochondrial OS=Homo sapiens OX=9606 GN=ABHD10 PE=1 SV=1	1	8	33.932	306	26277	15776	26048	22468	14458	20389	20941	19842	14549	18259	1.03607	0.838532	-	1.00876	0.921585	-
Q8NFV4	ABHD11	sp|Q8NFV4|ABHDB_HUMAN Protein ABHD11 OS=Homo sapiens OX=9606 GN=ABHD11 PE=1 SV=1	1	4	34.69	315	13623	8745.3	12042	10571	8574.1	9404.1	10764	9757.8	9403.7	9927.8	0.915871	0.352987	-	0.995903	0.971715	-
Q8N2K0	ABHD12	sp|Q8N2K0|ABD12_HUMAN Lysophosphatidylserine lipase ABHD12 OS=Homo sapiens OX=9606 GN=ABHD12 PE=1 SV=2	1	4	45.096	398	8212.6	5698.5	6448.3	5279.2	4914.9	6018.4	4942.9	4300.2	5278.1	5865.6	0.993231	0.956012	-	0.940878	0.67131	-
Q96IU4	ABHD14B	sp|Q96IU4|ABHEB_HUMAN Protein ABHD14B OS=Homo sapiens OX=9606 GN=ABHD14B PE=1 SV=1	1	6	22.345	210	32811	24759	28466	25749	20700	24495	24556	27422	20468	28840	1.09181	0.220078	-	1.12884	0.299923	-
O95870	ABHD16A	sp|O95870|ABHGA_HUMAN Phosphatidylserine lipase ABHD16A OS=Homo sapiens OX=9606 GN=ABHD16A PE=1 SV=3	1	2	63.243	558	188.73	0	116.71	223.73	238.58	136.62	188.5	264.15	270.92	0	0.76641	0.722663	-	1.75984	0.384254	-
Q6PCB6	ABHD17C	sp|Q6PCB6|AB17C_HUMAN Alpha/beta hydrolase domain-containing protein 17C OS=Homo sapiens OX=9606 GN=ABHD17C PE=1 SV=2	1	4	35.83	329	3296	2107.4	2479.7	1845.5	2059.1	2335.3	2328.1	1433.8	2343.8	2485.6	0.926219	0.669198	-	0.754991	0.167494	-
Q8IZP0	ABI1	sp|Q8IZP0|ABI1_HUMAN Abl interactor 1 OS=Homo sapiens OX=9606 GN=ABI1 PE=1 SV=4	1	9	55.08	508	36614	25462	34696	33752	23886	27074	29358	26110	24459	27708	0.973617	0.741791	-	1.03893	0.60504	-
Q9NYB9	ABI2	sp|Q9NYB9|ABI2_HUMAN Abl interactor 2 OS=Homo sapiens OX=9606 GN=ABI2 PE=1 SV=1	1	3	55.663	513	15781	12691	12732	12751	10523	11379	11348	10332	12174	12277	0.966913	0.819868	-	1.06532	0.501968	-
P00519	ABL1	sp|P00519|ABL1_HUMAN Tyrosine-protein kinase ABL1 OS=Homo sapiens OX=9606 GN=ABL1 PE=1 SV=4	1	2	122.87	1130	3598.6	2845.7	4150.9	3617.4	2339.3	2798	3813.1	3079.8	2919	3641.6	1.06644	0.750039	-	0.935266	0.688533	-
O14639	ABLIM1	sp|O14639|ABLM1_HUMAN Actin-binding LIM protein 1 OS=Homo sapiens OX=9606 GN=ABLIM1 PE=1 SV=3	1	9	87.687	778	9410.7	6788.6	9646.4	7238.1	5746.5	7725.3	7443.1	6609.5	6928.9	8015	1.04977	0.718346	-	0.910668	0.41862	-
Q12979	ABR	sp|Q12979|ABR_HUMAN Active breakpoint cluster region-related protein OS=Homo sapiens OX=9606 GN=ABR PE=1 SV=2	1	13	97.597	859	33758	20214	28772	27234	23393	21095	22344	24088	23790	22140	0.802656	0.0226766	-	1.12658	0.106606	-
Q9P1F3	ABRACL	sp|Q9P1F3|ABRAL_HUMAN Costars family protein ABRACL OS=Homo sapiens OX=9606 GN=ABRACL PE=1 SV=1	1	1	9.0564	81	2859.5	2018.9	2058.4	1494.7	1372.9	2593.4	1829.3	1932.8	1338.5	2283	1.32636	0.204422	-	0.999109	0.946271	-
Q9ULW3	ABT1	sp|Q9ULW3|ABT1_HUMAN Activator of basal transcription 1 OS=Homo sapiens OX=9606 GN=ABT1 PE=1 SV=1	1	4	31.079	272	22854	16212	23623	18490	12382	16324	23442	16510	14273	18978	1.08694	0.32278	-	0.825957	0.0642704	-
P09110	ACAA1	sp|P09110|THIK_HUMAN 3-ketoacyl-CoA thiolase, peroxisomal OS=Homo sapiens OX=9606 GN=ACAA1 PE=1 SV=2	1	9	44.292	424	63735	41281	42638	49930	38254	43095	38343	43379	40588	42671	0.926544	0.21127	-	1.28375	0.0017105	-
P42765	ACAA2	sp|P42765|THIM_HUMAN 3-ketoacyl-CoA thiolase, mitochondrial OS=Homo sapiens OX=9606 GN=ACAA2 PE=1 SV=2	1	11	41.924	397	58113	83605	41465	39157	40140	64220	34856	36058	42401	96208	1.76787	0.00564947	Upregulated	1.10389	0.129496	-
Q13085	ACACA	sp|Q13085|ACACA_HUMAN Acetyl-CoA carboxylase 1 OS=Homo sapiens OX=9606 GN=ACACA PE=1 SV=2	1	29	265.55	2346	90072	52242	88560	82333	58307	54915	69743	71680	59496	60717	0.832079	0.0104168	-	1.09027	0.0921484	-
Q6JQN1	ACAD10	sp|Q6JQN1|ACD10_HUMAN Acyl-CoA dehydrogenase family member 10 OS=Homo sapiens OX=9606 GN=ACAD10 PE=1 SV=1	1	4	118.83	1059	2950.7	1425.5	1600	1906	2099.4	1437.9	1432.6	1760.4	2527.5	1568.5	0.592305	0.0237234	Downregulated	1.3507	0.16613	-
Q709F0	ACAD11	sp|Q709F0|ACD11_HUMAN Acyl-CoA dehydrogenase family member 11 OS=Homo sapiens OX=9606 GN=ACAD11 PE=1 SV=3	1	2	87.263	780	3208.7	2396.6	3483	2835	2099.5	2887.3	3136.9	2861.1	2338.8	2629	1.06306	0.767692	-	0.964625	0.849775	-
Q9UKU7	ACAD8	sp|Q9UKU7|ACAD8_HUMAN Isobutyryl-CoA dehydrogenase, mitochondrial OS=Homo sapiens OX=9606 GN=ACAD8 PE=1 SV=1	1	7	45.069	415	42093	27666	28676	31523	24728	30666	22243	25679	28687	30992	0.969415	0.711523	-	1.25625	0.00730089	-
Q9H845	ACAD9	sp|Q9H845|ACAD9_HUMAN Complex I assembly factor ACAD9, mitochondrial OS=Homo sapiens OX=9606 GN=ACAD9 PE=1 SV=1	1	9	68.76	621	29751	20491	32046	34402	17209	22884	27825	29068	19065	23766	1.05763	0.4612	-	1.18153	0.015291	-
P11310	ACADM	sp|P11310|ACADM_HUMAN Medium-chain specific acyl-CoA dehydrogenase, mitochondrial OS=Homo sapiens OX=9606 GN=ACADM PE=1 SV=1	1	13	46.588	421	188050	100510	117000	103900	108990	106750	94633	84528	115030	112110	0.808145	0.0020322	-	0.993804	0.909754	-
P16219	ACADS	sp|P16219|ACADS_HUMAN Short-chain specific acyl-CoA dehydrogenase, mitochondrial OS=Homo sapiens OX=9606 GN=ACADS PE=1 SV=1	1	9	44.297	412	28400	18306	16804	14354	18651	20502	14859	11622	17661	19474	0.931855	0.467349	-	0.91201	0.279228	-
P45954	ACADSB	sp|P45954|ACDSB_HUMAN Short/branched chain specific acyl-CoA dehydrogenase, mitochondrial OS=Homo sapiens OX=9606 GN=ACADSB PE=1 SV=1	1	7	47.485	432	16022	9391.6	15093	12169	11120	11628	12093	9916.7	10208	11787	0.902045	0.42304	-	0.907218	0.278731	-
P49748	ACADVL	sp|P49748|ACADV_HUMAN Very long-chain specific acyl-CoA dehydrogenase, mitochondrial OS=Homo sapiens OX=9606 GN=ACADVL PE=1 SV=1	1	22	70.389	655	214380	123840	193170	184650	136840	133160	158690	159790	139470	149090	0.853619	0.0156353	-	1.09474	0.0184983	-
Q15057	ACAP2	sp|Q15057|ACAP2_HUMAN Arf-GAP with coiled-coil, ANK repeat and PH domain-containing protein 2 OS=Homo sapiens OX=9606 GN=ACAP2 PE=1 SV=3	1	12	88.028	778	43236	29622	39170	38428	28707	32262	31392	33897	27744	37291	1.02321	0.820843	-	1.1484	0.0363228	-
P24752	ACAT1	sp|P24752|THIL_HUMAN Acetyl-CoA acetyltransferase, mitochondrial OS=Homo sapiens OX=9606 GN=ACAT1 PE=1 SV=1	1	18	45.199	427	306750	222650	270440	246630	180750	216640	223100	203110	198340	246650	1.03832	0.365331	-	1.01678	0.614406	-
Q9BWD1	ACAT2	sp|Q9BWD1|THIC_HUMAN Acetyl-CoA acetyltransferase, cytosolic OS=Homo sapiens OX=9606 GN=ACAT2 PE=1 SV=2	1	9	41.35	397	39570	27232	46584	48778	21748	26969	40030	41323	21049	30708	1.08518	0.358029	-	1.16005	0.0135491	-
Q9H3P7	ACBD3	sp|Q9H3P7|GCP60_HUMAN Golgi resident protein GCP60 OS=Homo sapiens OX=9606 GN=ACBD3 PE=1 SV=4	1	11	60.593	528	54208	32807	46664	36048	31541	38018	37888	33567	33984	39985	0.962512	0.61584	-	0.924052	0.236802	-
Q5T8D3	ACBD5	sp|Q5T8D3|ACBD5_HUMAN Acyl-CoA-binding domain-containing protein 5 OS=Homo sapiens OX=9606 GN=ACBD5 PE=1 SV=1	2	15	60.091	534	60433	35177	54316	47486	34921	33001	47410	40283	38355	42825	0.861704	0.0839563	-	0.961561	0.466463	-
Q9BR61	ACBD6	sp|Q9BR61|ACBD6_HUMAN Acyl-CoA-binding domain-containing protein 6 OS=Homo sapiens OX=9606 GN=ACBD6 PE=1 SV=1	1	6	31.15	282	43587	24683	36784	32771	28528	31864	31107	25580	30582	31920	0.884069	0.26779	-	0.955855	0.502935	-
P12821	ACE	sp|P12821|ACE_HUMAN Angiotensin-converting enzyme OS=Homo sapiens OX=9606 GN=ACE PE=1 SV=1	1	3	149.71	1306	6397.7	3621.4	3561.5	4183.9	3713.5	3612.6	2650.7	6445.9	4515.9	7479.1	1.02612	0.958583	-	1.96773	0.034578	Upregulated
Q9UKV3	ACIN1	sp|Q9UKV3|ACINU_HUMAN Apoptotic chromatin condensation inducer in the nucleus OS=Homo sapiens OX=9606 GN=ACIN1 PE=1 SV=2	1	26	151.86	1341	78272	66964	90379	75662	47497	75502	79711	69993	51418	76737	1.28157	0.00366291	-	0.957398	0.45079	-
P53396	ACLY	sp|P53396|ACLY_HUMAN ATP-citrate synthase OS=Homo sapiens OX=9606 GN=ACLY PE=1 SV=3	1	39	120.84	1101	363850	257110	394370	366600	211980	258000	324530	312690	230850	276590	1.02148	0.591257	-	1.05599	0.0531105	-
P21399	ACO1	sp|P21399|ACOHC_HUMAN Cytoplasmic aconitate hydratase OS=Homo sapiens OX=9606 GN=ACO1 PE=1 SV=3	2	24	98.398	889	221060	147410	175120	147790	131890	150140	139930	127400	143770	172010	0.979599	0.666115	-	0.977842	0.593799	-
Q99798	ACO2	sp|Q99798|ACON_HUMAN Aconitate hydratase, mitochondrial OS=Homo sapiens OX=9606 GN=ACO2 PE=1 SV=2	1	35	85.424	780	310210	186960	205040	180210	197790	191860	172600	149070	206870	214140	0.855204	0.00739908	-	0.972252	0.394788	-
Q86TX2	ACOT1	sp|Q86TX2|ACOT1_HUMAN Acyl-coenzyme A thioesterase 1 OS=Homo sapiens OX=9606 GN=ACOT1 PE=1 SV=1;sp|P49753|ACOT2_HUMAN Acyl-coenzyme A thioesterase 2, mitochondrial OS=Homo sapiens OX=9606 GN=ACOT2 PE=1 SV=6	3	9	46.277	421	57546	34502	75504	64280	36410	42971	61580	56813	40381	44074	0.930497	0.467008	-	0.989049	0.849775	-
Q8WXI4	ACOT11	sp|Q8WXI4|ACO11_HUMAN Acyl-coenzyme A thioesterase 11 OS=Homo sapiens OX=9606 GN=ACOT11 PE=1 SV=1	1	3	68.491	607	2241.4	1436	2063.8	2818.6	1343.6	1811.2	1658.6	1974.8	1179.8	1649.1	1.07748	0.76618	-	1.42887	0.0922688	-
Q9NPJ3	ACOT13	sp|Q9NPJ3|ACO13_HUMAN Acyl-coenzyme A thioesterase 13 OS=Homo sapiens OX=9606 GN=ACOT13 PE=1 SV=1	1	3	14.96	140	34417	23304	26253	22939	20717	22961	19515	19301	22188	25136	0.958123	0.494284	-	1.03535	0.685878	-
O00154	ACOT7	sp|O00154|BACH_HUMAN Cytosolic acyl coenzyme A thioester hydrolase OS=Homo sapiens OX=9606 GN=ACOT7 PE=1 SV=3	2	10	41.796	380	63921	42869	73334	68323	39681	48287	60253	56195	42596	49140	0.991941	0.912263	-	1.04018	0.40784	-
O14734	ACOT8	sp|O14734|ACOT8_HUMAN Acyl-coenzyme A thioesterase 8 OS=Homo sapiens OX=9606 GN=ACOT8 PE=1 SV=1	1	3	35.914	319	5131.3	3703.6	4377.7	4393.5	3079.1	3822.7	3574.4	4859.7	3518.1	4057.8	1.02196	0.892818	-	1.31504	0.128302	-
Q9Y305	ACOT9	sp|Q9Y305|ACOT9_HUMAN Acyl-coenzyme A thioesterase 9, mitochondrial OS=Homo sapiens OX=9606 GN=ACOT9 PE=1 SV=2	1	10	49.901	439	9395.8	6612.7	9692.7	8541.4	6174.1	5957	8864.7	6911	5636.9	7438.8	0.974816	0.874579	-	0.924299	0.477729	-
Q15067	ACOX1	sp|Q15067|ACOX1_HUMAN Peroxisomal acyl-coenzyme A oxidase 1 OS=Homo sapiens OX=9606 GN=ACOX1 PE=1 SV=3	1	12	74.423	660	95026	65516	70478	61847	53586	62278	54904	53795	59081	71073	0.999078	0.989493	-	1.03403	0.55998	-
O15254	ACOX3	sp|O15254|ACOX3_HUMAN Peroxisomal acyl-coenzyme A oxidase 3 OS=Homo sapiens OX=9606 GN=ACOX3 PE=1 SV=2	1	2	77.628	700	299.78	138.76	159.45	247.11	0	222.14	119.83	0	388.44	266.03	0.726424	0.629312	-	2.00511	0.277627	-
P24666	ACP1	sp|P24666|PPAC_HUMAN Low molecular weight phosphotyrosine protein phosphatase OS=Homo sapiens OX=9606 GN=ACP1 PE=1 SV=3	1	3	18.042	158	7899.5	6112.1	7203.7	3915.4	5401.3	6515.9	6161.8	4495.8	5758.1	6649.8	1.03533	0.797467	-	0.710891	0.0521289	-
P11117	ACP2	sp|P11117|PPAL_HUMAN Lysosomal acid phosphatase OS=Homo sapiens OX=9606 GN=ACP2 PE=1 SV=3	1	2	48.344	423	2386.4	1304.9	1890.7	1567.4	1115.4	1563.6	1556.3	1341.1	1576.5	1533.2	0.912088	0.736942	-	0.943087	0.817968	-
Q9NPH0	ACP6	sp|Q9NPH0|PPA6_HUMAN Lysophosphatidic acid phosphatase type 6 OS=Homo sapiens OX=9606 GN=ACP6 PE=1 SV=3	1	6	48.886	428	14952	11105	13473	13056	8518.5	10435	10533	11240	9514	12723	1.08051	0.424959	-	1.13401	0.167494	-
Q96CM8	ACSF2	sp|Q96CM8|ACSF2_HUMAN Medium-chain acyl-CoA ligase ACSF2, mitochondrial OS=Homo sapiens OX=9606 GN=ACSF2 PE=1 SV=2	1	6	68.124	615	22534	14143	16622	25595	16582	17791	15517	18137	17948	17722	0.88165	0.383274	-	1.50082	0.00351688	Upregulated
Q4G176	ACSF3	sp|Q4G176|ACSF3_HUMAN Malonate--CoA ligase ACSF3, mitochondrial OS=Homo sapiens OX=9606 GN=ACSF3 PE=1 SV=3	1	9	64.129	576	23007	13959	15794	17503	13981	13613	13888	14787	14361	15667	0.87369	0.08363	-	1.2118	0.0274259	-
P33121	ACSL1	sp|P33121|ACSL1_HUMAN Long-chain-fatty-acid--CoA ligase 1 OS=Homo sapiens OX=9606 GN=ACSL1 PE=1 SV=1	1	18	77.942	698	215390	170990	154090	154130	125930	153610	129940	137820	132220	177900	1.10581	0.108139	-	1.14978	0.00496556	-
O95573	ACSL3	sp|O95573|ACSL3_HUMAN Fatty acid CoA ligase Acsl3 OS=Homo sapiens OX=9606 GN=ACSL3 PE=1 SV=3	1	20	80.419	720	111910	81795	115370	112090	67959	90162	96435	87520	75469	90671	1.06463	0.295642	-	1.04864	0.349801	-
O60488	ACSL4	sp|O60488|ACSL4_HUMAN Long-chain-fatty-acid--CoA ligase 4 OS=Homo sapiens OX=9606 GN=ACSL4 PE=1 SV=2	1	26	79.187	711	153260	119310	426550	324500	73084	106540	365830	280020	84276	128510	1.21054	0.0848148	-	0.851501	0.000300644	-
Q9ULC5	ACSL5	sp|Q9ULC5|ACSL5_HUMAN Long-chain-fatty-acid--CoA ligase 5 OS=Homo sapiens OX=9606 GN=ACSL5 PE=1 SV=1	1	5	75.99	683	5071.2	3651.4	9591.1	6713.6	1896.3	4005.2	7944.7	5509.4	2411.5	3367.5	1.28282	0.290347	-	0.777501	0.0318584	-
Q9NUB1	ACSS1	sp|Q9NUB1|ACS2L_HUMAN Acetyl-coenzyme A synthetase 2-like, mitochondrial OS=Homo sapiens OX=9606 GN=ACSS1 PE=1 SV=2	1	12	74.856	689	63717	41251	45338	38328	40200	39166	39277	32291	42104	44036	0.880501	0.0453264	-	0.930162	0.192153	-
Q9NR19	ACSS2	sp|Q9NR19|ACSA_HUMAN Acetyl-coenzyme A synthetase, cytoplasmic OS=Homo sapiens OX=9606 GN=ACSS2 PE=1 SV=1	1	6	78.579	701	17823	13517	15074	18096	10580	13619	14424	16468	11551	17512	1.15581	0.165479	-	1.30451	0.0149058	-
P68133	ACTA1	sp|P68133|ACTS_HUMAN Actin, alpha skeletal muscle OS=Homo sapiens OX=9606 GN=ACTA1 PE=1 SV=1;sp|P68032|ACTC_HUMAN Actin, alpha cardiac muscle 1 OS=Homo sapiens OX=9606 GN=ACTC1 PE=1 SV=1;sp|P63267|ACTH_HUMAN Actin, gamma-enteric smooth muscle OS=Homo sapie	4	15	42.051	377	162500	119530	122390	86040	92849	103420	115080	97121	90854	124970	1.05318	0.583343	-	0.867101	0.23211	-
P63261	ACTG1	sp|P63261|ACTG_HUMAN Actin, cytoplasmic 2 OS=Homo sapiens OX=9606 GN=ACTG1 PE=1 SV=1;sp|P60709|ACTB_HUMAN Actin, cytoplasmic 1 OS=Homo sapiens OX=9606 GN=ACTB PE=1 SV=1	8	24	41.792	375	926140	610520	916340	835530	566490	619060	793360	718470	565500	649420	0.949215	0.2224	-	1.01391	0.56862	-
O96019	ACTL6A	sp|O96019|ACL6A_HUMAN Actin-like protein 6A OS=Homo sapiens OX=9606 GN=ACTL6A PE=1 SV=1	2	10	47.46	429	82124	60112	89287	81039	43576	59833	76726	68656	48780	66187	1.12014	0.0880768	-	1.00555	0.916982	-
P12814	ACTN1	sp|P12814|ACTN1_HUMAN Alpha-actinin-1 OS=Homo sapiens OX=9606 GN=ACTN1 PE=1 SV=2	1	49	103.06	892	360910	289200	287790	269500	218310	299320	240000	228460	225980	310750	1.16061	0.00564947	-	1.05352	0.0733568	-
O43707	ACTN4	sp|O43707|ACTN4_HUMAN Alpha-actinin-4 OS=Homo sapiens OX=9606 GN=ACTN4 PE=1 SV=2	1	56	104.85	911	1062900	912510	790020	773150	642900	930860	668460	646090	681850	998740	1.23494	0.000225629	-	1.08526	0.00260861	-
Q9NZ32	ACTR10	sp|Q9NZ32|ARP10_HUMAN Actin-related protein 10 OS=Homo sapiens OX=9606 GN=ACTR10 PE=1 SV=1	1	3	46.306	417	2223.2	2043.4	3001.2	2650.7	1629.6	2126.3	2562.4	1521.6	1461.7	2026.9	1.19541	0.358029	-	0.823306	0.369297	-
P61163	ACTR1A	sp|P61163|ACTZ_HUMAN Alpha-centractin OS=Homo sapiens OX=9606 GN=ACTR1A PE=1 SV=1	1	5	42.613	376	61549	45759	62739	53138	36373	42511	50419	45764	40178	53929	1.06643	0.420687	-	0.978163	0.700944	-
P42025	ACTR1B	sp|P42025|ACTY_HUMAN Beta-centractin OS=Homo sapiens OX=9606 GN=ACTR1B PE=1 SV=1	1	5	42.293	376	7667	6504.1	6788.3	4949.1	5005.1	6313	5435.7	4891.2	5620.5	8305.4	1.18002	0.229893	-	0.906261	0.473457	-
P61160	ACTR2	sp|P61160|ARP2_HUMAN Actin-related protein 2 OS=Homo sapiens OX=9606 GN=ACTR2 PE=1 SV=1	1	11	44.76	394	97865	65783	74423	72881	62775	59432	62118	58317	63380	74875	0.920948	0.279393	-	1.07032	0.172198	-
P61158	ACTR3	sp|P61158|ARP3_HUMAN Actin-related protein 3 OS=Homo sapiens OX=9606 GN=ACTR3 PE=1 SV=3	1	19	47.371	418	167620	108980	124130	115200	102430	95162	104810	104340	106440	124920	0.904555	0.219396	-	1.07318	0.128302	-
Q9P1U1	ACTR3B	sp|Q9P1U1|ARP3B_HUMAN Actin-related protein 3B OS=Homo sapiens OX=9606 GN=ACTR3B PE=2 SV=1	1	6	47.607	418	4051.3	2776.1	3052.1	3145.4	2461.8	2903.6	2347.1	2603.2	2835.4	2785	0.937013	0.705359	-	1.19186	0.302015	-
Q9H9F9	ACTR5	sp|Q9H9F9|ARP5_HUMAN Actin-related protein 5 OS=Homo sapiens OX=9606 GN=ACTR5 PE=1 SV=2	1	5	68.297	607	12413	8883.3	11005	9625.9	7222.2	9197.4	8946	7594.8	7811.2	9796.6	1.05738	0.55306	-	0.962003	0.730606	-
Q9H981	ACTR8	sp|Q9H981|ARP8_HUMAN Actin-related protein 8 OS=Homo sapiens OX=9606 GN=ACTR8 PE=1 SV=2	1	7	70.483	624	20655	17650	17923	19220	13747	15772	14389	13112	13652	16578	1.07352	0.516993	-	1.10914	0.400991	-
Q03154	ACY1	sp|Q03154|ACY1_HUMAN Aminoacylase-1 OS=Homo sapiens OX=9606 GN=ACY1 PE=1 SV=1	1	6	45.884	408	21735	14701	18748	21300	15315	17513	16362	18240	15279	20366	1.02383	0.893532	-	1.25559	0.00881625	-
P07311	ACYP1	sp|P07311|ACYP1_HUMAN Acylphosphatase-1 OS=Homo sapiens OX=9606 GN=ACYP1 PE=1 SV=2	1	5	11.261	99	8514.4	6519.7	10017	7664.9	4726.5	7069.4	8812.8	7743.3	5753.7	6890.9	1.12317	0.342617	-	0.918326	0.481922	-
P14621	ACYP2	sp|P14621|ACYP2_HUMAN Acylphosphatase-2 OS=Homo sapiens OX=9606 GN=ACYP2 PE=1 SV=2	1	5	11.139	99	27388	18224	24490	25272	16973	20022	19820	22108	19663	22511	0.975702	0.817849	-	1.19712	0.0203647	-
O14672	ADAM10	sp|O14672|ADA10_HUMAN Disintegrin and metalloproteinase domain-containing protein 10 OS=Homo sapiens OX=9606 GN=ADAM10 PE=1 SV=1	1	9	84.141	748	35234	28406	27824	26916	20092	26635	22775	23731	20529	27332	1.13863	0.137574	-	1.12043	0.0964054	-
Q13444	ADAM15	sp|Q13444|ADA15_HUMAN Disintegrin and metalloproteinase domain-containing protein 15 OS=Homo sapiens OX=9606 GN=ADAM15 PE=1 SV=4	1	2	92.958	863	1436.4	1020.6	777.3	521.05	1185.8	1316.3	861.16	757.55	1142.5	857.21	0.860317	0.621628	-	0.880117	0.729378	-
Q13443	ADAM9	sp|Q13443|ADAM9_HUMAN Disintegrin and metalloproteinase domain-containing protein 9 OS=Homo sapiens OX=9606 GN=ADAM9 PE=1 SV=1	1	9	90.555	819	40184	24070	46486	43307	21326	12828	39763	38117	24182	26722	0.7754	0.313082	-	1.05467	0.341668	-
O75689	ADAP1	sp|O75689|ADAP1_HUMAN Arf-GAP with dual PH domain-containing protein 1 OS=Homo sapiens OX=9606 GN=ADAP1 PE=1 SV=2	1	5	43.395	374	25849	18660	19802	18231	13736	17152	17727	17347	16658	19160	1.02273	0.836639	-	1.06045	0.538886	-
P55265	ADAR	sp|P55265|DSRAD_HUMAN Double-stranded RNA-specific adenosine deaminase OS=Homo sapiens OX=9606 GN=ADAR PE=1 SV=4	1	31	136.06	1226	248120	174310	222540	210260	155690	177180	186880	175150	164290	188970	0.983303	0.722663	-	1.05007	0.118232	-
Q8NI60	ADCK3	sp|Q8NI60|COQ8A_HUMAN Atypical kinase COQ8A, mitochondrial OS=Homo sapiens OX=9606 GN=COQ8A PE=1 SV=1	1	7	71.949	647	31090	24412	34120	27725	18828	27246	27124	22935	22887	26142	1.10238	0.324063	-	0.924626	0.237788	-
Q96D53	ADCK4	sp|Q96D53|COQ8B_HUMAN Atypical kinase COQ8B, mitochondrial OS=Homo sapiens OX=9606 GN=COQ8B PE=1 SV=2	1	3	60.069	544	4008	1953	6491.7	5594.4	2027.6	3472.1	4321.4	3015.1	2639.2	2820.6	0.995402	0.934051	-	0.881293	0.560419	-
O60503	ADCY9	sp|O60503|ADCY9_HUMAN Adenylate cyclase type 9 OS=Homo sapiens OX=9606 GN=ADCY9 PE=1 SV=4	1	1	150.7	1353	503.69	400.23	861.47	432.24	367.1	808.3	556.33	550.08	542.62	662.05	1.32162	0.559584	-	0.79546	0.567301	-
P35611	ADD1	sp|P35611|ADDA_HUMAN Alpha-adducin OS=Homo sapiens OX=9606 GN=ADD1 PE=1 SV=2	2	14	80.954	737	131280	84395	96312	92066	84028	89072	80622	77327	88938	96012	0.912653	0.0871467	-	1.06846	0.107833	-
Q9UEY8	ADD3	sp|Q9UEY8|ADDG_HUMAN Gamma-adducin OS=Homo sapiens OX=9606 GN=ADD3 PE=1 SV=1	1	15	79.154	706	73804	48522	56049	55372	46652	50692	46045	45641	50001	55398	0.935224	0.219551	-	1.10423	0.0621387	-
P11766	ADH5	sp|P11766|ADHX_HUMAN Alcohol dehydrogenase class-3 OS=Homo sapiens OX=9606 GN=ADH5 PE=1 SV=4	1	12	39.724	374	201640	135570	160640	147320	117260	131320	133000	122530	121680	151110	0.988969	0.847422	-	1.02567	0.483539	-
Q9BV57	ADI1	sp|Q9BV57|MTND_HUMAN 1,2-dihydroxy-3-keto-5-methylthiopentene dioxygenase OS=Homo sapiens OX=9606 GN=ADI1 PE=1 SV=1	1	2	21.498	179	5067	2956.8	5797.5	4634.8	3364.5	4293.3	4644.6	4201.4	3439.9	3716.1	0.950227	0.780198	-	0.949199	0.725286	-
P55263	ADK	sp|P55263|ADK_HUMAN Adenosine kinase OS=Homo sapiens OX=9606 GN=ADK PE=1 SV=2	1	14	40.545	362	104690	71826	88270	76800	67418	69514	72955	65790	66302	72718	0.929318	0.251631	-	0.988384	0.817501	-
Q9H2P0	ADNP	sp|Q9H2P0|ADNP_HUMAN Activity-dependent neuroprotector homeobox protein OS=Homo sapiens OX=9606 GN=ADNP PE=1 SV=1	1	19	123.56	1102	75751	53426	65713	59336	46551	58287	53492	51637	50090	58098	1.0201	0.780255	-	1.04175	0.415777	-
Q96SZ5	ADO	sp|Q96SZ5|AEDO_HUMAN 2-aminoethanethiol dioxygenase OS=Homo sapiens OX=9606 GN=ADO PE=1 SV=2	1	5	29.751	270	24131	15835	21833	20138	15459	18840	19358	17638	16807	20507	1.00509	0.982296	-	1.02274	0.791895	-
Q9BRR6	ADPGK	sp|Q9BRR6|ADPGK_HUMAN ADP-dependent glucokinase OS=Homo sapiens OX=9606 GN=ADPGK PE=1 SV=1	1	4	54.088	497	37591	28215	20700	17555	24035	28706	13806	14600	24010	30506	1.05574	0.40189	-	1.04971	0.665326	-
Q9NX46	ADPRHL2	sp|Q9NX46|ADPRS_HUMAN ADP-ribosylhydrolase ARH3 OS=Homo sapiens OX=9606 GN=ADPRS PE=1 SV=1	1	5	38.946	363	3951.2	2988.4	3834.9	3246.6	2637.2	3053.4	2584.4	2402.5	3142	3944.2	1.04296	0.838224	-	0.986073	0.967177	-
P25098	ADRBK1	sp|P25098|ARBK1_HUMAN Beta-adrenergic receptor kinase 1 OS=Homo sapiens OX=9606 GN=GRK2 PE=1 SV=2	2	9	79.573	689	15880	12231	16377	17409	9448	14053	13649	14390	9552.4	12753	1.16828	0.157456	-	1.18136	0.0464869	-
Q16186	ADRM1	sp|Q16186|ADRM1_HUMAN Proteasomal ubiquitin receptor ADRM1 OS=Homo sapiens OX=9606 GN=ADRM1 PE=1 SV=2	1	5	42.153	407	73081	53030	55985	48249	43292	53090	44601	39008	43724	59147	1.07544	0.173432	-	0.968661	0.59763	-
P30566	ADSL	sp|P30566|PUR8_HUMAN Adenylosuccinate lyase OS=Homo sapiens OX=9606 GN=ADSL PE=1 SV=2	1	12	54.889	484	101810	64422	65396	60632	61537	65635	58144	47903	65876	75823	0.930007	0.148314	-	0.975429	0.691643	-
P30520	ADSS	sp|P30520|PURA2_HUMAN Adenylosuccinate synthetase isozyme 2 OS=Homo sapiens OX=9606 GN=ADSS2 PE=1 SV=3	1	11	50.097	456	104820	74150	84423	81176	62748	74481	69703	62216	65593	81794	1.02692	0.56056	-	1.03496	0.583445	-
Q08117	AES	sp|Q08117|TLE5_HUMAN TLE family member 5 OS=Homo sapiens OX=9606 GN=TLE5 PE=1 SV=4	1	2	21.97	197	6760.6	3953.5	5112.6	5228.5	5624.2	6218.2	4639.7	3998.2	4504.3	5212.1	0.923119	0.758068	-	1.04809	0.76922	-
P51825	AFF1	sp|P51825|AFF1_HUMAN AF4/FMR2 family member 1 OS=Homo sapiens OX=9606 GN=AFF1 PE=1 SV=1	1	1	131.42	1210	226.01	606.6	245.6	323.32	0	226.49	302.02	480.52	536.12	615.85	1.46907	0.55306	-	1.6496	0.382396	-
Q9UHB7	AFF4	sp|Q9UHB7|AFF4_HUMAN AF4/FMR2 family member 4 OS=Homo sapiens OX=9606 GN=AFF4 PE=1 SV=1	1	6	127.46	1163	15566	10451	13808	12014	8964	11871	12622	9538.6	9108.8	13628	1.11413	0.324715	-	0.90449	0.299923	-
Q9Y4W6	AFG3L2	sp|Q9Y4W6|AFG32_HUMAN AFG3-like protein 2 OS=Homo sapiens OX=9606 GN=AFG3L2 PE=1 SV=2	1	25	88.583	797	155710	99044	163720	130540	91818	102700	138830	109310	94775	106550	0.938801	0.180101	-	0.884134	0.00468515	-
Q6ULP2	AFTPH	sp|Q6ULP2|AFTIN_HUMAN Aftiphilin OS=Homo sapiens OX=9606 GN=AFTPH PE=1 SV=3	1	3	102.11	936	8646.7	6197.2	8383.6	6396.6	5269.4	7112.4	6536.1	5779.2	5880.5	6491.3	1.03621	0.823791	-	0.916359	0.470806	-
P52594	AGFG1	sp|P52594|AGFG1_HUMAN Arf-GAP domain and FG repeat-containing protein 1 OS=Homo sapiens OX=9606 GN=AGFG1 PE=1 SV=2	1	5	58.259	562	33044	22465	30457	28887	20081	24934	24708	23264	22407	24970	0.991421	0.920284	-	1.05463	0.435175	-
O95081	AGFG2	sp|O95081|AGFG2_HUMAN Arf-GAP domain and FG repeat-containing protein 2 OS=Homo sapiens OX=9606 GN=AGFG2 PE=1 SV=2	1	2	48.962	481	6714.7	4443.5	7992.8	9820.2	3814.3	4648.7	7718	7817	4952.1	5429.5	0.968032	0.866874	-	1.24236	0.0720299	-
Q53H12	AGK	sp|Q53H12|AGK_HUMAN Acylglycerol kinase, mitochondrial OS=Homo sapiens OX=9606 GN=AGK PE=1 SV=2	1	7	47.137	422	7061.7	5800.4	6980.1	5478.5	5553.8	4852.2	5125.7	6109.9	4922.6	7036.7	1.02036	0.930228	-	1.08715	0.676573	-
P35573	AGL	sp|P35573|GDE_HUMAN Glycogen debranching enzyme OS=Homo sapiens OX=9606 GN=AGL PE=1 SV=3	1	24	174.76	1532	87330	51990	60170	51669	53591	56003	49783	41042	58630	58501	0.862777	0.019061	-	0.939303	0.255522	-
Q9BSE5	AGMAT	sp|Q9BSE5|SPEB_HUMAN Agmatinase, mitochondrial OS=Homo sapiens OX=9606 GN=AGMAT PE=1 SV=2	1	4	37.66	352	6135.3	5946.8	5349.8	3577.9	4665.2	6056.7	4812.1	4798.6	4429.8	7932.6	1.32469	0.0900507	-	0.935042	0.707386	-
Q9UL18	2001-08-01	sp|Q9UL18|AGO1_HUMAN Protein argonaute-1 OS=Homo sapiens OX=9606 GN=AGO1 PE=1 SV=3;sp|Q9HCK5|AGO4_HUMAN Protein argonaute-4 OS=Homo sapiens OX=9606 GN=AGO4 PE=1 SV=2	2	8	97.213	857	23173	16421	22209	18689	14563	17228	17659	15837	15701	19003	1.01604	0.859652	-	0.968989	0.708949	-
Q9UKV8	2002-08-01	sp|Q9UKV8|AGO2_HUMAN Protein argonaute-2 OS=Homo sapiens OX=9606 GN=AGO2 PE=1 SV=3	1	10	97.207	859	19979	13574	21672	19135	11270	13855	15854	14114	12061	14714	1.01737	0.855784	-	0.989215	0.937455	-
O15120	AGPAT2	sp|O15120|PLCB_HUMAN 1-acyl-sn-glycerol-3-phosphate acyltransferase beta OS=Homo sapiens OX=9606 GN=AGPAT2 PE=1 SV=1	1	1	30.914	278	4756.5	3056.8	4750.7	4097.5	3696.4	3504.7	3822.7	3172	3567.2	3125.4	0.81857	0.27465	-	0.94469	0.725558	-
Q9NRZ7	AGPAT3	sp|Q9NRZ7|PLCC_HUMAN 1-acyl-sn-glycerol-3-phosphate acyltransferase gamma OS=Homo sapiens OX=9606 GN=AGPAT3 PE=1 SV=1	1	1	43.38	376	1861.6	777.43	1268.5	1079.1	1050.3	916.06	1052.1	1218.5	1277.7	1197.5	0.712199	0.157456	-	1.11913	0.741501	-
Q9NUQ2	AGPAT5	sp|Q9NUQ2|PLCE_HUMAN 1-acyl-sn-glycerol-3-phosphate acyltransferase epsilon OS=Homo sapiens OX=9606 GN=AGPAT5 PE=1 SV=3	1	4	42.072	364	24252	17371	29359	28935	12450	15284	23565	23513	15070	17169	1.0116	0.929163	-	1.10646	0.136163	-
Q86UL3	AGPAT6	sp|Q86UL3|GPAT4_HUMAN Glycerol-3-phosphate acyltransferase 4 OS=Homo sapiens OX=9606 GN=GPAT4 PE=1 SV=1	1	4	52.07	456	2767.7	2015.1	3490.4	3827.3	1745.6	2234.5	3282.8	2944.4	1998	2727.7	1.09813	0.640651	-	1.10612	0.550059	-
Q53EU6	AGPAT9	sp|Q53EU6|GPAT3_HUMAN Glycerol-3-phosphate acyltransferase 3 OS=Homo sapiens OX=9606 GN=GPAT3 PE=1 SV=2	1	3	48.705	434	2859.4	1718	1827.8	1800.9	2048.6	1799.4	1729.2	1484.6	1920.4	1713.7	0.785887	0.197061	-	1.0246	0.922864	-
O00116	AGPS	sp|O00116|ADAS_HUMAN Alkyldihydroxyacetonephosphate synthase, peroxisomal OS=Homo sapiens OX=9606 GN=AGPS PE=1 SV=1	1	8	72.911	658	52270	37739	41570	35394	33199	32731	35427	31948	34104	34874	0.912456	0.313494	-	0.978264	0.742832	-
O95994	AGR2	sp|O95994|AGR2_HUMAN Anterior gradient protein 2 homolog OS=Homo sapiens OX=9606 GN=AGR2 PE=1 SV=1	1	13	19.979	175	414310	232360	520770	440420	240500	204290	438450	377060	249060	238570	0.779725	0.00564947	-	0.951635	0.0492453	-
Q8TD06	AGR3	sp|Q8TD06|AGR3_HUMAN Anterior gradient protein 3 OS=Homo sapiens OX=9606 GN=AGR3 PE=1 SV=1	1	8	19.171	166	25633	10420	42465	34295	15129	10920	40536	29681	16294	12338	0.612734	0.000349345	Downregulated	0.856412	0.0526366	-
Q9UPW5	AGTPBP1	sp|Q9UPW5|CBPC1_HUMAN Cytosolic carboxypeptidase 1 OS=Homo sapiens OX=9606 GN=AGTPBP1 PE=1 SV=3	1	5	138.45	1226	1326.4	948.69	2051	1812.5	865.78	959.79	1311.7	1399	1366.4	830.16	0.779603	0.457072	-	1.07437	0.771896	-
Q8WYP5	AHCTF1	sp|Q8WYP5|ELYS_HUMAN Protein ELYS OS=Homo sapiens OX=9606 GN=AHCTF1 PE=1 SV=3	1	18	252.5	2266	23205	14969	30095	22612	14092	18042	23220	18299	17057	18561	0.976354	0.859652	-	0.858056	0.0565144	-
P23526	AHCY	sp|P23526|SAHH_HUMAN Adenosylhomocysteinase OS=Homo sapiens OX=9606 GN=AHCY PE=1 SV=4	1	16	47.716	432	275840	187020	205570	183690	171070	170110	165830	153150	177700	202930	0.927851	0.189525	-	1.01348	0.73599	-
O43865	AHCYL1	sp|O43865|SAHH2_HUMAN S-adenosylhomocysteine hydrolase-like protein 1 OS=Homo sapiens OX=9606 GN=AHCYL1 PE=1 SV=2	1	13	58.951	530	63977	46390	56959	48569	41138	44908	49759	41568	44097	51803	0.986786	0.866373	-	0.941625	0.250445	-
Q96HN2	AHCYL2	sp|Q96HN2|SAHH3_HUMAN Adenosylhomocysteinase 3 OS=Homo sapiens OX=9606 GN=AHCYL2 PE=1 SV=1	1	6	66.72	611	17745	10488	12847	13290	11997	2830.1	11268	12841	11562	11162	0.60546	0.255283	-	1.21397	0.0680591	-
Q09666	AHNAK	sp|Q09666|AHNK_HUMAN Neuroblast differentiation-associated protein AHNAK OS=Homo sapiens OX=9606 GN=AHNAK PE=1 SV=2	1	126	629.09	5890	756570	367990	473590	376940	431320	403920	373770	317030	467240	430620	0.757486	0.000515667	-	0.916374	0.0240331	-
P35869	AHR	sp|P35869|AHR_HUMAN Aryl hydrocarbon receptor OS=Homo sapiens OX=9606 GN=AHR PE=1 SV=2	1	15	96.146	848	64430	45157	87585	74263	36538	48086	75052	68042	39849	52505	1.07925	0.176431	-	0.979069	0.707414	-
O95433	AHSA1	sp|O95433|AHSA1_HUMAN Activator of 90 kDa heat shock protein ATPase homolog 1 OS=Homo sapiens OX=9606 GN=AHSA1 PE=1 SV=1	1	18	38.274	338	233180	156090	228510	205160	133440	146310	193260	167620	141770	159420	0.949095	0.339186	-	0.984818	0.667495	-
Q96BJ3	AIDA	sp|Q96BJ3|AIDA_HUMAN Axin interactor, dorsalization-associated protein OS=Homo sapiens OX=9606 GN=AIDA PE=1 SV=1	1	3	35.023	306	6455.8	4087	7137.4	5341.1	3844.2	4034.8	5518.4	5366.5	3951.9	4229.5	0.902901	0.416221	-	0.954586	0.753811	-
O95831	AIFM1	sp|O95831|AIFM1_HUMAN Apoptosis-inducing factor 1, mitochondrial OS=Homo sapiens OX=9606 GN=AIFM1 PE=1 SV=1	1	24	66.9	613	253860	166990	228190	205180	145090	167890	190660	168200	153100	184110	0.981654	0.702987	-	0.99394	0.87708	-
Q9BRQ8	AIFM2	sp|Q9BRQ8|FSP1_HUMAN Ferroptosis suppressor protein 1 OS=Homo sapiens OX=9606 GN=AIFM2 PE=1 SV=1	1	2	40.526	373	713.02	747.53	1132.9	620.16	822.2	361.11	980.03	784.04	569.13	768.3	0.874511	0.788275	-	0.75332	0.366163	-
Q9NVV5	AIG1	sp|Q9NVV5|AIG1_HUMAN Androgen-induced gene 1 protein OS=Homo sapiens OX=9606 GN=AIG1 PE=1 SV=3	1	1	27.458	238	20942	12715	14985	19628	12884	11133	11835	15918	11940	13150	0.842379	0.120096	-	1.48067	0.000975737	-
Q9Y4K1	AIM1	sp|Q9Y4K1|CRBG1_HUMAN Beta/gamma crystallin domain-containing protein 1 OS=Homo sapiens OX=9606 GN=CRYBG1 PE=1 SV=3	1	12	188.67	1723	83734	44694	91848	87866	54754	52821	75156	72982	60507	50787	0.765284	0.014599	-	1.07544	0.0982967	-
Q12904	AIMP1	sp|Q12904|AIMP1_HUMAN Aminoacyl tRNA synthase complex-interacting multifunctional protein 1 OS=Homo sapiens OX=9606 GN=AIMP1 PE=1 SV=2	1	14	34.352	312	134920	103410	128980	120760	83201	100280	101850	100670	91357	113440	1.05853	0.249239	-	1.07293	0.116545	-
Q13155	AIMP2	sp|Q13155|AIMP2_HUMAN Aminoacyl tRNA synthase complex-interacting multifunctional protein 2 OS=Homo sapiens OX=9606 GN=AIMP2 PE=1 SV=2	1	12	35.348	320	108810	73702	104530	90646	65267	60656	87414	81482	65887	82041	0.936747	0.516623	-	1.00369	0.956501	-
O00170	AIP	sp|O00170|AIP_HUMAN AH receptor-interacting protein OS=Homo sapiens OX=9606 GN=AIP PE=1 SV=3	1	11	37.664	330	70064	45875	82334	76635	42939	68228	66028	65099	48864	60336	1.11209	0.564362	-	1.06864	0.158089	-
Q96IF1	AJUBA	sp|Q96IF1|AJUBA_HUMAN LIM domain-containing protein ajuba OS=Homo sapiens OX=9606 GN=AJUBA PE=1 SV=1	1	3	56.933	538	12451	8328.4	11861	14377	7878	8793.9	10546	11208	8583.4	9283.4	0.9414	0.546074	-	1.26705	0.0240331	-
P00568	AK1	sp|P00568|KAD1_HUMAN Adenylate kinase isoenzyme 1 OS=Homo sapiens OX=9606 GN=AK1 PE=1 SV=3	2	14	21.635	194	234630	161010	100950	75042	152090	174840	82596	69292	156240	179240	0.978174	0.722663	-	0.881951	0.0328134	-
P54819	AK2	sp|P54819|KAD2_HUMAN Adenylate kinase 2, mitochondrial OS=Homo sapiens OX=9606 GN=AK2 PE=1 SV=2	1	13	26.477	239	108550	82822	87214	74481	77760	105380	69748	79513	84963	110720	1.11778	0.40805	-	1.10812	0.351829	-
Q9UIJ7	AK3	sp|Q9UIJ7|KAD3_HUMAN GTP:AMP phosphotransferase AK3, mitochondrial OS=Homo sapiens OX=9606 GN=AK3 PE=1 SV=4	1	12	25.565	227	117870	80237	118370	105680	72453	85345	99191	87494	76218	95255	1.0124	0.842996	-	0.990284	0.830265	-
P27144	AK4	sp|P27144|KAD4_HUMAN Adenylate kinase 4, mitochondrial OS=Homo sapiens OX=9606 GN=AK4 PE=1 SV=1	1	10	25.268	223	42489	30502	39202	29545	27712	33195	31865	29040	28817	35320	1.02895	0.711523	-	0.92725	0.355075	-
Q9Y3D8	AK6	sp|Q9Y3D8|KAD6_HUMAN Adenylate kinase isoenzyme 6 OS=Homo sapiens OX=9606 GN=AK6 PE=1 SV=1	1	2	20.061	172	18198	12006	17991	18067	10733	12931	15522	12858	13443	13464	0.935022	0.55497	-	1.02145	0.888359	-
Q92667	AKAP1	sp|Q92667|AKAP1_HUMAN A-kinase anchor protein 1, mitochondrial OS=Homo sapiens OX=9606 GN=AKAP1 PE=1 SV=1	1	14	97.34	903	36573	25316	37654	23126	23227	22995	31921	21794	24018	31524	0.980185	0.852407	-	0.723623	0.00150263	-
Q12802	AKAP13	sp|Q12802|AKP13_HUMAN A-kinase anchor protein 13 OS=Homo sapiens OX=9606 GN=AKAP13 PE=1 SV=2	1	8	307.55	2813	6408.2	4782.6	6607.8	6238.8	4429.3	5253	5065.5	5171.3	5968.7	5725	0.946439	0.845992	-	1.0944	0.476789	-
Q02040	AKAP17A	sp|Q02040|AK17A_HUMAN A-kinase anchor protein 17A OS=Homo sapiens OX=9606 GN=AKAP17A PE=1 SV=2	1	5	80.735	695	4701.6	3792.3	5434.2	4310.1	2372.1	3480.3	4565.6	4238.5	3700	3623	1.05129	0.799788	-	0.960221	0.792961	-
Q9Y2D5	AKAP2	sp|Q9Y2D5|AKAP2_HUMAN A-kinase anchor protein 2 OS=Homo sapiens OX=9606 GN=AKAP2 PE=1 SV=3	1	4	94.659	859	3208	2200.6	1378.7	1039.1	1787.6	2428.7	1111.8	973.6	1838	3275.1	1.20588	0.362106	-	0.907507	0.736764	-
Q9P0M2	AKAP7	sp|Q9P0M2|AKA7G_HUMAN A-kinase anchor protein 7 isoform gamma OS=Homo sapiens OX=9606 GN=AKAP7 PE=1 SV=2	1	2	39.517	348	21959	11364	24979	41052	16458	25015	19182	16475	24728	16636	0.838302	0.61584	-	1.41745	0.353967	-
O43823	AKAP8	sp|O43823|AKAP8_HUMAN A-kinase anchor protein 8 OS=Homo sapiens OX=9606 GN=AKAP8 PE=1 SV=1	1	10	76.107	692	29241	29655	39891	39799	16749	31925	33874	33907	18116	33412	1.54517	0.000252252	Upregulated	1.1151	0.060653	-
Q9ULX6	AKAP8L	sp|Q9ULX6|AKP8L_HUMAN A-kinase anchor protein 8-like OS=Homo sapiens OX=9606 GN=AKAP8L PE=1 SV=4	1	7	71.639	646	51570	32649	84151	69994	28270	43744	63130	51574	37496	42736	1.05159	0.77039	-	0.920514	0.314434	-
Q99996	AKAP9	sp|Q99996|AKAP9_HUMAN A-kinase anchor protein 9 OS=Homo sapiens OX=9606 GN=AKAP9 PE=1 SV=4	1	25	452.98	3907	64753	40327	59321	58026	40085	46450	47705	49070	40873	47797	0.956813	0.536348	-	1.119	0.039711	-
P14550	AKR1A1	sp|P14550|AK1A1_HUMAN Aldo-keto reductase family 1 member A1 OS=Homo sapiens OX=9606 GN=AKR1A1 PE=1 SV=3	1	16	36.573	325	123190	68680	146430	116030	67822	64510	117790	100070	77645	78744	0.822746	0.0175316	-	0.915352	0.0426211	-
Q04828	AKR1C1	sp|Q04828|AK1C1_HUMAN Aldo-keto reductase family 1 member C1 OS=Homo sapiens OX=9606 GN=AKR1C1 PE=1 SV=1;sp|P52895|AK1C2_HUMAN Aldo-keto reductase family 1 member C2 OS=Homo sapiens OX=9606 GN=AKR1C2 PE=1 SV=3	2	6	36.788	323	369.3	151.75	496.46	205.05	0	227.44	542.46	376.07	0	254.64	0.9543	0.922005	-	0.636899	0.348335	-
P42330	AKR1C3	sp|P42330|AK1C3_HUMAN Aldo-keto reductase family 1 member C3 OS=Homo sapiens OX=9606 GN=AKR1C3 PE=1 SV=4;sp|P17516|AK1C4_HUMAN Aldo-keto reductase family 1 member C4 OS=Homo sapiens OX=9606 GN=AKR1C4 PE=1 SV=3	2	7	36.853	323	93831	80597	187000	102270	49265	77414	146510	87763	56894	90869	1.30515	0.00564947	-	0.638295	1.24704e-05	Downregulated
P51857	AKR1D1	sp|P51857|AK1D1_HUMAN Aldo-keto reductase family 1 member D1 OS=Homo sapiens OX=9606 GN=AKR1D1 PE=1 SV=1	1	1	37.376	326	1924.7	1327.4	2871.8	1695	1070.5	1452.3	2320.7	1614.9	1013.4	1658.3	1.16347	0.473072	-	0.716243	0.096866	-
O43488	AKR7A2	sp|O43488|ARK72_HUMAN Aflatoxin B1 aldehyde reductase member 2 OS=Homo sapiens OX=9606 GN=AKR7A2 PE=1 SV=3	1	9	39.589	359	131780	82215	135020	124410	81669	87576	118980	102760	85468	94657	0.915233	0.0703566	-	0.995228	0.930656	-
O95154	AKR7A3	sp|O95154|ARK73_HUMAN Aflatoxin B1 aldehyde reductase member 3 OS=Homo sapiens OX=9606 GN=AKR7A3 PE=1 SV=2	1	4	37.206	331	279.32	152.17	326.39	211.56	0	0	217.54	306.53	0	191.07	0.833459	0.692182	-	1.09783	0.930604	-
Q8NHP1	AKR7L	sp|Q8NHP1|ARK74_HUMAN Aflatoxin B1 aldehyde reductase member 4 OS=Homo sapiens OX=9606 GN=AKR7L PE=2 SV=7	1	7	36.97	331	3242.5	1966	5539.5	5141.5	2017.7	2007.2	5390	3779	2318.7	2589.6	0.888423	0.509942	-	0.899968	0.495843	-
P31749	AKT1	sp|P31749|AKT1_HUMAN RAC-alpha serine/threonine-protein kinase OS=Homo sapiens OX=9606 GN=AKT1 PE=1 SV=2	2	5	55.686	480	12993	9469.8	12285	11138	8472.9	11107	9808.6	8090.3	8605.7	11177	1.088	0.437585	-	0.967416	0.780561	-
Q96B36	AKT1S1	sp|Q96B36|AKTS1_HUMAN Proline-rich AKT1 substrate 1 OS=Homo sapiens OX=9606 GN=AKT1S1 PE=1 SV=1	1	1	27.383	256	1370.9	1659.2	1629.8	1266.5	942.02	1353.1	1163	1352.8	767.81	1365.8	1.47655	0.129575	-	1.06452	0.848751	-
P31751	AKT2	sp|P31751|AKT2_HUMAN RAC-beta serine/threonine-protein kinase OS=Homo sapiens OX=9606 GN=AKT2 PE=1 SV=2	1	4	55.768	481	806.75	817.6	1352.2	716.19	810.25	713.81	1221.6	821.37	766.72	1319.2	1.1691	0.71167	-	0.673193	0.174438	-
Q9H8T0	AKTIP	sp|Q9H8T0|AKTIP_HUMAN AKT-interacting protein OS=Homo sapiens OX=9606 GN=AKTIP PE=1 SV=1	1	1	33.128	292	953.08	573.2	1400.6	1019.9	754.24	587.51	1131.1	931.06	577.38	418.68	0.71128	0.313714	-	0.864358	0.591368	-
P13716	ALAD	sp|P13716|HEM2_HUMAN Delta-aminolevulinic acid dehydratase OS=Homo sapiens OX=9606 GN=ALAD PE=1 SV=1	1	5	36.294	330	14903	9646.4	15045	12281	9651.9	12494	10734	10432	10792	11396	0.974784	0.857203	-	0.990526	0.964904	-
Q13740	ALCAM	sp|Q13740|CD166_HUMAN CD166 antigen OS=Homo sapiens OX=9606 GN=ALCAM PE=1 SV=2	1	22	65.102	583	463780	225780	326580	386800	288400	260060	284030	306780	296500	262300	0.738739	0.00135869	-	1.26255	0.000251168	-
Q8IZ83	ALDH16A1	sp|Q8IZ83|A16A1_HUMAN Aldehyde dehydrogenase family 16 member A1 OS=Homo sapiens OX=9606 GN=ALDH16A1 PE=1 SV=2	1	7	85.126	802	62509	43638	37882	44235	37490	41205	32469	35594	41211	47100	0.968313	0.599862	-	1.26282	0.00253098	-
P54886	ALDH18A1	sp|P54886|P5CS_HUMAN Delta-1-pyrroline-5-carboxylate synthase OS=Homo sapiens OX=9606 GN=ALDH18A1 PE=1 SV=2	1	30	87.301	795	193470	135850	200200	178300	112210	130790	169750	152840	126230	155680	1.01486	0.823576	-	0.999241	0.98564	-
P00352	ALDH1A1	sp|P00352|AL1A1_HUMAN Aldehyde dehydrogenase 1A1 OS=Homo sapiens OX=9606 GN=ALDH1A1 PE=1 SV=2	1	18	54.861	501	488390	321790	373130	298720	298720	323620	307460	261350	313220	351980	0.939634	0.0780585	-	0.920588	0.0164074	-
P47895	ALDH1A3	sp|P47895|AL1A3_HUMAN Aldehyde dehydrogenase family 1 member A3 OS=Homo sapiens OX=9606 GN=ALDH1A3 PE=1 SV=2	2	15	56.108	512	94179	119560	89997	60602	56313	96897	76182	49459	62800	132080	1.68996	0.00174622	Upregulated	0.737904	0.000162333	-
P30837	ALDH1B1	sp|P30837|AL1B1_HUMAN Aldehyde dehydrogenase X, mitochondrial OS=Homo sapiens OX=9606 GN=ALDH1B1 PE=1 SV=4	1	14	57.249	517	140310	95310	100890	83250	81310	89856	85635	68122	88148	102920	0.9682	0.537732	-	0.904166	0.0308942	-
Q3SY69	ALDH1L2	sp|Q3SY69|AL1L2_HUMAN Mitochondrial 10-formyltetrahydrofolate dehydrogenase OS=Homo sapiens OX=9606 GN=ALDH1L2 PE=1 SV=2	1	6	101.74	923	7364.4	1034.2	3850	6621.5	5062.9	1085.3	3006.7	5630.2	5031.9	1464	0.209392	6.95072e-05	Downregulated	2.00113	0.000613159	Upregulated
P05091	ALDH2	sp|P05091|ALDH2_HUMAN Aldehyde dehydrogenase, mitochondrial OS=Homo sapiens OX=9606 GN=ALDH2 PE=1 SV=2	1	18	56.381	517	161840	84382	166700	174830	93203	86774	140910	151430	101500	92755	0.771221	0.00044059	-	1.18471	0.000745194	-
P30838	ALDH3A1	sp|P30838|AL3A1_HUMAN Aldehyde dehydrogenase, dimeric NADP-preferring OS=Homo sapiens OX=9606 GN=ALDH3A1 PE=1 SV=3	3	17	50.394	453	106760	76356	150240	143350	62919	62815	123990	137410	67166	91765	1.01042	0.986384	-	1.14963	0.034578	-
P51648	ALDH3A2	sp|P51648|AL3A2_HUMAN Aldehyde dehydrogenase family 3 member A2 OS=Homo sapiens OX=9606 GN=ALDH3A2 PE=1 SV=1	1	9	54.847	485	64484	45638	41383	41781	40505	43396	33582	37191	42487	49475	0.970383	0.624052	-	1.18011	0.014902	-
P30038	ALDH4A1	sp|P30038|AL4A1_HUMAN Delta-1-pyrroline-5-carboxylate dehydrogenase, mitochondrial OS=Homo sapiens OX=9606 GN=ALDH4A1 PE=1 SV=3	1	11	61.719	563	49347	30034	53985	51365	30247	32902	44085	43038	31577	37181	0.931703	0.299749	-	1.07533	0.160021	-
P51649	ALDH5A1	sp|P51649|SSDH_HUMAN Succinate-semialdehyde dehydrogenase, mitochondrial OS=Homo sapiens OX=9606 GN=ALDH5A1 PE=1 SV=2	1	7	57.214	535	49210	33159	36899	37337	31251	36623	30011	30446	34757	34489	0.933226	0.422113	-	1.13059	0.0533721	-
Q02252	ALDH6A1	sp|Q02252|MMSA_HUMAN Methylmalonate-semialdehyde dehydrogenase [acylating], mitochondrial OS=Homo sapiens OX=9606 GN=ALDH6A1 PE=1 SV=2	1	17	57.839	535	123950	62996	84113	100340	80399	61992	75010	84908	87413	72000	0.6933	0.000517894	-	1.29611	0.000368949	-
P49419	ALDH7A1	sp|P49419|AL7A1_HUMAN Alpha-aminoadipic semialdehyde dehydrogenase OS=Homo sapiens OX=9606 GN=ALDH7A1 PE=1 SV=5	1	17	58.486	539	272150	150850	197550	207930	168990	157440	165350	175410	179380	171080	0.798606	0.000650692	-	1.1791	0.000499233	-
P49189	ALDH9A1	sp|P49189|AL9A1_HUMAN 4-trimethylaminobutyraldehyde dehydrogenase OS=Homo sapiens OX=9606 GN=ALDH9A1 PE=1 SV=3	1	14	53.801	494	106850	70548	85461	88053	65736	69405	70750	74016	68718	80430	0.945235	0.252204	-	1.15847	0.0048355	-
P04075	ALDOA	sp|P04075|ALDOA_HUMAN Fructose-bisphosphate aldolase A OS=Homo sapiens OX=9606 GN=ALDOA PE=1 SV=2	2	23	39.42	364	1094400	716220	922250	902220	655860	700980	789860	745430	651270	805060	0.963178	0.432798	-	1.07221	0.00841779	-
P09972	ALDOC	sp|P09972|ALDOC_HUMAN Fructose-bisphosphate aldolase C OS=Homo sapiens OX=9606 GN=ALDOC PE=1 SV=2	1	13	39.455	364	53596	36681	40464	32518	35658	40563	36474	26873	37289	44196	0.98432	0.868114	-	0.858161	0.0286294	-
Q9BT22	ALG1	sp|Q9BT22|ALG1_HUMAN Chitobiosyldiphosphodolichol beta-mannosyltransferase OS=Homo sapiens OX=9606 GN=ALG1 PE=1 SV=2	1	4	52.518	464	5241	3955.2	5294.2	4093.7	3580.8	4024.5	4365.6	3369.2	3607.1	3818.7	0.976298	0.893532	-	0.862037	0.283058	-
Q9H553	ALG2	sp|Q9H553|ALG2_HUMAN Alpha-1,3/1,6-mannosyltransferase ALG2 OS=Homo sapiens OX=9606 GN=ALG2 PE=1 SV=1	1	6	47.091	416	9975.8	6504.4	8083.1	6441.1	6410.9	7503.8	5364.6	6379.1	5430.1	6182.7	0.967064	0.866339	-	1.08199	0.618644	-
Q9Y673	ALG5	sp|Q9Y673|ALG5_HUMAN Dolichyl-phosphate beta-glucosyltransferase OS=Homo sapiens OX=9606 GN=ALG5 PE=1 SV=1	1	6	36.946	324	26147	21398	30143	28394	15559	21060	23234	23959	17388	22586	1.14168	0.0688739	-	1.09872	0.184418	-
Q9H6U8	ALG9	sp|Q9H6U8|ALG9_HUMAN Alpha-1,2-mannosyltransferase ALG9 OS=Homo sapiens OX=9606 GN=ALG9 PE=1 SV=2	1	4	69.863	611	13051	8595.2	10082	8987.7	8648.2	10059	9075	8953.1	8271.8	10595	1.00553	0.96922	-	1.04935	0.732847	-
Q6P6C2	ALKBH5	sp|Q6P6C2|ALKB5_HUMAN RNA demethylase ALKBH5 OS=Homo sapiens OX=9606 GN=ALKBH5 PE=1 SV=2	1	7	44.255	394	39512	28345	33702	29387	22746	29873	27061	23190	25369	33169	1.08416	0.196073	-	0.964896	0.620697	-
Q9BT30	ALKBH7	sp|Q9BT30|ALKB7_HUMAN Alpha-ketoglutarate-dependent dioxygenase alkB homolog 7, mitochondrial OS=Homo sapiens OX=9606 GN=ALKBH7 PE=1 SV=1	1	1	24.516	221	5828.6	3421.5	3367.1	3359.3	4054.6	3836.8	3045.2	2366.1	4296.8	4434.2	0.839856	0.245501	-	0.98592	0.939138	-
Q86V81	ALYREF	sp|Q86V81|THOC4_HUMAN THO complex subunit 4 OS=Homo sapiens OX=9606 GN=ALYREF PE=1 SV=3	1	11	26.888	257	85209	63555	65399	63499	49771	66141	55907	51213	54942	68763	1.08674	0.104195	-	1.05262	0.31222	-
Q9UHK6	AMACR	sp|Q9UHK6|AMACR_HUMAN Alpha-methylacyl-CoA racemase OS=Homo sapiens OX=9606 GN=AMACR PE=1 SV=2	1	6	42.386	382	3105.6	2265.7	2246.8	1731.3	1636.4	1914.2	2192.2	1710.8	1872.6	2864	1.11289	0.652852	-	0.865534	0.511278	-
Q9C0C7	AMBRA1	sp|Q9C0C7|AMRA1_HUMAN Activating molecule in BECN1-regulated autophagy protein 1 OS=Homo sapiens OX=9606 GN=AMBRA1 PE=1 SV=2	1	2	142.51	1298	514.38	370.19	488.13	325.84	184.96	484.88	537.91	529.41	459.72	307.51	1.05635	0.886083	-	0.94441	0.863457	-
Q9UKV5	AMFR	sp|Q9UKV5|AMFR_HUMAN E3 ubiquitin-protein ligase AMFR OS=Homo sapiens OX=9606 GN=AMFR PE=1 SV=2	1	2	72.995	643	772.86	296.95	349.67	639.27	0	538.96	559.23	359.25	323.06	509.31	1.17119	0.738499	-	1.1735	0.732847	-
Q9Y4X0	AMMECR1	sp|Q9Y4X0|AMMR1_HUMAN AMME syndrome candidate gene 1 protein OS=Homo sapiens OX=9606 GN=AMMECR1 PE=1 SV=1;sp|Q6DCA0|AMERL_HUMAN AMMECR1-like protein OS=Homo sapiens OX=9606 GN=AMMECR1L PE=1 SV=1	2	2	35.463	333	5302.7	3203.3	5962.8	4751.3	3542.5	3491.9	4676.8	4533.7	3489.7	3764.1	0.872058	0.324715	-	0.981894	0.909977	-
Q01433	AMPD2	sp|Q01433|AMPD2_HUMAN AMP deaminase 2 OS=Homo sapiens OX=9606 GN=AMPD2 PE=1 SV=2	2	15	100.69	879	84825	54876	85075	70800	47253	54164	69500	61508	49598	59423	0.971595	0.66277	-	0.957611	0.351496	-
P0DUB6	AMY2B	sp|P0DUB6|AMY1A_HUMAN Alpha-amylase 1A OS=Homo sapiens OX=9606 GN=AMY1A PE=1 SV=1;sp|P0DTE8|AMY1C_HUMAN Alpha-amylase 1C OS=Homo sapiens OX=9606 GN=AMY1C PE=1 SV=1;sp|P0DTE7|AMY1B_HUMAN Alpha-amylase 1B OS=Homo sapiens OX=9606 GN=AMY1B PE=1 SV=1;;sp|P19961	6	1	57.767	511	182.7	256.81	0	0	0	296.76	0	0	155.79	0	1.43555	0.417798	-	-	-	-
Q86W34	AMZ2	sp|Q86W34|AMZ2_HUMAN Archaemetzincin-2 OS=Homo sapiens OX=9606 GN=AMZ2 PE=2 SV=2	1	2	41.263	360	6504.9	5147.2	3911	3526.1	4808.4	4736.5	3557.9	2449.7	4878.7	4598.3	0.912402	0.596037	-	0.882742	0.470739	-
Q9H1A4	ANAPC1	sp|Q9H1A4|APC1_HUMAN Anaphase-promoting complex subunit 1 OS=Homo sapiens OX=9606 GN=ANAPC1 PE=1 SV=1	1	9	216.5	1944	6792.2	4999.7	5779.8	5888.5	4625	4543.7	4500.7	5469.6	4935.3	6545.6	1.00206	0.990388	-	1.24207	0.105819	-
Q9UJX6	ANAPC2	sp|Q9UJX6|ANC2_HUMAN Anaphase-promoting complex subunit 2 OS=Homo sapiens OX=9606 GN=ANAPC2 PE=1 SV=1	1	1	93.827	822	590.89	0	263.28	611.22	304.42	208.18	699.61	312.84	435.91	351.65	0.60456	0.186395	-	1.00248	0.867278	-
Q9UJX4	ANAPC5	sp|Q9UJX4|APC5_HUMAN Anaphase-promoting complex subunit 5 OS=Homo sapiens OX=9606 GN=ANAPC5 PE=1 SV=2	1	5	85.076	755	5760.1	3088.7	5838	4646.1	3087.5	3785.4	5175.3	4217.6	3380.6	4247.8	0.952146	0.775668	-	0.898885	0.42472	-
Q9UJX3	ANAPC7	sp|Q9UJX3|APC7_HUMAN Anaphase-promoting complex subunit 7 OS=Homo sapiens OX=9606 GN=ANAPC7 PE=1 SV=5	1	5	63.132	565	4982.5	2944.4	3840.3	3628.5	2908.8	3033.7	3574.3	2449.3	3261.2	3260.7	0.860424	0.26779	-	0.902427	0.568868	-
P16157	ANK1	sp|P16157|ANK1_HUMAN Ankyrin-1 OS=Homo sapiens OX=9606 GN=ANK1 PE=1 SV=3	1	5	206.26	1881	458.03	132.71	3312.5	3401.6	0	0	3028.6	2755.9	48.464	211.82	0.902187	0.906646	-	1.07796	0.665097	-
Q01484	ANK2	sp|Q01484|ANK2_HUMAN Ankyrin-2 OS=Homo sapiens OX=9606 GN=ANK2 PE=1 SV=4	1	6	433.71	3957	6053.7	3518.3	1617.8	1299.2	3700.5	3882.4	1579.3	1339.8	3490.2	3935.9	0.892028	0.417393	-	0.922981	0.768565	-
Q12955	ANK3	sp|Q12955|ANK3_HUMAN Ankyrin-3 OS=Homo sapiens OX=9606 GN=ANK3 PE=1 SV=3	1	21	480.4	4377	53912	36950	40185	39760	31501	33283	34462	34523	35192	40221	0.950626	0.491425	-	1.11096	0.0723966	-
Q9P2R3	ANKFY1	sp|Q9P2R3|ANFY1_HUMAN Rabankyrin-5 OS=Homo sapiens OX=9606 GN=ANKFY1 PE=1 SV=2	1	10	128.4	1169	29920	17322	30268	28527	17946	19957	24176	23832	18663	21402	0.91541	0.278709	-	1.07522	0.271221	-
Q8IWZ3	ANKHD1	sp|Q8IWZ3|ANKH1_HUMAN Ankyrin repeat and KH domain-containing protein 1 OS=Homo sapiens OX=9606 GN=ANKHD1 PE=1 SV=1	1	16	269.45	2542	87628	49170	88455	86800	52638	56094	73341	72072	56782	56786	0.853007	0.0253801	-	1.09578	0.0435969	-
Q86XL3	ANKLE2	sp|Q86XL3|ANKL2_HUMAN Ankyrin repeat and LEM domain-containing protein 2 OS=Homo sapiens OX=9606 GN=ANKLE2 PE=1 SV=4	1	13	104.11	938	62840	40445	39428	43493	40489	43360	34899	34035	41876	49057	0.941957	0.36823	-	1.15786	0.0381556	-
Q8IV38	ANKMY2	sp|Q8IV38|ANKY2_HUMAN Ankyrin repeat and MYND domain-containing protein 2 OS=Homo sapiens OX=9606 GN=ANKMY2 PE=1 SV=1	1	7	49.298	441	66297	39659	61984	64973	37127	39952	50111	53195	39205	41495	0.889671	0.075099	-	1.177	0.00728688	-
Q9H9E1	ANKRA2	sp|Q9H9E1|ANRA2_HUMAN Ankyrin repeat family A protein 2 OS=Homo sapiens OX=9606 GN=ANKRA2 PE=1 SV=1	1	1	34.271	313	656.04	388.47	307.73	399.77	280.91	448.19	260.38	298.72	199.99	641.77	1.42006	0.39788	-	1.36486	0.542856	-
Q6UB99	ANKRD11	sp|Q6UB99|ANR11_HUMAN Ankyrin repeat domain-containing protein 11 OS=Homo sapiens OX=9606 GN=ANKRD11 PE=1 SV=3	2	5	297.91	2663	8284	4968	8018	9109.9	4869.4	4835.4	7252.3	6785.4	4580.2	6215.2	0.942444	0.702285	-	1.15205	0.240339	-
Q8IZ07	ANKRD13A	sp|Q8IZ07|AN13A_HUMAN Ankyrin repeat domain-containing protein 13A OS=Homo sapiens OX=9606 GN=ANKRD13A PE=1 SV=3	1	2	67.618	590	3758.3	2708.4	3536.3	2933.5	2831.6	2360.6	3028.5	2520.1	3042.5	2448.3	0.792006	0.230874	-	0.927077	0.663901	-
O75179	ANKRD17	sp|O75179|ANR17_HUMAN Ankyrin repeat domain-containing protein 17 OS=Homo sapiens OX=9606 GN=ANKRD17 PE=1 SV=3	1	16	274.25	2603	28180	20521	30684	25373	17542	24327	22596	20410	19598	23802	1.08415	0.400528	-	0.962551	0.697237	-
Q5VYY1	ANKRD22	sp|Q5VYY1|ANR22_HUMAN Ankyrin repeat domain-containing protein 22 OS=Homo sapiens OX=9606 GN=ANKRD22 PE=2 SV=1	1	2	21.848	191	8052	5258.9	10294	10420	4532.5	6331.9	9059.9	7064.7	5535	5727.7	0.994181	0.963793	-	0.997177	0.959335	-
Q96NW4	ANKRD27	sp|Q96NW4|ANR27_HUMAN Ankyrin repeat domain-containing protein 27 OS=Homo sapiens OX=9606 GN=ANKRD27 PE=1 SV=2	1	4	116.98	1050	8291.4	5442.1	7949.6	6930.7	5062.8	6366.8	5745.3	5723.3	6133.4	6077.7	0.945702	0.714359	-	1.03699	0.789974	-
O15084	ANKRD28	sp|O15084|ANR28_HUMAN Serine/threonine-protein phosphatase 6 regulatory ankyrin repeat subunit A OS=Homo sapiens OX=9606 GN=ANKRD28 PE=1 SV=5	1	9	112.96	1053	16778	12164	18575	14370	9662.5	13681	13735	12471	11390	13183	1.07175	0.504495	-	0.933351	0.491611	-
Q92625	ANKS1A	sp|Q92625|ANS1A_HUMAN Ankyrin repeat and SAM domain-containing protein 1A OS=Homo sapiens OX=9606 GN=ANKS1A PE=1 SV=4	2	5	123.11	1134	4107.4	2997.5	4581.2	4661	2176.6	3044.4	3768.7	3037.6	3148.9	3174.9	1.0131	0.924622	-	1.01901	0.962964	-
Q9H8Y5	ANKZF1	sp|Q9H8Y5|ANKZ1_HUMAN Ankyrin repeat and zinc finger domain-containing protein 1 OS=Homo sapiens OX=9606 GN=ANKZF1 PE=1 SV=1	1	7	80.926	726	37027	24064	33063	28873	21567	27843	29514	25150	24905	28621	0.999951	0.993516	-	0.962255	0.580786	-
Q9NQW6	ANLN	sp|Q9NQW6|ANLN_HUMAN Anillin OS=Homo sapiens OX=9606 GN=ANLN PE=1 SV=2	1	34	124.2	1124	223780	152240	233850	201690	139060	132510	195930	155480	143820	173970	0.935473	0.417798	-	0.924132	0.0983783	-
Q5XXA6	ANO1	sp|Q5XXA6|ANO1_HUMAN Anoctamin-1 OS=Homo sapiens OX=9606 GN=ANO1 PE=1 SV=1	1	9	114.08	986	19976	15164	12482	11383	12478	13521	10618	9304.3	13572	18356	1.05173	0.71167	-	0.997632	0.984046	-
Q4KMQ2	ANO6	sp|Q4KMQ2|ANO6_HUMAN Anoctamin-6 OS=Homo sapiens OX=9606 GN=ANO6 PE=1 SV=2	1	5	106.16	910	4380.7	2871.6	4990.9	4006.2	3346.2	2771	4072.4	4327.8	3033.1	3457.9	0.858713	0.394468	-	1.03821	0.881213	-
P39687	ANP32A	sp|P39687|AN32A_HUMAN Acidic leucine-rich nuclear phosphoprotein 32 family member A OS=Homo sapiens OX=9606 GN=ANP32A PE=1 SV=1	3	10	28.585	249	161870	86904	122450	104660	89897	110270	101790	85014	87833	122620	0.987044	0.912492	-	0.942958	0.157662	-
Q92688	ANP32B	sp|Q92688|AN32B_HUMAN Acidic leucine-rich nuclear phosphoprotein 32 family member B OS=Homo sapiens OX=9606 GN=ANP32B PE=1 SV=1	1	9	28.787	251	152800	91882	122590	99274	92491	106820	107890	95458	93812	117590	0.967507	0.674436	-	0.946221	0.38575	-
Q9BTT0	ANP32E	sp|Q9BTT0|AN32E_HUMAN Acidic leucine-rich nuclear phosphoprotein 32 family member E OS=Homo sapiens OX=9606 GN=ANP32E PE=1 SV=1	1	5	30.692	268	72303	35262	102810	88284	34766	44826	81540	78888	39409	48961	0.932529	0.636447	-	1.01702	0.769724	-
P58335	ANTXR2	sp|P58335|ANTR2_HUMAN Anthrax toxin receptor 2 OS=Homo sapiens OX=9606 GN=ANTXR2 PE=1 SV=5	1	1	53.666	489	5269.4	3168.6	5812.6	4879	3179.1	4358.1	4625.1	3573.6	3905.4	4272.7	0.982297	0.916113	-	0.900611	0.469679	-
P04083	ANXA1	sp|P04083|ANXA1_HUMAN Annexin A1 OS=Homo sapiens OX=9606 GN=ANXA1 PE=1 SV=2	1	21	38.714	346	259160	167430	394300	251060	138170	155770	337870	216070	153240	184770	0.968121	0.672673	-	0.712036	5.70156e-06	-
P50995	ANXA11	sp|P50995|ANX11_HUMAN Annexin A11 OS=Homo sapiens OX=9606 GN=ANXA11 PE=1 SV=1	2	20	54.389	505	342350	229620	214600	204350	203700	226110	183490	172110	214880	256760	0.972766	0.475605	-	1.05454	0.0970195	-
P07355	ANXA2	sp|P07355|ANXA2_HUMAN Annexin A2 OS=Homo sapiens OX=9606 GN=ANXA2 PE=1 SV=2;sp|A6NMY6|AXA2L_HUMAN Putative annexin A2-like protein OS=Homo sapiens OX=9606 GN=ANXA2P2 PE=5 SV=2	2	30	38.604	339	697510	393760	564570	447960	427520	401830	485340	371020	448280	417140	0.799483	0.000517894	-	0.869043	0.000451629	-
P12429	ANXA3	sp|P12429|ANXA3_HUMAN Annexin A3 OS=Homo sapiens OX=9606 GN=ANXA3 PE=1 SV=3	1	25	36.375	323	584950	395490	409320	339530	357960	394180	358290	277950	364750	413560	0.955914	0.286356	-	0.895059	0.00515988	-
P09525	ANXA4	sp|P09525|ANXA4_HUMAN Annexin A4 OS=Homo sapiens OX=9606 GN=ANXA4 PE=1 SV=4	1	18	35.882	319	294350	173370	186680	173800	182080	180960	152340	148650	193210	193770	0.846771	0.00317859	-	1.06345	0.0826931	-
P08758	ANXA5	sp|P08758|ANXA5_HUMAN Annexin A5 OS=Homo sapiens OX=9606 GN=ANXA5 PE=1 SV=2	1	24	35.936	320	598670	367450	722830	545880	318760	359730	607070	463280	353720	398270	0.929894	0.206085	-	0.847111	5.99754e-05	-
P08133	ANXA6	sp|P08133|ANXA6_HUMAN Annexin A6 OS=Homo sapiens OX=9606 GN=ANXA6 PE=1 SV=3	1	13	75.872	673	69079	86879	11434	14681	42677	89789	10095	9724.7	46246	90247	1.74871	3.33424e-05	Upregulated	1.24991	0.106943	-
P20073	ANXA7	sp|P20073|ANXA7_HUMAN Annexin A7 OS=Homo sapiens OX=9606 GN=ANXA7 PE=1 SV=3	1	15	52.739	488	184130	104760	195680	158350	101560	97409	154670	132520	106690	109250	0.832801	0.0170946	-	0.928706	0.0807427	-
Q10567	AP1B1	sp|Q10567|AP1B1_HUMAN AP-1 complex subunit beta-1 OS=Homo sapiens OX=9606 GN=AP1B1 PE=1 SV=3	1	24	104.61	949	22259	16146	22714	20571	13458	17177	18933	18152	14612	19093	1.07791	0.314704	-	1.04	0.60555	-
O43747	AP1G1	sp|O43747|AP1G1_HUMAN AP-1 complex subunit gamma-1 OS=Homo sapiens OX=9606 GN=AP1G1 PE=1 SV=5	1	12	91.35	822	77324	53854	79138	75293	46694	55993	66281	66801	49463	60170	1.01671	0.758068	-	1.09298	0.0700978	-
O75843	AP1G2	sp|O75843|AP1G2_HUMAN AP-1 complex subunit gamma-like 2 OS=Homo sapiens OX=9606 GN=AP1G2 PE=1 SV=1	1	6	87.116	785	23495	16464	16151	16531	14373	14356	13173	13417	15203	18817	0.967076	0.753675	-	1.13942	0.116226	-
Q9BXS5	AP1M1	sp|Q9BXS5|AP1M1_HUMAN AP-1 complex subunit mu-1 OS=Homo sapiens OX=9606 GN=AP1M1 PE=1 SV=3	1	9	48.586	423	41733	32497	41431	34849	25960	31094	35753	28231	26622	33370	1.06578	0.329417	-	0.909518	0.116487	-
Q9Y6Q5	AP1M2	sp|Q9Y6Q5|AP1M2_HUMAN AP-1 complex subunit mu-2 OS=Homo sapiens OX=9606 GN=AP1M2 PE=1 SV=4	1	13	48.108	423	137820	95606	135310	128890	74807	92726	113660	103350	85594	104790	1.02809	0.659286	-	1.03886	0.368666	-
Q96PC3	AP1S3	sp|Q96PC3|AP1S3_HUMAN AP-1 complex subunit sigma-3 OS=Homo sapiens OX=9606 GN=AP1S3 PE=1 SV=1	1	3	18.28	154	9917.7	6106.7	10390	9871.3	6121.8	7768.5	7796.4	8826.6	6888.2	6665.6	0.926464	0.595818	-	1.15584	0.181271	-
O95782	AP2A1	sp|O95782|AP2A1_HUMAN AP-2 complex subunit alpha-1 OS=Homo sapiens OX=9606 GN=AP2A1 PE=1 SV=3	1	18	107.54	977	89437	60386	98734	94493	54587	60369	82812	80303	55843	68712	0.983182	0.76445	-	1.07496	0.0799743	-
O94973	AP2A2	sp|O94973|AP2A2_HUMAN AP-2 complex subunit alpha-2 OS=Homo sapiens OX=9606 GN=AP2A2 PE=1 SV=2	1	11	103.96	939	54254	37011	39539	37792	35063	41920	33977	31311	35043	44666	1.02503	0.771904	-	1.04724	0.424771	-
P63010	AP2B1	sp|P63010|AP2B1_HUMAN AP-2 complex subunit beta OS=Homo sapiens OX=9606 GN=AP2B1 PE=1 SV=1	1	24	104.55	937	138980	89422	122670	114650	80074	79624	103660	98008	79788	95651	0.926291	0.317574	-	1.04895	0.200451	-
Q96CW1	AP2M1	sp|Q96CW1|AP2M1_HUMAN AP-2 complex subunit mu OS=Homo sapiens OX=9606 GN=AP2M1 PE=1 SV=2	1	7	49.654	435	46231	30555	40208	40134	26187	31316	33551	34455	27520	33744	1.00037	0.992459	-	1.12977	0.0401366	-
P53680	AP2S1	sp|P53680|AP2S1_HUMAN AP-2 complex subunit sigma OS=Homo sapiens OX=9606 GN=AP2S1 PE=1 SV=2	1	3	17.018	142	31336	20736	26352	24999	19752	20274	19030	22448	19928	21038	0.905496	0.177789	-	1.17752	0.0803329	-
O00203	AP3B1	sp|O00203|AP3B1_HUMAN AP-3 complex subunit beta-1 OS=Homo sapiens OX=9606 GN=AP3B1 PE=1 SV=3	2	27	121.32	1094	190020	127210	157820	162410	116130	139130	127920	129830	125870	143570	0.98212	0.745224	-	1.14064	0.00905727	-
O14617	AP3D1	sp|O14617|AP3D1_HUMAN AP-3 complex subunit delta-1 OS=Homo sapiens OX=9606 GN=AP3D1 PE=1 SV=1	1	20	130.16	1153	174260	102730	135210	125460	103310	115680	102280	105050	104940	112880	0.903142	0.119828	-	1.08781	0.124913	-
Q9Y2T2	AP3M1	sp|Q9Y2T2|AP3M1_HUMAN AP-3 complex subunit mu-1 OS=Homo sapiens OX=9606 GN=AP3M1 PE=1 SV=1	1	9	46.939	418	47969	31581	37636	33195	29214	34116	29614	28282	28652	35090	0.991033	0.91539	-	1.02355	0.738363	-
P53677	AP3M2	sp|P53677|AP3M2_HUMAN AP-3 complex subunit mu-2 OS=Homo sapiens OX=9606 GN=AP3M2 PE=1 SV=1	1	5	46.977	418	8240.1	6693.4	10022	7040.6	5491	6375.9	6289.4	7268.9	5635.1	6719.9	1.05159	0.696726	-	0.999731	0.981646	-
Q92572	AP3S1	sp|Q92572|AP3S1_HUMAN AP-3 complex subunit sigma-1 OS=Homo sapiens OX=9606 GN=AP3S1 PE=1 SV=1	1	3	21.732	193	16563	10128	12295	11629	9449	10745	10275	10207	10065	11926	0.948159	0.559227	-	1.08179	0.393622	-
P59780	AP3S2	sp|P59780|AP3S2_HUMAN AP-3 complex subunit sigma-2 OS=Homo sapiens OX=9606 GN=AP3S2 PE=2 SV=1	1	2	22.017	193	317.21	258.52	320.86	260.48	364.9	224.64	240.01	397.09	0	361.94	0.925025	0.935925	-	1.34739	0.66455	-
Q9UPM8	AP4E1	sp|Q9UPM8|AP4E1_HUMAN AP-4 complex subunit epsilon-1 OS=Homo sapiens OX=9606 GN=AP4E1 PE=1 SV=2	1	5	127.29	1137	6722.6	4615.3	8668.3	7698	5092.5	5243.1	6915	7812.4	4721.4	6439.3	0.998807	0.997545	-	1.12195	0.39097	-
O43299	AP5Z1	sp|O43299|AP5Z1_HUMAN AP-5 complex subunit zeta-1 OS=Homo sapiens OX=9606 GN=AP5Z1 PE=1 SV=2	1	2	88.604	807	2025.9	1176.7	1870	1712	1657.7	1961.9	1913.8	1672.9	1087.9	1726.2	1.04098	0.917047	-	0.996012	0.993524	-
O14727	APAF1	sp|O14727|APAF_HUMAN Apoptotic protease-activating factor 1 OS=Homo sapiens OX=9606 GN=APAF1 PE=1 SV=2	1	11	141.84	1248	26478	14955	22941	25171	18137	15437	19074	21489	18776	18704	0.791062	0.0327494	-	1.24061	0.00749849	-
Q92870	APBB2	sp|Q92870|APBB2_HUMAN Amyloid beta precursor protein binding family B member 2 OS=Homo sapiens OX=9606 GN=APBB2 PE=1 SV=3	1	2	83.373	758	375.38	256.27	512.35	396.82	386.56	297.69	491.12	471.18	454.92	301.37	0.686652	0.425909	-	0.973657	0.944402	-
P25054	APC	sp|P25054|APC_HUMAN Adenomatous polyposis coli protein OS=Homo sapiens OX=9606 GN=APC PE=1 SV=2	2	4	311.64	2843	4298	2863.5	3063.4	2789.4	2596.3	2739	2133.9	3679	2335.3	4686.2	1.15444	0.626589	-	1.4264	0.18115	-
P13798	APEH	sp|P13798|ACPH_HUMAN Acylamino-acid-releasing enzyme OS=Homo sapiens OX=9606 GN=APEH PE=1 SV=4	1	12	81.224	732	153850	113790	113890	116060	92522	111720	98435	95452	97764	121510	1.04726	0.273731	-	1.10924	0.0217942	-
P27695	APEX1	sp|P27695|APEX1_HUMAN DNA-(apurinic or apyrimidinic site) endonuclease OS=Homo sapiens OX=9606 GN=APEX1 PE=1 SV=2	1	20	35.554	318	292640	205490	274580	235770	171730	196730	226090	202730	179640	220340	1.00698	0.900094	-	0.979097	0.502402	-
Q96BI3	APH1A	sp|Q96BI3|APH1A_HUMAN Gamma-secretase subunit APH-1A OS=Homo sapiens OX=9606 GN=APH1A PE=1 SV=1	1	1	28.996	265	9302.5	7437.8	9048	8861.1	6222.9	5662.2	6717.5	6468.5	6611.1	6870.7	0.926685	0.624052	-	1.08444	0.551545	-
Q9BZZ5	API5	sp|Q9BZZ5|API5_HUMAN Apoptosis inhibitor 5 OS=Homo sapiens OX=9606 GN=API5 PE=1 SV=3	1	13	59.004	524	174140	117170	153870	148750	97198	123770	131170	131480	108280	123340	1.00341	0.964934	-	1.09867	0.0259219	-
Q8N2Z9	APITD1	sp|Q8N2Z9|CENPS_HUMAN Centromere protein S OS=Homo sapiens OX=9606 GN=CENPS PE=1 SV=1	1	1	15.893	138	345.26	430.73	344.18	436.45	0	179.63	457.69	179.68	254	348.23	1.24344	0.783366	-	0.817344	0.705568	-
Q06481	APLP2	sp|Q06481|APLP2_HUMAN Amyloid beta precursor like protein 2 OS=Homo sapiens OX=9606 GN=APLP2 PE=1 SV=2	1	3	86.955	763	11667	9187.4	12842	11777	7734.6	10251	11062	11573	7818.9	11144	1.15454	0.162312	-	1.09598	0.404828	-
Q9HDC9	APMAP	sp|Q9HDC9|APMAP_HUMAN Adipocyte plasma membrane-associated protein OS=Homo sapiens OX=9606 GN=APMAP PE=1 SV=2	1	12	46.48	416	93013	66471	70621	56431	57227	65551	59626	48089	60816	68788	0.985999	0.81498	-	0.89579	0.0301143	-
Q8NCW5	APOA1BP	sp|Q8NCW5|NNRE_HUMAN NAD(P)H-hydrate epimerase OS=Homo sapiens OX=9606 GN=NAXE PE=1 SV=2	1	2	31.674	288	5499.4	4290.5	9061.4	4633.4	5118	5316.2	6592.2	6596.7	4613.2	5671.5	0.997741	0.969151	-	0.823234	0.352196	-
Q9HC16	APOBEC3G	sp|Q9HC16|ABC3G_HUMAN DNA dC->dU-editing enzyme APOBEC-3G OS=Homo sapiens OX=9606 GN=APOBEC3G PE=1 SV=1	1	2	46.407	384	7799.7	5667.8	10513	7110.1	5184.2	6646.7	9542.2	7409.9	4946.3	6932.8	1.10597	0.437585	-	0.812471	0.113755	-
Q9BQE5	APOL2	sp|Q9BQE5|APOL2_HUMAN Apolipoprotein L2 OS=Homo sapiens OX=9606 GN=APOL2 PE=1 SV=1	1	2	37.092	337	2782.4	2191.4	1692.4	2153.3	1345	1630.2	1602.5	1579.1	2114.7	2487.5	1.04966	0.87733	-	1.25042	0.31222	-
Q9BUR5	APOO	sp|Q9BUR5|MIC26_HUMAN MICOS complex subunit MIC26 OS=Homo sapiens OX=9606 GN=APOO PE=1 SV=1	1	2	22.284	198	12069	8351.7	12625	9869.8	7378.6	9352.5	10097	8673.1	8628.5	9548.9	1.0009	0.992557	-	0.914279	0.356173	-
Q6UXV4	APOOL	sp|Q6UXV4|MIC27_HUMAN MICOS complex subunit MIC27 OS=Homo sapiens OX=9606 GN=APOOL PE=1 SV=1	1	12	29.159	268	101920	73827	103280	92803	62964	81538	86077	77441	66249	87458	1.08664	0.137915	-	1.00329	0.949864	-
P05067	APP	sp|P05067|A4_HUMAN Amyloid-beta precursor protein OS=Homo sapiens OX=9606 GN=APP PE=1 SV=3	1	12	86.942	770	58482	40478	52077	48709	33157	42966	45872	38408	39146	50588	1.06269	0.447571	-	0.987817	0.862671	-
Q9UKG1	APPL1	sp|Q9UKG1|DP13A_HUMAN DCC-interacting protein 13-alpha OS=Homo sapiens OX=9606 GN=APPL1 PE=1 SV=1	1	11	79.663	709	50964	34132	49767	44660	32976	35580	41766	38737	37388	40410	0.930147	0.369032	-	1.01808	0.764738	-
Q8NEU8	APPL2	sp|Q8NEU8|DP13B_HUMAN DCC-interacting protein 13-beta OS=Homo sapiens OX=9606 GN=APPL2 PE=1 SV=3	1	6	74.493	664	7203.7	5038.1	8965.7	7905.8	5194.3	4927.4	7024.6	7595.7	5999.3	6623.1	0.909815	0.612395	-	1.09111	0.480409	-
P07741	APRT	sp|P07741|APT_HUMAN Adenine phosphoribosyltransferase OS=Homo sapiens OX=9606 GN=APRT PE=1 SV=2	1	9	19.608	180	98350	63334	96755	80036	56503	63048	80828	68868	61602	67328	0.933054	0.157456	-	0.936816	0.122646	-
Q7Z2E3	APTX	sp|Q7Z2E3|APTX_HUMAN Aprataxin OS=Homo sapiens OX=9606 GN=APTX PE=1 SV=2	1	4	40.74	356	25195	16125	24233	21505	15045	16501	21453	16697	15669	18392	0.948111	0.449209	-	0.927904	0.347937	-
P55064	AQP5	sp|P55064|AQP5_HUMAN Aquaporin-5 OS=Homo sapiens OX=9606 GN=AQP5 PE=1 SV=1	1	1	28.292	265	2174.2	5838.2	529.51	256.44	1480.6	6359.4	580.28	466.98	1516.3	5935.9	3.60328	7.06891e-05	Upregulated	0.741936	0.495843	-
O60306	AQR	sp|O60306|AQR_HUMAN RNA helicase aquarius OS=Homo sapiens OX=9606 GN=AQR PE=1 SV=4	1	10	171.29	1485	36372	27646	36553	31727	26654	36208	29209	28367	27160	36312	1.12813	0.39845	-	1.02455	0.741501	-
P10398	ARAF	sp|P10398|ARAF_HUMAN Serine/threonine-protein kinase A-Raf OS=Homo sapiens OX=9606 GN=ARAF PE=1 SV=2	1	5	67.585	606	10277	7511.6	9848.8	10085	6208.2	6818.3	8092.4	8087.6	7107.3	7477.3	0.956567	0.722663	-	1.12914	0.228828	-
Q96P48	ARAP1	sp|Q96P48|ARAP1_HUMAN Arf-GAP with Rho-GAP domain, ANK repeat and PH domain-containing protein 1 OS=Homo sapiens OX=9606 GN=ARAP1 PE=1 SV=3	1	5	162.19	1450	13319	9535.2	8503.5	7557.8	7220.4	8707.4	7569	6879.8	8832.4	11921	1.06698	0.672894	-	1.00321	0.984273	-
P48444	ARCN1	sp|P48444|COPD_HUMAN Coatomer subunit delta OS=Homo sapiens OX=9606 GN=ARCN1 PE=1 SV=1	1	24	57.21	511	280360	198830	243520	222740	175190	220760	196280	184140	185700	221330	1.03351	0.575544	-	1.03349	0.353001	-
P84077	ARF1	sp|P84077|ARF1_HUMAN ADP-ribosylation factor 1 OS=Homo sapiens OX=9606 GN=ARF1 PE=1 SV=2;sp|P61204|ARF3_HUMAN ADP-ribosylation factor 3 OS=Homo sapiens OX=9606 GN=ARF3 PE=1 SV=2	2	11	20.697	181	56139	39208	44256	38248	33485	38036	38082	33939	33629	42399	1.01117	0.87733	-	0.979514	0.746968	-
P18085	ARF4	sp|P18085|ARF4_HUMAN ADP-ribosylation factor 4 OS=Homo sapiens OX=9606 GN=ARF4 PE=1 SV=3	1	6	20.511	180	6390.6	4630.8	4672.7	4152.4	3747.5	3248.7	3894.7	5258.4	4142.5	5837	0.991905	0.915813	-	1.24721	0.335359	-
P84085	ARF5	sp|P84085|ARF5_HUMAN ADP-ribosylation factor 5 OS=Homo sapiens OX=9606 GN=ARF5 PE=1 SV=2	1	11	20.529	180	49037	32941	45343	35590	32239	38448	37474	33828	31136	38426	1.00815	0.941747	-	0.940829	0.38575	-
P62330	ARF6	sp|P62330|ARF6_HUMAN ADP-ribosylation factor 6 OS=Homo sapiens OX=9606 GN=ARF6 PE=1 SV=2	1	1	20.082	175	58788	38705	53679	44509	36835	47232	47792	41051	46293	42119	0.926201	0.573915	-	0.942199	0.359353	-
Q8N6T3	ARFGAP1	sp|Q8N6T3|ARFG1_HUMAN ADP-ribosylation factor GTPase-activating protein 1 OS=Homo sapiens OX=9606 GN=ARFGAP1 PE=1 SV=2	1	12	44.667	406	110610	73976	114930	98533	72903	95141	96916	90200	80220	111830	1.08731	0.607362	-	0.997529	0.959335	-
Q8N6H7	ARFGAP2	sp|Q8N6H7|ARFG2_HUMAN ADP-ribosylation factor GTPase-activating protein 2 OS=Homo sapiens OX=9606 GN=ARFGAP2 PE=1 SV=1	1	16	56.72	521	142260	93816	108440	113190	88867	93768	89640	94320	92109	105270	0.936889	0.143274	-	1.1694	0.00247907	-
Q9NP61	ARFGAP3	sp|Q9NP61|ARFG3_HUMAN ADP-ribosylation factor GTPase-activating protein 3 OS=Homo sapiens OX=9606 GN=ARFGAP3 PE=1 SV=1	1	6	56.928	516	60686	43469	32689	26366	36820	46271	27539	19311	37290	46181	1.04909	0.457802	-	0.841358	0.0499633	-
Q9Y6D6	ARFGEF1	sp|Q9Y6D6|BIG1_HUMAN Brefeldin A-inhibited guanine nucleotide-exchange protein 1 OS=Homo sapiens OX=9606 GN=ARFGEF1 PE=1 SV=2	1	10	208.76	1849	34995	20399	34204	34195	21875	23445	29367	29727	25262	25204	0.864025	0.117787	-	1.12257	0.0643069	-
Q9Y6D5	ARFGEF2	sp|Q9Y6D5|BIG2_HUMAN Brefeldin A-inhibited guanine nucleotide-exchange protein 2 OS=Homo sapiens OX=9606 GN=ARFGEF2 PE=1 SV=3	1	9	202.04	1785	27256	19663	24042	20292	16772	18657	20755	18395	18756	22052	0.99201	0.93136	-	0.965597	0.66055	-
Q5TH69	ARFGEF3	sp|Q5TH69|BIG3_HUMAN Brefeldin A-inhibited guanine nucleotide-exchange protein 3 OS=Homo sapiens OX=9606 GN=ARFGEF3 PE=1 SV=3	1	6	240.65	2177	5684.3	3138.7	6349	5305.2	3280.9	4753.2	4614	4600.1	4356.9	3843.7	0.909456	0.663792	-	1.01585	0.915894	-
P53367	ARFIP1	sp|P53367|ARFP1_HUMAN Arfaptin-1 OS=Homo sapiens OX=9606 GN=ARFIP1 PE=1 SV=2	1	10	41.738	373	57643	36091	77817	72895	27687	33374	65169	58837	33315	39271	0.969509	0.824868	-	1.02646	0.6038	-
P53365	ARFIP2	sp|P53365|ARFP2_HUMAN Arfaptin-2 OS=Homo sapiens OX=9606 GN=ARFIP2 PE=1 SV=1	1	7	37.855	341	26017	16436	21766	18749	14022	17200	16763	15472	15353	17298	0.966168	0.724804	-	0.994071	0.962155	-
Q13795	ARFRP1	sp|Q13795|ARFRP_HUMAN ADP-ribosylation factor-related protein 1 OS=Homo sapiens OX=9606 GN=ARFRP1 PE=1 SV=1	1	2	22.614	201	13069	8765.1	7738.5	8080.8	8712.9	9256.7	6542.8	7222.4	8546.7	9746.1	0.942859	0.573915	-	1.19847	0.103073	-
Q9NWB6	ARGLU1	sp|Q9NWB6|ARGL1_HUMAN Arginine and glutamate-rich protein 1 OS=Homo sapiens OX=9606 GN=ARGLU1 PE=1 SV=1	1	4	33.216	273	19544	13320	22642	21422	10549	12808	18314	17402	12409	13933	0.986044	0.904606	-	1.05802	0.454453	-
Q07960	ARHGAP1	sp|Q07960|RHG01_HUMAN Rho GTPase-activating protein 1 OS=Homo sapiens OX=9606 GN=ARHGAP1 PE=1 SV=1	1	12	50.435	439	43588	27902	38692	38497	28683	29294	31623	31927	29050	32605	0.911713	0.177789	-	1.11832	0.0641503	-
A1A4S6	ARHGAP10	sp|A1A4S6|RHG10_HUMAN Rho GTPase-activating protein 10 OS=Homo sapiens OX=9606 GN=ARHGAP10 PE=1 SV=1	1	2	89.374	786	2636.4	1773.7	3862.4	3580.1	1606.2	2070.4	3281.5	2861.6	1853.2	1519.8	0.913844	0.690946	-	1.0036	0.987513	-
Q6P4F7	ARHGAP11A	sp|Q6P4F7|RHGBA_HUMAN Rho GTPase-activating protein 11A OS=Homo sapiens OX=9606 GN=ARHGAP11A PE=1 SV=2	1	4	113.86	1023	13993	8991.3	8608	6610.7	5873.3	7152.9	7490.8	6338.7	8243.6	8993.2	0.953354	0.859941	-	0.901167	0.380154	-
Q8IWW6	ARHGAP12	sp|Q8IWW6|RHG12_HUMAN Rho GTPase-activating protein 12 OS=Homo sapiens OX=9606 GN=ARHGAP12 PE=1 SV=1	1	14	96.253	846	34612	24156	38496	33791	22034	26244	31260	28476	23539	27772	1.00473	0.956119	-	0.997652	0.978347	-
Q68EM7	ARHGAP17	sp|Q68EM7|RHG17_HUMAN Rho GTPase-activating protein 17 OS=Homo sapiens OX=9606 GN=ARHGAP17 PE=1 SV=1	1	8	95.436	881	15843	10412	13943	12615	9539	11839	12419	9991.8	11022	12961	0.997988	0.984815	-	0.952152	0.612476	-
Q8N392	ARHGAP18	sp|Q8N392|RHG18_HUMAN Rho GTPase-activating protein 18 OS=Homo sapiens OX=9606 GN=ARHGAP18 PE=1 SV=3	1	14	74.976	663	26945	19755	27834	26118	17907	21137	21475	22680	19251	23185	1.02436	0.795693	-	1.10989	0.157191	-
Q5T5U3	ARHGAP21	sp|Q5T5U3|RHG21_HUMAN Rho GTPase-activating protein 21 OS=Homo sapiens OX=9606 GN=ARHGAP21 PE=1 SV=2	1	13	217.46	1958	43025	26526	49320	47252	26374	31065	41155	38532	28010	32726	0.959103	0.607913	-	1.057	0.304981	-
Q9UNA1	ARHGAP26	sp|Q9UNA1|RHG26_HUMAN Rho GTPase-activating protein 26 OS=Homo sapiens OX=9606 GN=ARHGAP26 PE=1 SV=1	1	5	92.234	814	12211	7622.8	9961.9	8670.9	7836	7878.7	5882.5	6672.7	8416.1	7116.1	0.821207	0.116064	-	1.09288	0.579208	-
Q6ZUM4	ARHGAP27	sp|Q6ZUM4|RHG27_HUMAN Rho GTPase-activating protein 27 OS=Homo sapiens OX=9606 GN=ARHGAP27 PE=1 SV=3	1	5	98.395	889	3262.2	2243.7	3005.8	3414.3	2329.8	2170.8	2247.6	2409.5	2460.8	2815.9	0.911474	0.636246	-	1.23427	0.269622	-
A7KAX9	ARHGAP32	sp|A7KAX9|RHG32_HUMAN Rho GTPase-activating protein 32 OS=Homo sapiens OX=9606 GN=ARHGAP32 PE=1 SV=1	1	3	230.53	2087	802.54	718.37	1145.4	933.83	345.21	1083.3	1104.2	1140.4	453.7	1012.7	1.87198	0.0635245	-	1.03881	0.951316	-
Q9NRY4	ARHGAP35	sp|Q9NRY4|RHG35_HUMAN Rho GTPase-activating protein 35 OS=Homo sapiens OX=9606 GN=ARHGAP35 PE=1 SV=3	1	9	170.51	1499	5608.2	3759.2	4191.1	3764.4	3380.9	4407	3769.2	4084.8	3724	4197.4	1.00823	0.96922	-	1.10884	0.595478	-
P98171	ARHGAP4	sp|P98171|RHG04_HUMAN Rho GTPase-activating protein 4 OS=Homo sapiens OX=9606 GN=ARHGAP4 PE=1 SV=2	1	12	105.02	946	42775	32707	21236	27321	28761	31864	17585	23640	30668	36881	1.01638	0.853315	-	1.46753	0.000365194	-
Q17R89	ARHGAP44	sp|Q17R89|RHG44_HUMAN Rho GTPase-activating protein 44 OS=Homo sapiens OX=9606 GN=ARHGAP44 PE=1 SV=1	1	2	89.246	818	1287.4	1046.9	1784.8	1507.2	742.41	1346.3	1474.9	1666.6	713.74	1150.5	1.35629	0.218703	-	1.09977	0.747366	-
Q13017	ARHGAP5	sp|Q13017|RHG05_HUMAN Rho GTPase-activating protein 5 OS=Homo sapiens OX=9606 GN=ARHGAP5 PE=1 SV=2	1	8	172.46	1502	9152.4	6294.1	8678.1	8260.4	6235.7	7230.1	8212.5	7326.8	6325	8080.5	1.01824	0.908836	-	1.02679	0.835716	-
P85298	ARHGAP8	sp|P85298|RHG08_HUMAN Rho GTPase-activating protein 8 OS=Homo sapiens OX=9606 GN=ARHGAP8 PE=1 SV=1	1	2	53.483	464	1789.5	1387.3	1988.7	1536.6	1696.2	1184.3	1404.9	1522.2	1341	1991.1	0.937973	0.868545	-	1.02029	0.945375	-
P52565	ARHGDIA	sp|P52565|GDIR1_HUMAN Rho GDP-dissociation inhibitor 1 OS=Homo sapiens OX=9606 GN=ARHGDIA PE=1 SV=3	1	10	23.207	204	262920	173740	171250	161250	154320	171190	141980	131510	163330	175830	0.935161	0.182597	-	1.04224	0.262257	-
Q92888	ARHGEF1	sp|Q92888|ARHG1_HUMAN Rho guanine nucleotide exchange factor 1 OS=Homo sapiens OX=9606 GN=ARHGEF1 PE=1 SV=2	2	20	102.43	912	51445	36905	43682	35620	33862	39414	36965	31723	34457	40972	1.00843	0.912492	-	0.933763	0.242266	-
O15013	ARHGEF10	sp|O15013|ARHGA_HUMAN Rho guanine nucleotide exchange factor 10 OS=Homo sapiens OX=9606 GN=ARHGEF10 PE=1 SV=4	1	2	151.61	1369	1077.6	1023.2	1066.9	1416.9	760.96	852.61	939.12	925.61	685.28	844.62	1.1119	0.736942	-	1.28697	0.392442	-
Q9HCE6	ARHGEF10L	sp|Q9HCE6|ARGAL_HUMAN Rho guanine nucleotide exchange factor 10-like protein OS=Homo sapiens OX=9606 GN=ARHGEF10L PE=1 SV=4	1	6	140.38	1279	12455	4951	6913.6	8246.9	7389	5208.6	6025	6330.7	8269.1	6080	0.597711	0.00180353	Downregulated	1.25052	0.0690569	-
O15085	ARHGEF11	sp|O15085|ARHGB_HUMAN Rho guanine nucleotide exchange factor 11 OS=Homo sapiens OX=9606 GN=ARHGEF11 PE=1 SV=1	1	5	167.7	1522	7572.7	5590.3	7757.8	5789.7	4800.5	5959.4	5992.1	5131.8	6044.3	7481.4	1.05324	0.764477	-	0.891533	0.355075	-
Q9NZN5	ARHGEF12	sp|Q9NZN5|ARHGC_HUMAN Rho guanine nucleotide exchange factor 12 OS=Homo sapiens OX=9606 GN=ARHGEF12 PE=1 SV=1	1	7	173.23	1544	14474	8890.1	14910	13699	9658.3	8236.3	10959	11644	10466	13450	0.898602	0.537479	-	1.10001	0.330162	-
Q5VV41	ARHGEF16	sp|Q5VV41|ARHGG_HUMAN Rho guanine nucleotide exchange factor 16 OS=Homo sapiens OX=9606 GN=ARHGEF16 PE=1 SV=1	1	10	80.104	709	46016	26183	42456	44057	29092	31150	35521	34210	31271	31794	0.863565	0.0905325	-	1.11654	0.0929545	-
A0A590UK10	ARHGEF18	tr|A0A590UK10|A0A590UK10_HUMAN Rho guanine nucleotide exchange factor 18 (Fragment) OS=Homo sapiens OX=9606 GN=ARHGEF18 PE=4 SV=1;sp|Q6ZSZ5|ARHGI_HUMAN Rho guanine nucleotide exchange factor 18 OS=Homo sapiens OX=9606 GN=ARHGEF18 PE=1 SV=4	2	4	121.99	1089	817.72	377.22	635.5	453.14	752.46	743.12	476.46	627.32	629.73	707.67	0.827627	0.623616	-	1.11231	0.878131	-
Q92974	ARHGEF2	sp|Q92974|ARHG2_HUMAN Rho guanine nucleotide exchange factor 2 OS=Homo sapiens OX=9606 GN=ARHGEF2 PE=1 SV=4	1	18	111.54	986	51337	34729	36372	35377	31866	33647	32233	28537	34224	39341	0.947217	0.377655	-	1.03541	0.601407	-
A0A2R8YFR7	ARHGEF5	tr|A0A2R8YFR7|A0A2R8YFR7_HUMAN DH domain-containing protein OS=Homo sapiens OX=9606 PE=4 SV=1;sp|Q12774|ARHG5_HUMAN Rho guanine nucleotide exchange factor 5 OS=Homo sapiens OX=9606 GN=ARHGEF5 PE=1 SV=3	4	6	164.06	1487	1608.8	1160.8	1127.3	1255.4	796.98	1080.6	1143.8	1007.3	1125.7	1089.6	0.988598	0.983024	-	1.10058	0.737894	-
Q14155	ARHGEF7	sp|Q14155|ARHG7_HUMAN Rho guanine nucleotide exchange factor 7 OS=Homo sapiens OX=9606 GN=ARHGEF7 PE=1 SV=2	2	10	90.011	803	24130	16996	22118	20653	13509	15439	17167	18097	16449	19015	0.987313	0.915813	-	1.10637	0.196146	-
O14497	ARID1A	sp|O14497|ARI1A_HUMAN AT-rich interactive domain-containing protein 1A OS=Homo sapiens OX=9606 GN=ARID1A PE=1 SV=3	1	16	242.04	2285	23065	18060	23257	23476	13562	18069	18998	18634	15320	18906	1.10014	0.199106	-	1.11075	0.160388	-
Q8NFD5	ARID1B	sp|Q8NFD5|ARI1B_HUMAN AT-rich interactive domain-containing protein 1B OS=Homo sapiens OX=9606 GN=ARID1B PE=1 SV=2	1	4	236.12	2236	10079	7086.4	9641.9	9814.4	6531.2	8039.7	8834.7	8166.7	7075.3	8894	1.04083	0.763325	-	1.08143	0.452923	-
Q68CP9	ARID2	sp|Q68CP9|ARID2_HUMAN AT-rich interactive domain-containing protein 2 OS=Homo sapiens OX=9606 GN=ARID2 PE=1 SV=2	1	10	197.39	1835	31352	21465	30842	26971	19054	19782	23587	24108	19531	24469	0.974247	0.76618	-	1.05416	0.493863	-
P29374	ARID4A	sp|P29374|ARI4A_HUMAN AT-rich interactive domain-containing protein 4A OS=Homo sapiens OX=9606 GN=ARID4A PE=1 SV=3	1	5	142.75	1257	14846	11789	17333	18306	8055.5	12011	14821	14249	9204.8	12097	1.17169	0.106416	-	1.12533	0.162736	-
Q4LE39	ARID4B	sp|Q4LE39|ARI4B_HUMAN AT-rich interactive domain-containing protein 4B OS=Homo sapiens OX=9606 GN=ARID4B PE=1 SV=2	1	4	147.81	1312	3277.5	2398.9	2575.4	2489.5	2152.3	2805.1	2277.6	1495.1	2161.6	2718.8	1.07594	0.692208	-	0.901645	0.628172	-
Q9Y4X5	ARIH1	sp|Q9Y4X5|ARI1_HUMAN E3 ubiquitin-protein ligase ARIH1 OS=Homo sapiens OX=9606 GN=ARIH1 PE=1 SV=2	1	3	64.117	557	4713.4	2897.5	3930.4	3399.5	3837.5	4066.8	3070.1	3661	3337.7	4426.2	0.965993	0.893532	-	1.14073	0.495924	-
O95376	ARIH2	sp|O95376|ARI2_HUMAN E3 ubiquitin-protein ligase ARIH2 OS=Homo sapiens OX=9606 GN=ARIH2 PE=1 SV=1	1	3	57.818	493	11908	8576.4	12371	11675	6649.3	8651.9	9567.9	10724	7330.4	10239	1.10659	0.31282	-	1.1476	0.172779	-
P40616	ARL1	sp|P40616|ARL1_HUMAN ADP-ribosylation factor-like protein 1 OS=Homo sapiens OX=9606 GN=ARL1 PE=1 SV=1	1	4	20.417	181	15375	9711	12855	12821	7959.4	11570	11489	11398	9530.1	10271	1.00978	0.961252	-	1.10978	0.256183	-
Q3SXY8	ARL13B	sp|Q3SXY8|AR13B_HUMAN ADP-ribosylation factor-like protein 13B OS=Homo sapiens OX=9606 GN=ARL13B PE=1 SV=1	1	2	48.643	428	6596.1	5063.1	8034.2	8526.1	4046	5607.5	6208.5	7921.9	3970.2	4767.3	1.10249	0.561873	-	1.29874	0.0373603	-
P36404	ARL2	sp|P36404|ARL2_HUMAN ADP-ribosylation factor-like protein 2 OS=Homo sapiens OX=9606 GN=ARL2 PE=1 SV=4	1	5	20.878	184	15404	9880	11337	10797	9385.6	11257	9211.8	9622.1	9064.8	13092	1.04938	0.717973	-	1.11316	0.266268	-
P36405	ARL3	sp|P36405|ARL3_HUMAN ADP-ribosylation factor-like protein 3 OS=Homo sapiens OX=9606 GN=ARL3 PE=1 SV=2	1	4	20.455	182	17107	10348	18903	14256	9213.9	11144	14491	11143	11088	13053	0.96215	0.752504	-	0.849504	0.0882063	-
P56559	ARL4C	sp|P56559|ARL4C_HUMAN ADP-ribosylation factor-like protein 4C OS=Homo sapiens OX=9606 GN=ARL4C PE=1 SV=1	1	1	21.487	192	1881.6	1877.4	2533.5	2284.9	1149.2	2269.5	2160.4	1708.5	1612	2178.6	1.39249	0.133491	-	0.944136	0.790055	-
Q15041	ARL6IP1	sp|Q15041|AR6P1_HUMAN ADP-ribosylation factor-like protein 6-interacting protein 1 OS=Homo sapiens OX=9606 GN=ARL6IP1 PE=1 SV=2	1	2	23.362	203	23251	14778	25109	20457	14097	15401	20355	19400	15929	21718	1.00085	0.967413	-	0.984726	0.865836	-
Q66PJ3	ARL6IP4	sp|Q66PJ3|AR6P4_HUMAN ADP-ribosylation factor-like protein 6-interacting protein 4 OS=Homo sapiens OX=9606 GN=ARL6IP4 PE=1 SV=3	1	5	26.374	237	15770	13020	17337	16821	9470.2	10243	13316	13787	11018	14675	1.07859	0.665903	-	1.11738	0.197668	-
O75915	ARL6IP5	sp|O75915|PRAF3_HUMAN PRA1 family protein 3 OS=Homo sapiens OX=9606 GN=ARL6IP5 PE=1 SV=1	1	4	21.614	188	42406	31056	33014	34307	25860	28962	28691	29223	24668	28049	0.990401	0.924922	-	1.14784	0.0344858	-
Q96BM9	ARL8A	sp|Q96BM9|ARL8A_HUMAN ADP-ribosylation factor-like protein 8A OS=Homo sapiens OX=9606 GN=ARL8A PE=1 SV=1;sp|Q9NVJ2|ARL8B_HUMAN ADP-ribosylation factor-like protein 8B OS=Homo sapiens OX=9606 GN=ARL8B PE=1 SV=1	2	5	21.416	186	52262	38091	42906	33966	32606	36501	36530	32908	33420	41215	1.01352	0.85075	-	0.944469	0.449067	-
Q9NVT9	ARMC1	sp|Q9NVT9|ARMC1_HUMAN Armadillo repeat-containing protein 1 OS=Homo sapiens OX=9606 GN=ARMC1 PE=1 SV=1	1	7	31.28	282	19231	11887	22674	18835	11861	13526	17887	15393	11902	13559	0.940845	0.504817	-	0.943107	0.464983	-
Q8N2F6	ARMC10	sp|Q8N2F6|ARM10_HUMAN Armadillo repeat-containing protein 10 OS=Homo sapiens OX=9606 GN=ARMC10 PE=1 SV=1	1	5	37.54	343	9105.2	7372.4	10903	10679	6247.7	8723.5	9536.8	8431.8	7118.8	7905.2	1.09072	0.566607	-	1.0388	0.733605	-
Q8IUR7	ARMC8	sp|Q8IUR7|ARMC8_HUMAN Armadillo repeat-containing protein 8 OS=Homo sapiens OX=9606 GN=ARMC8 PE=1 SV=2	1	3	75.509	673	8062.5	6227.4	6607.1	7838	4119.8	4130	6031.4	6080.4	4793.9	6241	1.02811	0.958513	-	1.2204	0.106677	-
Q7Z3E5	ARMC9	sp|Q7Z3E5|ARMC9_HUMAN LisH domain-containing protein ARMC9 OS=Homo sapiens OX=9606 GN=ARMC9 PE=1 SV=3	1	3	91.818	818	5177.9	3463.4	4314.1	3021.3	2157.1	3706.3	3583.9	3163	3046.2	3476.4	1.09623	0.648306	-	0.882239	0.454703	-
Q6P1M9	ARMCX5	sp|Q6P1M9|ARMX5_HUMAN Armadillo repeat-containing X-linked protein 5 OS=Homo sapiens OX=9606 GN=ARMCX5 PE=1 SV=1	1	1	62.345	558	165.41	220.71	378.97	579.12	186.75	473.07	506.59	434.76	265.2	309.66	1.56806	0.431783	-	1.24652	0.591597	-
Q9H993	ARMT1	sp|Q9H993|ARMT1_HUMAN Damage-control phosphatase ARMT1 OS=Homo sapiens OX=9606 GN=ARMT1 PE=1 SV=1	1	11	51.172	441	54138	37908	59812	58247	30302	38529	45789	47554	34182	35659	0.989176	0.906646	-	1.12112	0.0737508	-
Q92747	ARPC1A	sp|Q92747|ARC1A_HUMAN Actin-related protein 2/3 complex subunit 1A OS=Homo sapiens OX=9606 GN=ARPC1A PE=1 SV=2	1	9	41.569	370	112820	79197	62236	64702	71091	71468	51245	55409	71348	85705	0.95803	0.532509	-	1.18302	0.00455742	-
O15143	ARPC1B	sp|O15143|ARC1B_HUMAN Actin-related protein 2/3 complex subunit 1B OS=Homo sapiens OX=9606 GN=ARPC1B PE=1 SV=3	1	11	40.949	372	85962	55060	65296	64441	46941	49864	53916	52129	49966	58935	0.939988	0.417798	-	1.09022	0.0924809	-
O15144	ARPC2	sp|O15144|ARPC2_HUMAN Actin-related protein 2/3 complex subunit 2 OS=Homo sapiens OX=9606 GN=ARPC2 PE=1 SV=1	1	15	34.333	300	104680	66856	73078	68612	64649	67418	59162	60530	65238	72831	0.916005	0.0787661	-	1.09369	0.0808974	-
O15145	ARPC3	sp|O15145|ARPC3_HUMAN Actin-related protein 2/3 complex subunit 3 OS=Homo sapiens OX=9606 GN=ARPC3 PE=1 SV=3	1	9	20.546	178	109380	71509	73901	66373	64859	70807	60192	61866	65740	80659	0.967383	0.539128	-	1.07322	0.245776	-
P59998	ARPC4	sp|P59998|ARPC4_HUMAN Actin-related protein 2/3 complex subunit 4 OS=Homo sapiens OX=9606 GN=ARPC4 PE=1 SV=3	1	5	19.667	168	112850	73477	74152	73303	68673	75000	57523	65151	69643	77970	0.937335	0.195521	-	1.18012	0.0124758	-
O15511	ARPC5	sp|O15511|ARPC5_HUMAN Actin-related protein 2/3 complex subunit 5 OS=Homo sapiens OX=9606 GN=ARPC5 PE=1 SV=3	1	7	16.32	151	158920	92762	118020	102760	86088	107520	100200	92297	96241	115860	0.969151	0.713584	-	0.999751	0.990195	-
Q9BPX5	ARPC5L	sp|Q9BPX5|ARP5L_HUMAN Actin-related protein 2/3 complex subunit 5-like protein OS=Homo sapiens OX=9606 GN=ARPC5L PE=1 SV=1	1	4	16.941	153	29765	20640	24299	18998	21081	26181	19198	18658	22046	26194	1.02049	0.902438	-	0.974922	0.79791	-
Q7Z6K5	ARPIN	sp|Q7Z6K5|ARPIN_HUMAN Arpin OS=Homo sapiens OX=9606 GN=ARPIN PE=1 SV=1	1	5	24.943	226	481.75	472.8	252.7	341.74	198.29	399.41	243.74	203.74	146.9	625.07	1.98789	0.11495	-	1.20175	0.789289	-
P56211	ARPP19	sp|P56211|ARP19_HUMAN cAMP-regulated phosphoprotein 19 OS=Homo sapiens OX=9606 GN=ARPP19 PE=1 SV=2	1	5	12.323	112	33023	22074	27265	23241	17988	25401	23537	19829	19550	26148	1.09354	0.300884	-	0.945526	0.40784	-
P49407	ARRB1	sp|P49407|ARRB1_HUMAN Beta-arrestin-1 OS=Homo sapiens OX=9606 GN=ARRB1 PE=1 SV=2	1	4	47.065	418	9200.8	6995.1	13155	12640	4201.3	6030.4	12016	9995	5914.1	8143.1	1.15359	0.417798	-	0.997291	0.984765	-
P32121	ARRB2	sp|P32121|ARRB2_HUMAN Beta-arrestin-2 OS=Homo sapiens OX=9606 GN=ARRB2 PE=1 SV=2	1	4	46.105	409	4276.7	2430.9	8069.1	5650.2	2348.1	2881.3	6009.9	5224.2	2627.6	2737.3	0.910838	0.573744	-	0.869827	0.288148	-
Q8N5I2	ARRDC1	sp|Q8N5I2|ARRD1_HUMAN Arrestin domain-containing protein 1 OS=Homo sapiens OX=9606 GN=ARRDC1 PE=1 SV=1	1	2	45.981	433	897.58	589.79	946.3	884.5	688.89	432.57	487.67	869.38	1022.8	653.76	0.637455	0.230874	-	1.40222	0.323325	-
Q13510	ASAH1	sp|Q13510|ASAH1_HUMAN Acid ceramidase OS=Homo sapiens OX=9606 GN=ASAH1 PE=1 SV=5	1	6	44.659	395	15135	7590.1	16201	19444	9712.7	7759	15629	15654	9436.7	7707	0.696977	0.00739908	-	1.22092	0.0453821	-
Q9ULH1	ASAP1	sp|Q9ULH1|ASAP1_HUMAN Arf-GAP with SH3 domain, ANK repeat and PH domain-containing protein 1 OS=Homo sapiens OX=9606 GN=ASAP1 PE=1 SV=4	1	2	125.5	1129	7440.9	7050.4	10550	9227.8	4892.4	10258	9124.2	7163.6	5431.6	7768.2	1.45192	0.075099	-	0.925454	0.46465	-
Q8N9N2	ASCC1	sp|Q8N9N2|ASCC1_HUMAN Activating signal cointegrator 1 complex subunit 1 OS=Homo sapiens OX=9606 GN=ASCC1 PE=1 SV=1	1	2	45.509	400	4776.3	3149.2	4481.2	5330.4	3434.3	3482.8	4239.4	3996	3197.4	3963.9	0.94848	0.771995	-	1.18165	0.263686	-
Q9H1I8	ASCC2	sp|Q9H1I8|ASCC2_HUMAN Activating signal cointegrator 1 complex subunit 2 OS=Homo sapiens OX=9606 GN=ASCC2 PE=1 SV=3	1	4	86.359	757	6669.2	4272.8	4325.2	4186.4	3375	4431.8	4192.5	2403.4	3728.2	5471.4	1.08431	0.607087	-	0.844712	0.401482	-
Q8N3C0	ASCC3	sp|Q8N3C0|ASCC3_HUMAN Activating signal cointegrator 1 complex subunit 3 OS=Homo sapiens OX=9606 GN=ASCC3 PE=1 SV=3	1	25	251.46	2202	100780	68578	85617	85517	63500	75557	73934	73935	67773	77084	0.984252	0.815064	-	1.11518	0.0236595	-
Q9NVP2	ASF1B	sp|Q9NVP2|ASF1B_HUMAN Histone chaperone ASF1B OS=Homo sapiens OX=9606 GN=ASF1B PE=1 SV=1;sp|Q9Y294|ASF1A_HUMAN Histone chaperone ASF1A OS=Homo sapiens OX=9606 GN=ASF1A PE=1 SV=1	2	2	22.433	202	41808	26707	45483	42509	22869	33811	38331	39226	25566	35965	1.11631	0.350757	-	1.09231	0.165827	-
P07307	ASGR2	sp|P07307|ASGR2_HUMAN Asialoglycoprotein receptor 2 OS=Homo sapiens OX=9606 GN=ASGR2 PE=1 SV=2	1	1	35.092	311	3846.4	2799.9	3075.6	3165.9	2355	2944.2	3091.4	2518.7	2519.5	2350	0.966569	0.85516	-	1.01831	0.921784	-
Q9UBL3	ASH2L	sp|Q9UBL3|ASH2L_HUMAN Set1/Ash2 histone methyltransferase complex subunit ASH2 OS=Homo sapiens OX=9606 GN=ASH2L PE=1 SV=1	1	6	68.722	628	29727	22206	36375	31727	18820	22098	30096	26119	18376	25999	1.08664	0.272456	-	0.970888	0.647229	-
P04424	ASL	sp|P04424|ARLY_HUMAN Argininosuccinate lyase OS=Homo sapiens OX=9606 GN=ASL PE=1 SV=4	1	10	51.657	464	95052	62798	74671	79385	58139	65147	66084	66946	61213	71079	0.961605	0.396531	-	1.15764	0.0088069	-
O43681	ASNA1	sp|O43681|GET3_HUMAN ATPase GET3 OS=Homo sapiens OX=9606 GN=GET3 PE=1 SV=2	1	6	38.792	348	34751	24302	36085	33095	21229	27232	27932	28374	22737	28759	1.05563	0.457802	-	1.07615	0.272252	-
P08243	ASNS	sp|P08243|ASNS_HUMAN Asparagine synthetase [glutamine-hydrolyzing] OS=Homo sapiens OX=9606 GN=ASNS PE=1 SV=4	1	16	64.369	561	130870	86073	134220	145040	77047	84463	112190	130490	83068	99170	0.962422	0.444134	-	1.25158	0.000522556	-
L0R819	ASNSD1	sp|L0R819|ASURF_HUMAN ASNSD1 upstream open reading frame protein OS=Homo sapiens OX=9606 GN=ASDURF PE=1 SV=1	1	1	11.25	96	2359.1	1686.2	3202.4	2707.2	1979.7	2530.5	2223.3	2941	2131.8	2166.3	0.987135	0.966592	-	1.1838	0.43185	-
Q12797	ASPH	sp|Q12797|ASPH_HUMAN Aspartyl/asparaginyl beta-hydroxylase OS=Homo sapiens OX=9606 GN=ASPH PE=1 SV=3	1	17	85.862	758	92608	60869	91503	77714	54315	58465	80314	70092	59327	65170	0.929992	0.146442	-	0.960952	0.442155	-
Q8IZT6	ASPM	sp|Q8IZT6|ASPM_HUMAN Abnormal spindle-like microcephaly-associated protein OS=Homo sapiens OX=9606 GN=ASPM PE=1 SV=2	1	2	409.8	3477	2407.6	2030.9	2743.9	1625.4	1614.1	1863.8	2428.5	1266	1411.2	1894.9	1.10514	0.635133	-	0.620409	0.0293103	Downregulated
Q9BZE9	ASPSCR1	sp|Q9BZE9|ASPC1_HUMAN Tether containing UBX domain for GLUT4 OS=Homo sapiens OX=9606 GN=ASPSCR1 PE=1 SV=1	1	6	60.182	553	6000.5	4455	5284	4503.3	3444.6	4277.1	4459.5	5042.1	4471.8	4612.4	0.99121	0.973768	-	1.10614	0.607571	-
P00966	ASS1	sp|P00966|ASSY_HUMAN Argininosuccinate synthase OS=Homo sapiens OX=9606 GN=ASS1 PE=1 SV=2	1	16	46.53	412	233180	142820	121380	121900	141480	143350	100430	108900	151210	152040	0.864295	0.00638699	-	1.16484	0.00454087	-
O75129	ASTN2	sp|O75129|ASTN2_HUMAN Astrotactin-2 OS=Homo sapiens OX=9606 GN=ASTN2 PE=1 SV=2	1	1	148.24	1339	16633	11895	12816	12414	9704.7	10754	11184	9797.5	9909.8	12735	1.01829	0.882071	-	1.02833	0.79718	-
Q9NVM9	ASUN	sp|Q9NVM9|INT13_HUMAN Integrator complex subunit 13 OS=Homo sapiens OX=9606 GN=INTS13 PE=1 SV=2	1	8	80.224	706	25141	16573	21171	17880	16091	20074	18795	13083	16389	19601	1.00805	0.961594	-	0.857497	0.108325	-
Q8IXJ9	ASXL1	sp|Q8IXJ9|ASXL1_HUMAN Polycomb group protein ASXL1 OS=Homo sapiens OX=9606 GN=ASXL1 PE=1 SV=4	1	1	165.43	1541	2051.4	1575.6	1590.1	1326	1242.9	2164.5	1413	1171.2	1585	1635.5	1.13642	0.656765	-	0.927572	0.780387	-
Q8NBU5	ATAD1	sp|Q8NBU5|ATAD1_HUMAN Outer mitochondrial transmembrane helix translocase OS=Homo sapiens OX=9606 GN=ATAD1 PE=1 SV=1	1	7	40.744	361	41286	30366	34425	28341	30090	31564	29956	23822	29404	33611	0.966783	0.771819	-	0.902742	0.105767	-
Q6PL18	ATAD2	sp|Q6PL18|ATAD2_HUMAN ATPase family AAA domain-containing protein 2 OS=Homo sapiens OX=9606 GN=ATAD2 PE=1 SV=1	1	3	158.55	1390	9223.7	6261.2	10721	11404	5500	6908	8981.4	8182.3	6035.5	7066.6	1.01128	0.933599	-	1.10218	0.416492	-
Q9NVI7	ATAD3A	sp|Q9NVI7|ATD3A_HUMAN ATPase family AAA domain-containing protein 3A OS=Homo sapiens OX=9606 GN=ATAD3A PE=1 SV=2	1	27	71.368	634	309090	252530	280320	268070	190260	259180	237270	219070	200260	274080	1.16364	0.00369568	-	1.04866	0.133465	-
Q5T9A4	ATAD3B	sp|Q5T9A4|ATD3B_HUMAN ATPase family AAA domain-containing protein 3B OS=Homo sapiens OX=9606 GN=ATAD3B PE=1 SV=1	1	24	72.572	648	133410	95678	117880	116190	83611	104330	103150	91140	80096	103100	1.06009	0.402197	-	1.04187	0.424763	-
Q96QE3	ATAD5	sp|Q96QE3|ATAD5_HUMAN ATPase family AAA domain-containing protein 5 OS=Homo sapiens OX=9606 GN=ATAD5 PE=1 SV=4	1	4	207.57	1844	1482.3	1142.4	1717	1416.8	1044	1237.2	1473.9	1202.7	1072.8	1290.5	1.04142	0.871306	-	0.915585	0.729378	-
O95260	ATE1	sp|O95260|ATE1_HUMAN Arginyl-tRNA--protein transferase 1 OS=Homo sapiens OX=9606 GN=ATE1 PE=1 SV=2	1	4	59.09	518	10468	7186.3	12062	9896.2	6267.8	7631.5	10054	8115.3	7274	7609.9	0.966928	0.788275	-	0.90816	0.310405	-
P18846	ATF1	sp|P18846|ATF1_HUMAN Cyclic AMP-dependent transcription factor ATF-1 OS=Homo sapiens OX=9606 GN=ATF1 PE=1 SV=2	1	3	29.232	271	25635	20044	30144	26456	14025	19671	25732	20737	17340	20551	1.10213	0.284534	-	0.93909	0.372341	-
P15336	ATF2	sp|P15336|ATF2_HUMAN Cyclic AMP-dependent transcription factor ATF-2 OS=Homo sapiens OX=9606 GN=ATF2 PE=1 SV=4	1	2	54.537	505	166.16	183.92	467.15	270.11	0	362.64	411.29	0	226.93	224.25	1.38031	0.582076	-	0.664257	0.38566	-
P17544	ATF7	sp|P17544|ATF7_HUMAN Cyclic AMP-dependent transcription factor ATF-7 OS=Homo sapiens OX=9606 GN=ATF7 PE=1 SV=3	2	3	51.756	483	9111.8	6991.9	11607	10782	5401.8	8164	8478.1	8815.6	6464.7	6897.7	1.09014	0.597977	-	1.0941	0.407223	-
Q6VMQ6	ATF7IP	sp|Q6VMQ6|MCAF1_HUMAN Activating transcription factor 7-interacting protein 1 OS=Homo sapiens OX=9606 GN=ATF7IP PE=1 SV=3	1	2	136.39	1270	9397.4	7901	7261.6	6882.3	6295.5	8593.6	6479.2	6752.5	6723.8	8987.4	1.16517	0.157509	-	1.11156	0.419241	-
Q676U5	ATG16L1	sp|Q676U5|A16L1_HUMAN Autophagy-related protein 16-1 OS=Homo sapiens OX=9606 GN=ATG16L1 PE=1 SV=2	1	10	68.264	607	20094	13766	18452	16522	12888	14465	15228	14256	14400	16426	0.967385	0.749722	-	1.02164	0.812862	-
Q9NT62	ATG3	sp|Q9NT62|ATG3_HUMAN Ubiquitin-like-conjugating enzyme ATG3 OS=Homo sapiens OX=9606 GN=ATG3 PE=1 SV=1	1	3	35.864	314	18139	14394	20647	16543	14397	12216	16391	17810	15424	16955	0.911498	0.630604	-	1.0483	0.770255	-
Q9Y4P1	ATG4B	sp|Q9Y4P1|ATG4B_HUMAN Cysteine protease ATG4B OS=Homo sapiens OX=9606 GN=ATG4B PE=1 SV=2	1	3	44.294	393	6067	4438.2	5198.8	4574.7	3207.9	5000.6	4998.3	4916.2	3754.1	5385.4	1.19121	0.190419	-	1.04321	0.849775	-
Q9H1Y0	ATG5	sp|Q9H1Y0|ATG5_HUMAN Autophagy protein 5 OS=Homo sapiens OX=9606 GN=ATG5 PE=1 SV=2	1	4	32.447	275	19543	12908	17335	15282	11671	13174	15275	11075	12212	15215	0.987109	0.893532	-	0.894527	0.263715	-
O95352	ATG7	sp|O95352|ATG7_HUMAN Ubiquitin-like modifier-activating enzyme ATG7 OS=Homo sapiens OX=9606 GN=ATG7 PE=1 SV=1	1	5	77.959	703	9160.5	5880.8	6726.3	5993.1	5284.2	6189.1	5607.8	4222	5667.3	7692.1	1.0207	0.903774	-	0.917733	0.539841	-
Q7Z3C6	ATG9A	sp|Q7Z3C6|ATG9A_HUMAN Autophagy-related protein 9A OS=Homo sapiens OX=9606 GN=ATG9A PE=1 SV=3	1	3	94.446	839	1588.8	813.1	1589.4	911.41	1042.6	1348.7	1097.9	1150	1431.4	1354.3	0.874766	0.675447	-	0.877896	0.660758	-
P31939	ATIC	sp|P31939|PUR9_HUMAN Bifunctional purine biosynthesis protein ATIC OS=Homo sapiens OX=9606 GN=ATIC PE=1 SV=3	1	23	64.615	592	206630	134280	158930	141530	122830	144270	130070	112200	120500	143740	0.98011	0.782498	-	0.978417	0.633847	-
Q8NHH9	ATL2	sp|Q8NHH9|ATLA2_HUMAN Atlastin-2 OS=Homo sapiens OX=9606 GN=ATL2 PE=1 SV=2	1	4	66.228	583	13589	10740	13771	10444	9305.3	10158	12852	9735.1	11462	13162	1.00409	0.96456	-	0.845602	0.111857	-
Q6DD88	ATL3	sp|Q6DD88|ATLA3_HUMAN Atlastin-3 OS=Homo sapiens OX=9606 GN=ATL3 PE=1 SV=1	1	11	60.541	541	79956	60792	58450	58296	48018	63204	51501	52501	47744	69269	1.14471	0.026448	-	1.1254	0.0484334	-
Q13315	ATM	sp|Q13315|ATM_HUMAN Serine-protein kinase ATM OS=Homo sapiens OX=9606 GN=ATM PE=1 SV=4	1	2	350.68	3056	2229.3	1505.1	1450.7	1430.6	1493.2	1296.7	1009.3	2005.6	1614	1269.4	0.785018	0.253628	-	1.60493	0.154043	-
P98196	ATP11A	sp|P98196|AT11A_HUMAN Phospholipid-transporting ATPase IH OS=Homo sapiens OX=9606 GN=ATP11A PE=1 SV=3	1	1	129.75	1134	1124.8	539.42	677.06	327.75	511.76	550.9	731.47	577.47	462.92	728.38	0.932182	0.882867	-	0.731027	0.441151	-
Q9Y2G3	ATP11B	sp|Q9Y2G3|AT11B_HUMAN Phospholipid-transporting ATPase IF OS=Homo sapiens OX=9606 GN=ATP11B PE=1 SV=2	1	3	134.19	1177	2180	1375.8	2157.3	2089.7	1274.4	1756.2	1665.7	1805.5	1472.7	1694.5	1.01538	0.962875	-	1.14241	0.519748	-
Q8NB49	ATP11C	sp|Q8NB49|AT11C_HUMAN Phospholipid-transporting ATPase IG OS=Homo sapiens OX=9606 GN=ATP11C PE=1 SV=3	1	1	129.48	1132	2389.8	1247.6	2493.2	2489.1	1669.2	1555.4	2114.2	1831.6	1558.4	2134.3	0.895218	0.644805	-	1.04026	0.873785	-
P54707	ATP12A	sp|P54707|AT12A_HUMAN Potassium-transporting ATPase alpha chain 2 OS=Homo sapiens OX=9606 GN=ATP12A PE=1 SV=3	2	4	115.51	1039	67523	55419	39420	41419	38989	53442	33064	33745	40204	59198	1.19642	0.0114909	-	1.15572	0.0226079	-
Q9HD20	ATP13A1	sp|Q9HD20|AT131_HUMAN Endoplasmic reticulum transmembrane helix translocase OS=Homo sapiens OX=9606 GN=ATP13A1 PE=1 SV=2	1	17	132.95	1204	67793	44701	59896	62419	41263	47423	52215	50740	43102	50812	0.974137	0.634656	-	1.12295	0.0373326	-
Q9NQ11	ATP13A2	sp|Q9NQ11|AT132_HUMAN Polyamine-transporting ATPase 13A2 OS=Homo sapiens OX=9606 GN=ATP13A2 PE=1 SV=2	1	1	128.79	1180	876.05	729.06	739.25	568.93	521.43	441.07	676.7	561.56	769.65	840.73	0.943427	0.868227	-	0.8936	0.771675	-
Q9H7F0	ATP13A3	sp|Q9H7F0|AT133_HUMAN Polyamine-transporting ATPase 13A3 OS=Homo sapiens OX=9606 GN=ATP13A3 PE=1 SV=4	1	2	138.04	1226	4924.8	3942.5	4800.7	5003.9	3406.5	3721.6	2998.4	3848.7	4141.5	2826.9	0.860874	0.518639	-	1.27798	0.168896	-
P05023	ATP1A1	sp|P05023|AT1A1_HUMAN Sodium/potassium-transporting ATPase subunit alpha-1 OS=Homo sapiens OX=9606 GN=ATP1A1 PE=1 SV=1	4	37	112.89	1023	697570	526820	473770	463310	418360	493720	393790	398070	442220	577120	1.06422	0.173035	-	1.10946	0.00182239	-
P13637	ATP1A3	sp|P13637|AT1A3_HUMAN Sodium/potassium-transporting ATPase subunit alpha-3 OS=Homo sapiens OX=9606 GN=ATP1A3 PE=1 SV=3	1	14	111.75	1013	6443.2	5981.4	2195.7	2840.4	3891.6	6261.9	1305.3	1581	3970.6	5394.8	1.2871	0.103566	-	1.40624	0.253493	-
P05026	ATP1B1	sp|P05026|AT1B1_HUMAN Sodium/potassium-transporting ATPase subunit beta-1 OS=Homo sapiens OX=9606 GN=ATP1B1 PE=1 SV=1	1	19	35.061	303	191520	148010	140910	140750	117240	116700	118790	117010	122900	155550	1.00813	0.987464	-	1.10687	0.0135878	-
P54709	ATP1B3	sp|P54709|AT1B3_HUMAN Sodium/potassium-transporting ATPase subunit beta-3 OS=Homo sapiens OX=9606 GN=ATP1B3 PE=1 SV=1	1	13	31.512	279	192250	151830	97297	99009	113340	122750	81118	81996	123610	160420	1.05202	0.673458	-	1.13176	0.00961546	-
P16615	ATP2A2	sp|P16615|AT2A2_HUMAN Sarcoplasmic/endoplasmic reticulum calcium ATPase 2 OS=Homo sapiens OX=9606 GN=ATP2A2 PE=1 SV=1	2	31	114.76	1042	219030	164130	240430	206590	129800	147050	195370	177810	137000	177700	1.04582	0.50095	-	0.986663	0.721824	-
P20020	ATP2B1	sp|P20020|AT2B1_HUMAN Plasma membrane calcium-transporting ATPase 1 OS=Homo sapiens OX=9606 GN=ATP2B1 PE=1 SV=4	3	28	134.68	1220	217280	131490	169380	152840	141250	138270	146950	129470	147840	148820	0.850791	0.0113845	-	0.994813	0.908743	-
P98194	ATP2C1	sp|P98194|AT2C1_HUMAN Calcium-transporting ATPase type 2C member 1 OS=Homo sapiens OX=9606 GN=ATP2C1 PE=1 SV=3	1	6	100.58	919	74857	49727	41555	40801	45539	44996	37755	36341	47559	54604	0.921524	0.219396	-	1.08433	0.21056	-
P25705	ATP5A1	sp|P25705|ATPA_HUMAN ATP synthase subunit alpha, mitochondrial OS=Homo sapiens OX=9606 GN=ATP5F1A PE=1 SV=1	1	33	59.75	553	684870	489660	575370	513300	395350	475120	477420	434870	436050	512320	1.01467	0.763325	-	1.00586	0.828564	-
P06576	ATP5B	sp|P06576|ATPB_HUMAN ATP synthase subunit beta, mitochondrial OS=Homo sapiens OX=9606 GN=ATP5F1B PE=1 SV=3	1	19	56.559	529	274170	195980	247270	221500	173840	209200	211170	184060	180720	218490	1.0246	0.623616	-	0.985998	0.67286	-
P36542	ATP5C1	sp|P36542|ATPG_HUMAN ATP synthase subunit gamma, mitochondrial OS=Homo sapiens OX=9606 GN=ATP5F1C PE=1 SV=1	1	16	32.996	298	288710	188990	213180	188980	158660	174040	177810	154340	167510	192660	0.948855	0.43446	-	0.978962	0.549116	-
P30049	ATP5D	sp|P30049|ATPD_HUMAN ATP synthase subunit delta, mitochondrial OS=Homo sapiens OX=9606 GN=ATP5F1D PE=1 SV=2	1	1	17.49	168	13817	14575	16962	10797	16666	28685	9494.4	17336	11975	24665	1.56167	0.226117	-	1.23953	0.565843	-
Q5VTU8	ATP5EP2	sp|Q5VTU8|AT5EL_HUMAN ATP synthase subunit epsilon-like protein, mitochondrial OS=Homo sapiens OX=9606 GN=ATP5F1EP2 PE=1 SV=1;sp|P56381|ATP5E_HUMAN ATP synthase subunit epsilon, mitochondrial OS=Homo sapiens OX=9606 GN=ATP5F1E PE=1 SV=2	2	3	5.8068	51	80928	54892	59861	50760	50850	24154	49495	41610	50413	60083	0.786801	0.411062	-	0.942219	0.244352	-
P24539	ATP5F1	sp|P24539|AT5F1_HUMAN ATP synthase F(0) complex subunit B1, mitochondrial OS=Homo sapiens OX=9606 GN=ATP5PB PE=1 SV=2	1	10	28.908	256	98298	65975	91058	76321	57574	68382	74184	66876	63081	71365	0.977172	0.660275	-	0.96998	0.522494	-
P05496	ATP5G1	sp|P05496|AT5G1_HUMAN ATP synthase F(0) complex subunit C1, mitochondrial OS=Homo sapiens OX=9606 GN=ATP5MC1 PE=1 SV=2;sp|Q06055|AT5G2_HUMAN ATP synthase F(0) complex subunit C2, mitochondrial OS=Homo sapiens OX=9606 GN=ATP5MC2 PE=1 SV=1;sp|P48201|AT5G3_HU	3	1	14.277	136	49218	36367	40899	32523	28312	29538	31900	23255	31862	34658	0.957567	0.679837	-	0.851984	0.0865982	-
O75947	ATP5H	sp|O75947|ATP5H_HUMAN ATP synthase subunit d, mitochondrial OS=Homo sapiens OX=9606 GN=ATP5PD PE=1 SV=3	1	5	18.491	161	47140	53704	58520	40415	40348	72243	41002	53626	37522	58282	1.48405	0.0559018	-	1.08298	0.793469	-
P56385	ATP5I	sp|P56385|ATP5I_HUMAN ATP synthase subunit e, mitochondrial OS=Homo sapiens OX=9606 GN=ATP5ME PE=1 SV=2	1	3	7.9331	69	13466	9995.4	14385	11490	9993.9	11329	12120	10130	9607	12658	1.04445	0.753982	-	0.911924	0.297195	-
P18859	ATP5J	sp|P18859|ATP5J_HUMAN ATP synthase-coupling factor 6, mitochondrial OS=Homo sapiens OX=9606 GN=ATP5PF PE=1 SV=1	1	1	12.587	108	2295	1917.4	2000.6	1859.6	1371.8	2340.2	1177.3	2513.6	1940.7	2786.1	1.28014	0.278171	-	1.58994	0.143691	-
P56134	ATP5J2	sp|P56134|ATPK_HUMAN ATP synthase subunit f, mitochondrial OS=Homo sapiens OX=9606 GN=ATP5MF PE=1 SV=3	1	1	10.918	94	15070	9684.8	8652.6	7074.3	7742.8	8887.9	6843.3	7889.8	7758.8	10439	1.00559	0.955959	-	1.09322	0.617522	-
O75964	ATP5L	sp|O75964|ATP5L_HUMAN ATP synthase subunit g, mitochondrial OS=Homo sapiens OX=9606 GN=ATP5MG PE=1 SV=3	1	6	11.428	103	21265	17352	21393	16380	12218	16808	19360	16127	12844	18481	1.18652	0.0383751	-	0.893122	0.241235	-
P48047	ATP5O	sp|P48047|ATPO_HUMAN ATP synthase subunit O, mitochondrial OS=Homo sapiens OX=9606 GN=ATP5PO PE=1 SV=1	1	9	23.277	213	197350	140750	188740	162950	111700	135490	157770	131210	117330	138960	1.0202	0.795746	-	0.945808	0.143527	-
Q99766	ATP5S	sp|Q99766|ATP5S_HUMAN ATP synthase subunit s, mitochondrial OS=Homo sapiens OX=9606 GN=DMAC2L PE=1 SV=3	1	2	24.866	215	14223	7145.3	12691	10427	8608.6	9889	10587	9050.9	8801.2	10085	0.888571	0.412316	-	0.935257	0.476789	-
Q9NW81	ATP5SL	sp|Q9NW81|DMAC2_HUMAN Distal membrane-arm assembly complex protein 2 OS=Homo sapiens OX=9606 GN=DMAC2 PE=1 SV=3	1	2	29.267	257	846.73	490	845.39	833.19	592.39	532.02	844.41	745.59	517.66	379.06	0.74254	0.355715	-	1.03751	0.917447	-
Q15904	ATP6AP1	sp|Q15904|VAS1_HUMAN V-type proton ATPase subunit S1 OS=Homo sapiens OX=9606 GN=ATP6AP1 PE=1 SV=2	1	4	52.025	470	4507.4	4098.3	6507.9	4732.7	4537.3	5376.6	5163.4	4431.4	3902	5471	1.14142	0.573915	-	0.882308	0.35009	-
Q93050	ATP6V0A1	sp|Q93050|VPP1_HUMAN V-type proton ATPase 116 kDa subunit a 1 OS=Homo sapiens OX=9606 GN=ATP6V0A1 PE=1 SV=3	2	9	96.412	837	24878	20483	24673	23460	16225	19766	19606	22346	16395	23348	1.13886	0.103566	-	1.16321	0.0834848	-
Q9Y487	ATP6V0A2	sp|Q9Y487|VPP2_HUMAN V-type proton ATPase 116 kDa subunit a 2 OS=Homo sapiens OX=9606 GN=ATP6V0A2 PE=1 SV=2	1	3	98.081	856	617.31	256.72	893.68	533.29	391.53	433.21	795.4	345.1	741.27	825.06	0.850656	0.738499	-	0.572644	0.124571	-
P61421	ATP6V0D1	sp|P61421|VA0D1_HUMAN V-type proton ATPase subunit d 1 OS=Homo sapiens OX=9606 GN=ATP6V0D1 PE=1 SV=1	1	4	40.329	351	17162	12217	17231	16142	11461	14197	15427	12190	12463	14425	1.01813	0.892075	-	0.961117	0.68948	-
P38606	ATP6V1A	sp|P38606|VATA_HUMAN V-type proton ATPase catalytic subunit A OS=Homo sapiens OX=9606 GN=ATP6V1A PE=1 SV=2	1	21	68.303	617	163430	123390	203380	193480	95513	108650	179060	169290	109110	137670	1.04073	0.663792	-	1.05812	0.141179	-
P21281	ATP6V1B2	sp|P21281|VATB2_HUMAN V-type proton ATPase subunit B, brain isoform OS=Homo sapiens OX=9606 GN=ATP6V1B2 PE=1 SV=3	2	9	56.5	511	57976	42250	76684	73137	32594	45122	63149	60331	38835	47442	1.08337	0.236962	-	1.06517	0.168721	-
P21283	ATP6V1C1	sp|P21283|VATC1_HUMAN V-type proton ATPase subunit C 1 OS=Homo sapiens OX=9606 GN=ATP6V1C1 PE=1 SV=4	1	15	43.941	382	140830	96028	191760	164230	76289	93666	159380	134160	83639	107290	1.03496	0.575544	-	0.947561	0.132633	-
Q9Y5K8	ATP6V1D	sp|Q9Y5K8|VATD_HUMAN V-type proton ATPase subunit D OS=Homo sapiens OX=9606 GN=ATP6V1D PE=1 SV=1	1	4	28.262	247	16492	9970.6	19699	19077	8707.2	9477.7	14614	17044	8700.7	11061	0.950431	0.708439	-	1.184	0.0720299	-
P36543	ATP6V1E1	sp|P36543|VATE1_HUMAN V-type proton ATPase subunit E 1 OS=Homo sapiens OX=9606 GN=ATP6V1E1 PE=1 SV=1;sp|Q96A05|VATE2_HUMAN V-type proton ATPase subunit E 2 OS=Homo sapiens OX=9606 GN=ATP6V1E2 PE=1 SV=1	2	11	26.145	226	69665	48913	92838	85991	39290	49932	77333	73534	45192	59394	1.06684	0.352655	-	1.04721	0.268012	-
O75348	ATP6V1G1	sp|O75348|VATG1_HUMAN V-type proton ATPase subunit G 1 OS=Homo sapiens OX=9606 GN=ATP6V1G1 PE=1 SV=3	2	7	13.757	118	56714	39238	73410	68188	32671	19391	65894	59876	33419	45979	0.884277	0.61584	-	1.02478	0.665097	-
Q9UI12	ATP6V1H	sp|Q9UI12|VATH_HUMAN V-type proton ATPase subunit H OS=Homo sapiens OX=9606 GN=ATP6V1H PE=1 SV=1	1	7	55.882	483	28379	20700	35208	32393	16935	20595	29594	28616	17640	22889	1.05984	0.37389	-	1.05273	0.40784	-
O43520	ATP8B1	sp|O43520|AT8B1_HUMAN Phospholipid-transporting ATPase IC OS=Homo sapiens OX=9606 GN=ATP8B1 PE=1 SV=3	2	7	143.69	1251	10157	5354.3	7772.9	7604.8	6948.7	5345.1	6237.4	5913.6	6938.1	6147.2	0.71806	0.0156353	-	1.07535	0.555161	-
O75110	ATP9A	sp|O75110|ATP9A_HUMAN Probable phospholipid-transporting ATPase IIA OS=Homo sapiens OX=9606 GN=ATP9A PE=1 SV=3	2	3	118.58	1047	287.76	255.96	336.62	434.39	288.26	352.91	400.6	246.48	111.93	318.27	1.3673	0.482159	-	0.99907	0.991533	-
Q5TC12	ATPAF1	sp|Q5TC12|ATPF1_HUMAN ATP synthase mitochondrial F1 complex assembly factor 1 OS=Homo sapiens OX=9606 GN=ATPAF1 PE=1 SV=1	1	7	36.436	328	29226	17263	22204	18635	16584	17960	20022	16592	16027	20533	0.945008	0.566607	-	0.930316	0.366084	-
Q8N5M1	ATPAF2	sp|Q8N5M1|ATPF2_HUMAN ATP synthase mitochondrial F1 complex assembly factor 2 OS=Homo sapiens OX=9606 GN=ATPAF2 PE=1 SV=1	1	4	32.772	289	9001.6	5602.3	7728.8	6910.5	5045.2	6574	6210.4	5904.8	5226.2	6959.1	1.03875	0.79902	-	1.02859	0.830621	-
Q9UII2	ATPIF1	sp|Q9UII2|ATIF1_HUMAN ATPase inhibitor, mitochondrial OS=Homo sapiens OX=9606 GN=ATP5IF1 PE=1 SV=1	1	10	12.249	106	140560	88506	164190	137120	79554	102360	130370	114480	82508	93575	0.985398	0.875175	-	0.955191	0.27493	-
Q13535	ATR	sp|Q13535|ATR_HUMAN Serine/threonine-protein kinase ATR OS=Homo sapiens OX=9606 GN=ATR PE=1 SV=3	1	2	301.36	2644	1148.3	771.44	1467.3	907.77	594.08	441.47	861.42	740.14	591.63	844.47	0.930138	0.81014	-	0.800726	0.52223	-
Q6UW56	ATRAID	sp|Q6UW56|ARAID_HUMAN All-trans retinoic acid-induced differentiation factor OS=Homo sapiens OX=9606 GN=ATRAID PE=1 SV=2	1	2	24.746	229	8432.7	4617.5	5262.8	4248.3	3565.8	4879.1	4225.5	3219.4	5600.4	6664.8	0.965956	0.920564	-	0.87618	0.363768	-
Q8WXE1	ATRIP	sp|Q8WXE1|ATRIP_HUMAN ATR-interacting protein OS=Homo sapiens OX=9606 GN=ATRIP PE=1 SV=1	1	3	85.837	791	7886.3	5510.2	8551.3	7194.4	4427.8	7146.8	6789.7	6498.3	5554.8	6949.7	1.13734	0.417798	-	1.00142	0.991533	-
P46100	ATRX	sp|P46100|ATRX_HUMAN Transcriptional regulator ATRX OS=Homo sapiens OX=9606 GN=ATRX PE=1 SV=6	1	10	282.58	2492	8248.4	4989.2	7099.1	6128.1	4842.8	5323.6	6381.7	5674.1	4202.9	6392.7	1.01195	0.935572	-	0.978028	0.878806	-
Q9UBB4	ATXN10	sp|Q9UBB4|ATX10_HUMAN Ataxin-10 OS=Homo sapiens OX=9606 GN=ATXN10 PE=1 SV=1	1	6	53.488	475	27365	20889	30738	22897	16775	20548	22736	19422	16113	22741	1.10832	0.174377	-	0.888291	0.161356	-
Q99700	ATXN2	sp|Q99700|ATX2_HUMAN Ataxin-2 OS=Homo sapiens OX=9606 GN=ATXN2 PE=1 SV=2	1	16	140.28	1313	150600	103450	138390	129690	94246	108540	114110	103630	98032	118320	0.995809	0.938991	-	1.02978	0.512756	-
Q8WWM7	ATXN2L	sp|Q8WWM7|ATX2L_HUMAN Ataxin-2-like protein OS=Homo sapiens OX=9606 GN=ATXN2L PE=1 SV=2	1	25	113.37	1075	151330	111200	147490	124010	88954	123150	129100	105290	98308	131970	1.12266	0.0482562	-	0.923843	0.0529663	-
Q9Y679	AUP1	sp|Q9Y679|AUP1_HUMAN Lipid droplet-regulating VLDL assembly factor AUP1 OS=Homo sapiens OX=9606 GN=AUP1 PE=1 SV=2	1	3	45.786	410	14041	10805	8544.4	7587	7472.8	11001	8650.6	6830.3	7278.2	13381	1.28865	0.0555762	-	0.93077	0.615425	-
O14965	AURKA	sp|O14965|AURKA_HUMAN Aurora kinase A OS=Homo sapiens OX=9606 GN=AURKA PE=1 SV=3	2	7	45.823	403	35367	22110	34076	23493	19789	24160	26706	20271	22528	25931	0.968579	0.693052	-	0.806746	0.00892148	-
Q96GD4	AURKB	sp|Q96GD4|AURKB_HUMAN Aurora kinase B OS=Homo sapiens OX=9606 GN=AURKB PE=1 SV=3	1	8	39.31	344	20703	14488	26709	21344	12683	13397	20880	19228	12621	18253	1.038	0.801364	-	0.957071	0.58927	-
Q8NBF6	AVL9	sp|Q8NBF6|AVL9_HUMAN Late secretory pathway protein AVL9 homolog OS=Homo sapiens OX=9606 GN=AVL9 PE=1 SV=1	1	6	71.947	648	18983	14812	18944	19555	12212	16247	16178	15626	11506	16128	1.14555	0.146056	-	1.11461	0.165005	-
Q96A70	AZIN2	sp|Q96A70|AZIN2_HUMAN Antizyme inhibitor 2 OS=Homo sapiens OX=9606 GN=AZIN2 PE=1 SV=1	1	1	49.979	460	9892.5	7237.2	9404.1	9166.9	6008.5	7066.4	8931.6	8602.4	5636.3	8099.8	1.084	0.47381	-	1.08065	0.514745	-
P61769	B2M	sp|P61769|B2MG_HUMAN Beta-2-microglobulin OS=Homo sapiens OX=9606 GN=B2M PE=1 SV=1	1	1	13.714	119	4667.8	2896.8	4375.3	3214.8	2504.7	3560.1	2405.8	3119.1	3059.9	2881.2	0.956323	0.817849	-	1.06748	0.743358	-
Q6Y288	B3GALTL	sp|Q6Y288|B3GLT_HUMAN Beta-1,3-glucosyltransferase OS=Homo sapiens OX=9606 GN=B3GLCT PE=1 SV=2	1	2	56.563	498	4688.1	2813.4	3923.9	3583.8	2506.7	3768.8	4249.3	3534.8	3719.4	3378.8	0.943815	0.828828	-	0.967746	0.903052	-
O94766	B3GAT3	sp|O94766|B3GA3_HUMAN Galactosylgalactosylxylosylprotein 3-beta-glucuronosyltransferase 3 OS=Homo sapiens OX=9606 GN=B3GAT3 PE=1 SV=2	2	6	37.121	335	13183	7977.5	12653	9607.9	8636	11340	9977.3	8569.4	7868.6	11017	1.05584	0.810341	-	0.900992	0.293645	-
Q9NY97	B3GNT2	sp|Q9NY97|B3GN2_HUMAN N-acetyllactosaminide beta-1,3-N-acetylglucosaminyltransferase 2 OS=Homo sapiens OX=9606 GN=B3GNT2 PE=1 SV=2	1	2	46.021	397	887.29	363.21	769.84	873.54	270.14	716.15	470.22	534.41	293.4	422.93	1.16912	0.780066	-	1.2676	0.55329	-
Q9Y2A9	B3GNT3	sp|Q9Y2A9|B3GN3_HUMAN N-acetyllactosaminide beta-1,3-N-acetylglucosaminyltransferase 3 OS=Homo sapiens OX=9606 GN=B3GNT3 PE=1 SV=2	1	1	42.534	372	729.29	299.22	480.05	568.26	871.12	731.2	1262.4	221.58	604.37	2064.9	1.33476	0.94488	-	0.468956	0.304154	-
P15291	B4GALT1	sp|P15291|B4GT1_HUMAN Beta-1,4-galactosyltransferase 1 OS=Homo sapiens OX=9606 GN=B4GALT1 PE=1 SV=5	1	2	43.92	398	16165	10145	13458	10602	10076	10164	11108	8263.4	9922.6	10724	0.890875	0.189987	-	0.854902	0.10843	-
O43286	B4GALT5	sp|O43286|B4GT5_HUMAN Beta-1,4-galactosyltransferase 5 OS=Homo sapiens OX=9606 GN=B4GALT5 PE=1 SV=1	1	1	45.118	388	207.32	301.3	317.44	211.8	0	0	0	0	219.92	209.34	1.1914	0.743352	-	-	-	-
Q9NWV8	BABAM1	sp|Q9NWV8|BABA1_HUMAN BRISC and BRCA1-A complex member 1 OS=Homo sapiens OX=9606 GN=BABAM1 PE=1 SV=1	1	2	36.56	329	226.69	169.37	313.53	0	240.05	120.07	314.89	173.75	0	232.03	0.829383	0.763751	-	0.757539	0.624197	-
Q92934	BAD	sp|Q92934|BAD_HUMAN Bcl2-associated agonist of cell death OS=Homo sapiens OX=9606 GN=BAD PE=1 SV=3	1	1	18.392	168	9948.4	8080.1	6898.1	7780.6	6306.4	8837.5	6021.4	5791.7	7405.4	10030	1.16713	0.183966	-	1.16443	0.22464	-
Q99933	BAG1	sp|Q99933|BAG1_HUMAN BAG family molecular chaperone regulator 1 OS=Homo sapiens OX=9606 GN=BAG1 PE=1 SV=4	1	4	38.778	345	14955	8553.8	13368	13508	8903.8	8959	10909	11466	8106.4	9681.6	0.890134	0.308979	-	1.14983	0.111609	-
O95816	BAG2	sp|O95816|BAG2_HUMAN BAG family molecular chaperone regulator 2 OS=Homo sapiens OX=9606 GN=BAG2 PE=1 SV=1	1	6	23.772	211	70034	54985	108050	89352	33539	53608	90196	76911	41438	61892	1.24196	0.0429014	-	0.937046	0.111857	-
O95817	BAG3	sp|O95817|BAG3_HUMAN BAG family molecular chaperone regulator 3 OS=Homo sapiens OX=9606 GN=BAG3 PE=1 SV=3	1	6	61.594	575	8872.8	6955.3	10048	7238.3	6435.2	9557.5	10444	6121.1	6119.5	10254	1.27152	0.180101	-	0.720999	0.0253716	-
Q9UL15	BAG5	sp|Q9UL15|BAG5_HUMAN BAG family molecular chaperone regulator 5 OS=Homo sapiens OX=9606 GN=BAG5 PE=1 SV=1	1	5	51.199	447	23834	16624	19861	17276	14349	14146	15673	15239	14851	17487	0.945085	0.566914	-	1.0259	0.780131	-
P46379	BAG6	sp|P46379|BAG6_HUMAN Large proline-rich protein BAG6 OS=Homo sapiens OX=9606 GN=BAG6 PE=1 SV=2	1	8	119.41	1132	25991	19183	26127	24276	15216	22581	23057	20447	16216	22594	1.16644	0.0871467	-	1.0126	0.878131	-
Q9UQB8	BAIAP2	sp|Q9UQB8|BAIP2_HUMAN Brain-specific angiogenesis inhibitor 1-associated protein 2 OS=Homo sapiens OX=9606 GN=BAIAP2 PE=1 SV=1	1	2	60.867	552	3012.3	2762.2	1874.3	1244.9	2187.9	2678.4	2055.1	1562.3	2458.5	2807.7	1.09325	0.625647	-	0.80132	0.415777	-
Q9UHR4	BAIAP2L1	sp|Q9UHR4|BI2L1_HUMAN Brain-specific angiogenesis inhibitor 1-associated protein 2-like protein 1 OS=Homo sapiens OX=9606 GN=BAIAP2L1 PE=1 SV=2	1	16	56.882	511	138540	90699	161370	144280	78830	87176	128540	117320	86548	95244	0.937643	0.202172	-	1.00784	0.878806	-
O75531	BANF1	sp|O75531|BAF_HUMAN Barrier-to-autointegration factor OS=Homo sapiens OX=9606 GN=BANF1 PE=1 SV=1	1	2	10.058	89	7584	13359	13214	7439.9	5861	16709	7197.2	13469	6122.9	16728	2.414	0.000633021	Upregulated	1.20088	0.732847	-
Q8N9N5	BANP	sp|Q8N9N5|BANP_HUMAN Protein BANP OS=Homo sapiens OX=9606 GN=BANP PE=1 SV=3	1	1	56.494	519	2857.9	2194.3	2636.5	2549.5	1722.6	1757.5	2322.2	1758.6	1813.7	2499.7	1.04462	0.877844	-	0.959605	0.846251	-
Q92560	BAP1	sp|Q92560|BAP1_HUMAN Ubiquitin carboxyl-terminal hydrolase BAP1 OS=Homo sapiens OX=9606 GN=BAP1 PE=1 SV=2	1	7	80.361	729	6952.4	5281.9	6744.5	5986.4	4658.3	5240	5783.8	4525.3	4291.2	6608.1	1.10838	0.4612	-	0.931315	0.585946	-
Q8IXM2	BAP18	sp|Q8IXM2|BAP18_HUMAN Chromatin complexes subunit BAP18 OS=Homo sapiens OX=9606 GN=BAP18 PE=1 SV=1	1	1	17.9	172	1721.7	1615.8	3531.1	2143.9	2110	2684.4	2769.9	2654.7	1337.5	2459.2	1.27937	0.476632	-	0.866174	0.488103	-
Q99728	BARD1	sp|Q99728|BARD1_HUMAN BRCA1-associated RING domain protein 1 OS=Homo sapiens OX=9606 GN=BARD1 PE=1 SV=2	1	3	86.647	777	2594.1	2448.4	3026.8	3704.8	1790.8	1523.3	3013.6	2967.2	1462.2	2033.3	1.06447	0.886226	-	1.22108	0.236533	-
Q9NRL2	BAZ1A	sp|Q9NRL2|BAZ1A_HUMAN Bromodomain adjacent to zinc finger domain protein 1A OS=Homo sapiens OX=9606 GN=BAZ1A PE=1 SV=2	1	10	178.7	1556	20403	14848	24833	20497	13454	14372	21257	17811	14637	16962	0.975961	0.827091	-	0.928011	0.288148	-
Q9UIG0	BAZ1B	sp|Q9UIG0|BAZ1B_HUMAN Tyrosine-protein kinase BAZ1B OS=Homo sapiens OX=9606 GN=BAZ1B PE=1 SV=2	1	17	170.9	1483	36683	24480	71292	43430	23208	24848	55631	38214	24583	29477	0.960969	0.599862	-	0.721465	0.000390392	-
Q9UIF9	BAZ2A	sp|Q9UIF9|BAZ2A_HUMAN Bromodomain adjacent to zinc finger domain protein 2A OS=Homo sapiens OX=9606 GN=BAZ2A PE=1 SV=4	1	2	211.2	1905	9293.6	5041.7	14221	7803.5	4925.5	6277.7	12584	6801	6534	6153.4	0.876055	0.400528	-	0.607535	0.000607822	Downregulated
Q8WY36	BBX	sp|Q8WY36|BBX_HUMAN HMG box transcription factor BBX OS=Homo sapiens OX=9606 GN=BBX PE=1 SV=1	1	8	105.13	941	8111.2	5830.6	8050.7	7650.1	4571.7	5698.3	6391.2	6566.8	5186.4	5993.9	1.02317	0.870239	-	1.10215	0.384254	-
P50895	BCAM	sp|P50895|BCAM_HUMAN Basal cell adhesion molecule OS=Homo sapiens OX=9606 GN=BCAM PE=1 SV=2	1	3	67.404	628	11763	8569.9	4264.2	4142.8	7584.1	9651.3	4184.9	3528.2	7598.3	10851	1.11173	0.329474	-	1.00688	0.96036	-
Q9UHQ4	BCAP29	sp|Q9UHQ4|BAP29_HUMAN B-cell receptor-associated protein 29 OS=Homo sapiens OX=9606 GN=BCAP29 PE=1 SV=2	1	5	28.32	241	30414	19970	27618	25183	17482	20814	23238	19384	19448	21472	0.962945	0.607913	-	0.974248	0.746604	-
P51572	BCAP31	sp|P51572|BAP31_HUMAN B-cell receptor-associated protein 31 OS=Homo sapiens OX=9606 GN=BCAP31 PE=1 SV=3	1	16	27.991	246	298040	197310	227380	212170	174640	200860	201810	169740	185070	210670	0.964333	0.369857	-	0.988563	0.817705	-
P56945	BCAR1	sp|P56945|BCAR1_HUMAN Breast cancer anti-estrogen resistance protein 1 OS=Homo sapiens OX=9606 GN=BCAR1 PE=1 SV=2	1	7	93.371	870	26742	23917	24556	22204	18381	24428	19689	17997	19212	24642	1.16253	0.0982419	-	1.0144	0.870755	-
O75934	BCAS2	sp|O75934|SPF27_HUMAN Pre-mRNA-splicing factor SPF27 OS=Homo sapiens OX=9606 GN=BCAS2 PE=1 SV=1	1	3	26.131	225	6043.2	4627.9	6767.8	5639.7	4950.3	8060.1	4928.4	5686.3	4690	7561.6	1.29764	0.362094	-	1.09552	0.562001	-
O15382	BCAT2	sp|O15382|BCAT2_HUMAN Branched-chain-amino-acid aminotransferase, mitochondrial OS=Homo sapiens OX=9606 GN=BCAT2 PE=1 SV=2	1	6	44.287	392	28418	16400	24049	26077	18004	18989	20286	19659	19231	20657	0.879044	0.144954	-	1.14575	0.102404	-
Q9P287	BCCIP	sp|Q9P287|BCCIP_HUMAN BRCA2 and CDKN1A-interacting protein OS=Homo sapiens OX=9606 GN=BCCIP PE=1 SV=1	1	5	35.979	314	75223	56259	81658	60116	43995	57467	69522	51588	48337	61109	1.08501	0.101229	-	0.824744	0.00169684	-
P06276	BCHE	sp|P06276|CHLE_HUMAN Cholinesterase OS=Homo sapiens OX=9606 GN=BCHE PE=1 SV=1	1	1	68.417	602	677	225.27	209.82	265.91	551.11	426.69	248.73	425.38	477.86	299.28	0.565687	0.142556	-	1.70172	0.403905	-
P12694	BCKDHA	sp|P12694|ODBA_HUMAN 2-oxoisovalerate dehydrogenase subunit alpha, mitochondrial OS=Homo sapiens OX=9606 GN=BCKDHA PE=1 SV=2	1	12	50.47	445	89722	63450	79327	80635	53224	66397	65735	66277	57707	65753	1.01387	0.855784	-	1.12973	0.016342	-
P21953	BCKDHB	sp|P21953|ODBB_HUMAN 2-oxoisovalerate dehydrogenase subunit beta, mitochondrial OS=Homo sapiens OX=9606 GN=BCKDHB PE=1 SV=2	1	5	43.122	392	46389	28929	30727	36558	25888	26852	28516	30266	29253	30236	0.884495	0.0922375	-	1.25248	0.00730089	-
O14874	BCKDK	sp|O14874|BCKD_HUMAN [3-methyl-2-oxobutanoate dehydrogenase [lipoamide]] kinase, mitochondrial OS=Homo sapiens OX=9606 GN=BCKDK PE=1 SV=2	1	4	46.36	412	9790.4	6202.2	11251	9300.1	4932.7	7038.3	10344	7884.1	5566.7	7543	1.08052	0.560016	-	0.884822	0.231525	-
Q07817	BCL2L1	sp|Q07817|B2CL1_HUMAN Bcl-2-like protein 1 OS=Homo sapiens OX=9606 GN=BCL2L1 PE=1 SV=1	1	2	26.049	233	10947	7356.4	8365.7	6660.4	7010.1	9666.3	7525.2	6603.1	7815.9	10046	1.0774	0.660231	-	0.935065	0.599224	-
Q9BXK5	BCL2L13	sp|Q9BXK5|B2L13_HUMAN Bcl-2-like protein 13 OS=Homo sapiens OX=9606 GN=BCL2L13 PE=1 SV=1	1	3	52.723	485	8365.2	4975.8	5959.2	5424	5004.5	5210.4	4790.5	5801.3	4962.8	5450.9	0.889056	0.305912	-	1.17928	0.30447	-
Q4VC05	BCL7A	sp|Q4VC05|BCL7A_HUMAN B-cell CLL/lymphoma 7 protein family member A OS=Homo sapiens OX=9606 GN=BCL7A PE=1 SV=1	1	2	22.81	210	7905.3	5752.4	7924.6	8063.4	4435.8	6202.5	7362	7869.3	4368.8	6560.4	1.16319	0.208163	-	1.16525	0.223491	-
Q9NYF8	BCLAF1	sp|Q9NYF8|BCLF1_HUMAN Bcl-2-associated transcription factor 1 OS=Homo sapiens OX=9606 GN=BCLAF1 PE=1 SV=2	1	39	106.12	920	430820	325480	407010	401540	258010	336480	351030	331150	272700	363740	1.10777	0.0127585	-	1.07649	0.0202205	-
P11274	BCR	sp|P11274|BCR_HUMAN Breakpoint cluster region protein OS=Homo sapiens OX=9606 GN=BCR PE=1 SV=2	1	7	142.82	1271	6323	3555	4560.9	3816.5	4181.1	3720.9	3939.4	3349.4	3790.2	5070.7	0.888488	0.480897	-	0.941278	0.699628	-
Q9Y276	BCS1L	sp|Q9Y276|BCS1_HUMAN Mitochondrial chaperone BCS1 OS=Homo sapiens OX=9606 GN=BCS1L PE=1 SV=1	1	7	47.534	419	18799	12704	20419	16651	11022	16061	15688	13519	13234	15614	1.06595	0.639928	-	0.934644	0.442016	-
Q02338	BDH1	sp|Q02338|BDH_HUMAN D-beta-hydroxybutyrate dehydrogenase, mitochondrial OS=Homo sapiens OX=9606 GN=BDH1 PE=1 SV=3	1	7	38.157	343	62431	40630	83244	86775	40144	41791	67607	73458	40282	48416	0.944411	0.37668	-	1.18737	0.00281789	-
Q9BUT1	BDH2	sp|Q9BUT1|BDH2_HUMAN 3-hydroxybutyrate dehydrogenase type 2 OS=Homo sapiens OX=9606 GN=BDH2 PE=1 SV=2	1	7	26.724	245	56522	37596	53711	44089	36268	32857	41555	42394	37466	43027	0.896957	0.230747	-	1.02234	0.820192	-
O15155	BET1	sp|O15155|BET1_HUMAN BET1 homolog OS=Homo sapiens OX=9606 GN=BET1 PE=1 SV=1	1	2	13.289	118	1844.2	1161.4	2851	2380.4	1425.7	1693.7	1771.7	2085.6	1057.1	1470.6	1.02448	0.94052	-	1.09389	0.669719	-
Q9NYM9	BET1L	sp|Q9NYM9|BET1L_HUMAN BET1-like protein OS=Homo sapiens OX=9606 GN=BET1L PE=1 SV=1	1	2	12.388	111	31947	21191	28090	25823	18468	21655	24053	23575	19830	24433	0.997111	0.96922	-	1.05992	0.421636	-
Q8TD16	BICD2	sp|Q8TD16|BICD2_HUMAN Protein bicaudal D homolog 2 OS=Homo sapiens OX=9606 GN=BICD2 PE=1 SV=1	1	6	93.532	824	31032	20501	21039	17151	16171	20759	18121	13950	19464	23190	1.01294	0.892075	-	0.884071	0.111443	-
P55957	BID	sp|P55957|BID_HUMAN BH3-interacting domain death agonist OS=Homo sapiens OX=9606 GN=BID PE=1 SV=1	1	2	21.994	195	2280.5	1372.6	1764.4	1500	1489.2	1841.3	1690.6	1830.8	1466	1636.3	0.956688	0.841855	-	1.0864	0.821557	-
O00499	BIN1	sp|O00499|BIN1_HUMAN Myc box-dependent-interacting protein 1 OS=Homo sapiens OX=9606 GN=BIN1 PE=1 SV=1	3	10	64.699	593	71973	54177	68028	59124	46615	53491	57264	46673	49945	62779	1.03913	0.570246	-	0.939714	0.246122	-
Q9NQY0	BIN3	sp|Q9NQY0|BIN3_HUMAN Bridging integrator 3 OS=Homo sapiens OX=9606 GN=BIN3 PE=1 SV=1	1	5	29.665	253	6979.1	4329.4	7534.6	6017.6	4360.8	5733.4	6531.5	5652.2	5232.7	5504	0.96428	0.837374	-	0.928831	0.5549	-
Q9NR09	BIRC6	sp|Q9NR09|BIRC6_HUMAN Baculoviral IAP repeat-containing protein 6 OS=Homo sapiens OX=9606 GN=BIRC6 PE=1 SV=3	1	11	530.26	4857	17165	12685	16478	15662	13097	14000	13062	13348	13015	14523	0.965305	0.836138	-	1.09925	0.255083	-
P54132	BLM	sp|P54132|BLM_HUMAN Bloom syndrome protein OS=Homo sapiens OX=9606 GN=BLM PE=1 SV=1	1	5	159	1417	21561	16426	22348	20735	13237	15202	16603	18371	14271	17516	1.03625	0.692208	-	1.12875	0.16443	-
Q13867	BLMH	sp|Q13867|BLMH_HUMAN Bleomycin hydrolase OS=Homo sapiens OX=9606 GN=BLMH PE=1 SV=1	1	11	52.562	455	59899	40100	74011	66267	35110	40610	62817	54661	34897	42449	0.990839	0.912294	-	0.985002	0.771962	-
Q6QNY0	BLOC1S3	sp|Q6QNY0|BL1S3_HUMAN Biogenesis of lysosome-related organelles complex 1 subunit 3 OS=Homo sapiens OX=9606 GN=BLOC1S3 PE=1 SV=1	1	1	21.255	202	338.87	403.83	272.22	442.17	185.61	410.1	519.02	280.83	283.7	363.63	1.50561	0.26779	-	0.974119	0.950267	-
Q8TDH9	BLOC1S5	sp|Q8TDH9|BL1S5_HUMAN Biogenesis of lysosome-related organelles complex 1 subunit 5 OS=Homo sapiens OX=9606 GN=BLOC1S5 PE=1 SV=1	1	1	21.609	187	871.41	445.1	890.15	755.86	605.74	957.14	750.64	852.84	711.44	1048.8	1.12861	0.895008	-	1.1074	0.805649	-
P53004	BLVRA	sp|P53004|BIEA_HUMAN Biliverdin reductase A OS=Homo sapiens OX=9606 GN=BLVRA PE=1 SV=2	1	6	33.428	296	14673	10672	12954	9429.7	9905.2	11656	11122	8432.9	9488.9	12945	1.06422	0.55306	-	0.82927	0.0597267	-
P30043	BLVRB	sp|P30043|BLVRB_HUMAN Flavin reductase (NADPH) OS=Homo sapiens OX=9606 GN=BLVRB PE=1 SV=3	1	4	22.119	206	32373	17660	23253	23379	18004	16985	21238	20357	19118	18108	0.795829	0.0153889	-	1.0946	0.228828	-
Q9NSY1	BMP2K	sp|Q9NSY1|BMP2K_HUMAN BMP-2-inducible protein kinase OS=Homo sapiens OX=9606 GN=BMP2K PE=1 SV=2	1	4	129.17	1161	3149	1643.5	2665.4	2763.8	2378.7	2216	2390.6	1881.7	2378.7	3066.2	0.880899	0.609687	-	1.01351	0.975861	-
Q14692	BMS1	sp|Q14692|BMS1_HUMAN Ribosome biogenesis protein BMS1 homolog OS=Homo sapiens OX=9606 GN=BMS1 PE=1 SV=1	1	10	145.81	1282	33231	23947	39236	28175	21772	26841	32625	24414	22393	26544	1.02933	0.758068	-	0.818023	0.00578149	-
Q12981	BNIP1	sp|Q12981|SEC20_HUMAN Vesicle transport protein SEC20 OS=Homo sapiens OX=9606 GN=BNIP1 PE=1 SV=3	1	2	26.132	228	8933.1	8345.9	12308	11309	6309.2	8008.5	10280	9798.3	5656.8	8331	1.21512	0.124985	-	1.04432	0.658213	-
Q12982	BNIP2	sp|Q12982|BNIP2_HUMAN BCL2/adenovirus E1B 19 kDa protein-interacting protein 2 OS=Homo sapiens OX=9606 GN=BNIP2 PE=1 SV=1	1	2	36.017	314	12666	9653.3	14100	11542	8376.6	9501.8	14393	8529.1	9918.8	10264	0.971158	0.855784	-	0.775298	0.0581031	-
Q8NFC6	BOD1L1	sp|Q8NFC6|BD1L1_HUMAN Biorientation of chromosomes in cell division protein 1-like 1 OS=Homo sapiens OX=9606 GN=BOD1L1 PE=1 SV=2	1	6	330.46	3051	6090.5	3485.3	5684	5454.8	3655.5	5627.3	4406.9	4235.3	3474.2	5340.4	1.13792	0.638413	-	1.07173	0.629641	-
Q9H3K6	BOLA2	sp|Q9H3K6|BOLA2_HUMAN BolA-like protein 2 OS=Homo sapiens OX=9606 GN=BOLA2B PE=1 SV=1	1	3	10.116	86	36882	31443	39568	27302	24158	36967	31072	29279	24138	37148	1.27722	0.0164857	-	0.905569	0.354876	-
Q14137	BOP1	sp|Q14137|BOP1_HUMAN Ribosome biogenesis protein BOP1 OS=Homo sapiens OX=9606 GN=BOP1 PE=1 SV=2	1	9	83.629	746	65847	47535	63665	44880	39717	53389	50086	38019	41639	55300	1.10148	0.122656	-	0.815801	0.0041687	-
P07738	BPGM	sp|P07738|PMGE_HUMAN Bisphosphoglycerate mutase OS=Homo sapiens OX=9606 GN=BPGM PE=1 SV=2	1	2	30.005	259	152.84	0	189.34	0	161.95	138.01	203.07	0	0	0	1.11087	0.845992	-	-	-	-
Q86WA6	BPHL	sp|Q86WA6|BPHL_HUMAN Valacyclovir hydrolase OS=Homo sapiens OX=9606 GN=BPHL PE=1 SV=1	1	6	32.542	291	43206	26799	33926	29742	25607	27601	27912	26301	28448	30580	0.905776	0.102537	-	1.01437	0.850932	-
O95861	BPNT1	sp|O95861|BPNT1_HUMAN 3(2),5-bisphosphate nucleotidase 1 OS=Homo sapiens OX=9606 GN=BPNT1 PE=1 SV=1	1	10	33.392	308	41327	28212	43100	42098	25559	23941	37163	35648	28683	35793	0.94519	0.670239	-	1.08001	0.161356	-
Q12830	BPTF	sp|Q12830|BPTF_HUMAN Nucleosome-remodeling factor subunit BPTF OS=Homo sapiens OX=9606 GN=BPTF PE=1 SV=3	1	4	338.26	3046	5228.6	3802.9	6190.9	5410.3	3711.5	3833.1	4926.7	5314.2	5774.5	5577.2	0.892619	0.759817	-	1.086	0.577287	-
P15056	BRAF	sp|P15056|BRAF_HUMAN Serine/threonine-protein kinase B-raf OS=Homo sapiens OX=9606 GN=BRAF PE=1 SV=4	1	3	84.436	766	474.57	385.97	1043.8	667.07	325.16	369.11	651.03	520.66	544.57	491.59	0.924191	0.915813	-	0.789552	0.530764	-
Q7Z569	BRAP	sp|Q7Z569|BRAP_HUMAN BRCA1-associated protein OS=Homo sapiens OX=9606 GN=BRAP PE=1 SV=2	1	7	67.304	592	10679	6675.7	9989.3	7990.2	6181.1	8312.7	7925.1	7505.7	7670.7	7928.3	0.966422	0.827695	-	0.972129	0.822544	-
Q6PJG6	BRAT1	sp|Q6PJG6|BRAT1_HUMAN BRCA1-associated ATM activator 1 OS=Homo sapiens OX=9606 GN=BRAT1 PE=1 SV=2	1	3	88.118	821	5686.6	3551.7	4917	4121.6	3219.2	4034.7	3999.6	2950.7	3933.3	3900.4	0.929362	0.639434	-	0.880425	0.40807	-
P38398	BRCA1	sp|P38398|BRCA1_HUMAN Breast cancer type 1 susceptibility protein OS=Homo sapiens OX=9606 GN=BRCA1 PE=1 SV=2	1	4	207.72	1863	3260.1	2050.8	3518.3	3061.8	2306.1	1741.9	2468.4	3445.5	1559.8	2312.2	0.88797	0.707122	-	1.23731	0.316517	-
P46736	BRCC3	sp|P46736|BRCC3_HUMAN Lys-63-specific deubiquitinase BRCC36 OS=Homo sapiens OX=9606 GN=BRCC3 PE=1 SV=2	1	5	36.072	316	13898	11509	15345	13088	10691	9998.3	11889	10337	10467	12966	0.995059	0.989493	-	0.960672	0.701344	-
P25440	BRD2	sp|P25440|BRD2_HUMAN Bromodomain-containing protein 2 OS=Homo sapiens OX=9606 GN=BRD2 PE=1 SV=2	1	5	88.06	801	6641.3	4111.4	6103.6	6721.1	3297.6	3665.8	5286.5	5169.5	3735	4002.1	0.912598	0.575544	-	1.15909	0.241367	-
Q15059	BRD3	sp|Q15059|BRD3_HUMAN Bromodomain-containing protein 3 OS=Homo sapiens OX=9606 GN=BRD3 PE=1 SV=1	1	8	79.541	726	29450	21849	31431	30264	18349	24262	28103	23539	19192	26206	1.11555	0.138167	-	1.00251	0.98391	-
O60885	BRD4	sp|O60885|BRD4_HUMAN Bromodomain-containing protein 4 OS=Homo sapiens OX=9606 GN=BRD4 PE=1 SV=2	1	16	152.22	1362	58538	43600	67700	56627	39390	48988	59269	45544	40748	51193	1.06337	0.430152	-	0.894698	0.0483938	-
Q9NPI1	BRD7	sp|Q9NPI1|BRD7_HUMAN Bromodomain-containing protein 7 OS=Homo sapiens OX=9606 GN=BRD7 PE=1 SV=1	1	4	74.138	651	3671.6	2804.2	5570.1	4288	3293.4	3217.2	5156	3600.5	3200.2	3812.9	0.961834	0.917047	-	0.817205	0.146593	-
Q9H0E9	BRD8	sp|Q9H0E9|BRD8_HUMAN Bromodomain-containing protein 8 OS=Homo sapiens OX=9606 GN=BRD8 PE=1 SV=2	1	3	135.33	1235	3360	1981.3	3181.1	2714.9	2531.6	2864.5	2426.7	3893.4	2123	3970.1	1.11369	0.800414	-	1.34988	0.313755	-
Q9H8M2	BRD9	sp|Q9H8M2|BRD9_HUMAN Bromodomain-containing protein 9 OS=Homo sapiens OX=9606 GN=BRD9 PE=1 SV=2	1	2	66.999	597	3136.5	2095.5	3418.5	2317.7	2068.4	2010.9	1814.6	1968.2	1559.1	1877.2	0.925901	0.78705	-	0.932115	0.88775	-
Q9NXR7	BRE	sp|Q9NXR7|BABA2_HUMAN BRISC and BRCA1-A complex member 2 OS=Homo sapiens OX=9606 GN=BABAM2 PE=1 SV=2	1	4	43.551	383	18799	11279	17616	17105	11358	13475	15619	13316	12943	13563	0.918639	0.40805	-	1.01577	0.884848	-
Q8WY22	BRI3BP	sp|Q8WY22|BRI3B_HUMAN BRI3-binding protein OS=Homo sapiens OX=9606 GN=BRI3BP PE=1 SV=1	1	2	27.835	251	18215	18022	18420	23911	10519	17422	16245	19766	12805	14089	1.24302	0.215499	-	1.40206	0.00112842	-
Q8TDN6	BRIX1	sp|Q8TDN6|BRX1_HUMAN Ribosome biogenesis protein BRX1 homolog OS=Homo sapiens OX=9606 GN=BRIX1 PE=1 SV=2	1	9	41.401	353	67038	44951	74617	60787	38640	39965	64786	51731	39655	48905	0.961168	0.626997	-	0.89986	0.0376735	-
Q8WUW1	BRK1	sp|Q8WUW1|BRK1_HUMAN Protein BRICK1 OS=Homo sapiens OX=9606 GN=BRK1 PE=1 SV=1	1	2	8.7448	75	11355	13090	14615	12468	8396.8	16322	10779	11869	11375	16588	1.4806	0.060324	-	1.08105	0.488142	-
Q9HCU9	BRMS1	sp|Q9HCU9|BRMS1_HUMAN Breast cancer metastasis-suppressor 1 OS=Homo sapiens OX=9606 GN=BRMS1 PE=1 SV=1	1	2	28.46	246	3598	2962.6	3486.7	3871.5	3408.8	3954.3	2745.7	2531.7	2681.8	3233.5	1.05014	0.849244	-	1.13781	0.538492	-
Q5PSV4	BRMS1L	sp|Q5PSV4|BRM1L_HUMAN Breast cancer metastasis-suppressor 1-like protein OS=Homo sapiens OX=9606 GN=BRMS1L PE=1 SV=2	1	3	37.629	323	10213	6646	9825.9	9999.7	6699.5	8325.5	8060.8	8261.8	7339.7	8967.2	1.0105	0.965659	-	1.13962	0.186681	-
Q5VW32	BROX	sp|Q5VW32|BROX_HUMAN BRO1 domain-containing protein BROX OS=Homo sapiens OX=9606 GN=BROX PE=1 SV=1	1	11	46.476	411	94679	63857	96201	97547	53796	62754	79101	83082	60931	67722	0.966893	0.55306	-	1.15149	0.0050454	-
P55201	BRPF1	sp|P55201|BRPF1_HUMAN Peregrin OS=Homo sapiens OX=9606 GN=BRPF1 PE=1 SV=2	1	2	137.5	1214	3692	1910.4	2777.1	2692.9	1714	3603.9	2474.1	2794.5	2068.1	2605.8	1.15595	0.730986	-	1.17341	0.415709	-
Q9NW68	BSDC1	sp|Q9NW68|BSDC1_HUMAN BSD domain-containing protein 1 OS=Homo sapiens OX=9606 GN=BSDC1 PE=1 SV=1	1	3	47.163	430	2614.7	2124.1	3419.9	2040.2	2413.4	2668.7	2895.3	2647.6	2392.9	2355.4	0.959072	0.922005	-	0.84311	0.420329	-
P35613	BSG	sp|P35613|BASI_HUMAN Basigin OS=Homo sapiens OX=9606 GN=BSG PE=1 SV=2	1	11	42.2	385	241830	175850	227390	224670	154970	163980	196990	184840	163140	191010	0.976948	0.71167	-	1.07439	0.0461518	-
Q5W0U4	BSPRY	sp|Q5W0U4|BSPRY_HUMAN B box and SPRY domain-containing protein OS=Homo sapiens OX=9606 GN=BSPRY PE=2 SV=1	1	5	44.381	402	17141	10951	18719	16341	8817.6	13177	13926	12172	11709	11732	0.996286	0.986384	-	0.974842	0.835731	-
O14981	BTAF1	sp|O14981|BTAF1_HUMAN TATA-binding protein-associated factor 172 OS=Homo sapiens OX=9606 GN=BTAF1 PE=1 SV=2	1	4	206.89	1849	517.65	300.29	379.17	664.23	238.53	343.31	342.75	628.13	765.12	667.94	0.850356	0.898613	-	2.00114	0.0855269	-
Q9BX70	BTBD2	sp|Q9BX70|BTBD2_HUMAN BTB/POZ domain-containing protein 2 OS=Homo sapiens OX=9606 GN=BTBD2 PE=1 SV=1;sp|Q9H0C5|BTBD1_HUMAN BTB/POZ domain-containing protein 1 OS=Homo sapiens OX=9606 GN=BTBD1 PE=1 SV=1	2	2	55.931	525	5774.2	4740.1	4757.7	4597.1	4612.8	4615	4370.5	4225.6	4432.3	4551.3	0.950507	0.82002	-	1.0784	0.609643	-
P43251	BTD	sp|P43251|BTD_HUMAN Biotinidase OS=Homo sapiens OX=9606 GN=BTD PE=1 SV=2	1	3	61.132	543	305	170.82	340.27	313.96	0	0	0	0	416.84	175.21	0.584078	0.337165	-	-	-	-
P20290	BTF3	sp|P20290|BTF3_HUMAN Transcription factor BTF3 OS=Homo sapiens OX=9606 GN=BTF3 PE=1 SV=1	1	6	22.168	206	54623	40741	36769	28420	30744	38631	33250	24328	32944	43070	1.0822	0.205221	-	0.838604	0.0182476	-
Q96K17	BTF3L4	sp|Q96K17|BT3L4_HUMAN Transcription factor BTF3 homolog 4 OS=Homo sapiens OX=9606 GN=BTF3L4 PE=1 SV=1	1	4	17.27	158	1103.5	1016.7	845.9	760.95	452.6	671.71	653.42	866.7	634.6	978.83	1.30103	0.431783	-	1.23129	0.566188	-
O43683	BUB1	sp|O43683|BUB1_HUMAN Mitotic checkpoint serine/threonine-protein kinase BUB1 OS=Homo sapiens OX=9606 GN=BUB1 PE=1 SV=1	1	3	122.37	1085	1585.5	1046.4	1244	1123.1	677	1296.2	1133.3	1100	1112.7	1116.3	1.08233	0.784019	-	1.04652	0.890702	-
O60566	BUB1B	sp|O60566|BUB1B_HUMAN Mitotic checkpoint serine/threonine-protein kinase BUB1 beta OS=Homo sapiens OX=9606 GN=BUB1B PE=1 SV=3	1	10	119.54	1050	15468	10786	20944	15397	9207	12660	17278	13067	10010	13693	1.10938	0.314684	-	0.831988	0.0274259	-
O43684	BUB3	sp|O43684|BUB3_HUMAN Mitotic checkpoint protein BUB3 OS=Homo sapiens OX=9606 GN=BUB3 PE=1 SV=1	1	10	37.154	328	90170	67833	89718	74265	54082	65562	74138	64785	56814	72279	1.06289	0.205542	-	0.949098	0.241158	-
Q9BRD0	BUD13	sp|Q9BRD0|BUD13_HUMAN BUD13 homolog OS=Homo sapiens OX=9606 GN=BUD13 PE=1 SV=1	1	5	70.52	619	5442.6	4192.6	6097.7	5398.1	3467.8	3797.6	5471.6	3860	3494.9	4633.9	1.05086	0.753602	-	0.884468	0.38714	-
P41223	BUD31	sp|P41223|BUD31_HUMAN Protein BUD31 homolog OS=Homo sapiens OX=9606 GN=BUD31 PE=1 SV=2	1	3	17	144	4052.8	3596.1	3936.8	3634.7	2173.3	3505.9	3176.5	3467.6	2459.2	3590.5	1.29284	0.0915745	-	1.12203	0.479677	-
Q13895	BYSL	sp|Q13895|BYST_HUMAN Bystin OS=Homo sapiens OX=9606 GN=BYSL PE=1 SV=3	1	6	49.601	437	16329	14501	19828	14332	10765	15657	15958	13168	12788	16194	1.18777	0.117787	-	0.8623	0.0901783	-
Q7L1Q6	BZW1	sp|Q7L1Q6|5MP2_HUMAN eIF5-mimic protein 2 OS=Homo sapiens OX=9606 GN=BZW1 PE=1 SV=1	1	12	48.043	419	130880	89765	183430	185560	79389	86769	155610	155960	86663	93896	0.943746	0.238008	-	1.12357	0.00415553	-
Q9Y6E2	BZW2	sp|Q9Y6E2|5MP1_HUMAN eIF5-mimic protein 1 OS=Homo sapiens OX=9606 GN=BZW2 PE=1 SV=1	1	18	48.162	419	214730	138060	246350	222430	122230	126820	205780	185800	134850	140280	0.896042	0.0723358	-	1.00752	0.832785	-
Q9H0W9	C11orf54	sp|Q9H0W9|CK054_HUMAN Ester hydrolase C11orf54 OS=Homo sapiens OX=9606 GN=C11orf54 PE=1 SV=1	1	2	35.117	315	7751.1	6424.9	7361.9	7778.5	5192.8	5843.5	6675.9	7054.2	5921.6	6292.4	1.00709	0.959488	-	1.17892	0.155387	-
Q9H3H3	C11orf68	sp|Q9H3H3|CK068_HUMAN UPF0696 protein C11orf68 OS=Homo sapiens OX=9606 GN=C11orf68 PE=1 SV=3	1	2	31.43	292	5105.1	3015.8	6173.2	4667.7	2869.2	3853.1	4701.2	3663.3	3497.7	3853.5	0.969734	0.868227	-	0.856063	0.26713	-
E9PRG8	C11orf98	sp|E9PRG8|CK098_HUMAN Uncharacterized protein C11orf98 OS=Homo sapiens OX=9606 GN=C11orf98 PE=4 SV=2	1	6	14.234	123	103970	88645	83023	64727	60555	83222	68372	54626	64743	92153	1.19993	0.00843396	-	0.880618	0.0138796	-
Q9HB07	C12orf10	sp|Q9HB07|MYG1_HUMAN MYG1 exonuclease OS=Homo sapiens OX=9606 GN=MYG1 PE=1 SV=3	1	8	42.477	376	37863	23719	36234	28375	22560	31750	30194	25066	24255	33886	1.09236	0.55306	-	0.899905	0.097374	-
Q8N999	C12orf29	sp|Q8N999|CL029_HUMAN Uncharacterized protein C12orf29 OS=Homo sapiens OX=9606 GN=C12orf29 PE=1 SV=2	1	2	37.49	325	12440	8732.2	9508	8610.1	7936.9	2500.9	7615.4	7640.3	8514.5	10262	0.759558	0.46443	-	1.06358	0.574642	-
Q96C57	C12orf43	sp|Q96C57|CSTOS_HUMAN Protein CUSTOS OS=Homo sapiens OX=9606 GN=CUSTOS PE=1 SV=2	1	5	28.17	262	10902	7063.5	10154	9134.8	5985	8501.8	8351.1	8684.2	7084.2	8290.8	1.03818	0.801372	-	1.08105	0.491913	-
Q8N5I9	C12orf45	sp|Q8N5I9|NOPC1_HUMAN NOP protein chaperone 1 OS=Homo sapiens OX=9606 GN=NOPCHAP1 PE=1 SV=2	1	2	20.123	185	29688	24077	20689	18470	18543	26301	18518	15221	20271	27282	1.17001	0.0427404	-	0.955479	0.579208	-
Q99622	C12orf57	sp|Q99622|C10_HUMAN Protein C10 OS=Homo sapiens OX=9606 GN=C12orf57 PE=1 SV=1	1	1	13.178	126	323.28	208.55	417.43	362.91	202.3	363.35	117.91	415.39	185	451.26	1.4841	0.432798	-	1.71385	0.317111	-
Q9H3J6	C12orf65	sp|Q9H3J6|MTRFR_HUMAN Mitochondrial translation release factor in rescue OS=Homo sapiens OX=9606 GN=MTRFR PE=1 SV=1	1	3	18.828	166	15365	9945	12501	10596	10078	10377	11716	8451	10275	12357	0.939897	0.546861	-	0.871606	0.185693	-
Q9UKR5	C14orf1	sp|Q9UKR5|ERG28_HUMAN Ergosterol biosynthetic protein 28 homolog OS=Homo sapiens OX=9606 GN=ERG28 PE=1 SV=1	1	2	15.864	140	14929	11731	14558	14292	8328.6	11323	12607	13183	9844.5	12669	1.12369	0.201914	-	1.13153	0.171451	-
Q7Z3D6	C14orf159	sp|Q7Z3D6|GLUCM_HUMAN D-glutamate cyclase, mitochondrial OS=Homo sapiens OX=9606 GN=DGLUCY PE=1 SV=2	1	6	66.436	616	5045.8	3743	3550.7	3547.5	3325.9	3977.3	3740.5	2397.5	3200.7	4361.4	1.07642	0.603641	-	0.892902	0.584877	-
Q9Y224	C14orf166	sp|Q9Y224|RTRAF_HUMAN RNA transcription, translation and transport factor protein OS=Homo sapiens OX=9606 GN=RTRAF PE=1 SV=1	1	7	28.068	244	69154	40721	59217	52415	43167	43304	45134	46645	46128	55209	0.904168	0.274269	-	1.06629	0.321455	-
Q8WUR7	C15orf40	sp|Q8WUR7|CO040_HUMAN UPF0235 protein C15orf40 OS=Homo sapiens OX=9606 GN=C15orf40 PE=1 SV=2	1	4	16.353	153	27494	17939	22642	19966	15301	18837	19888	17207	19066	20717	0.964623	0.738499	-	0.97447	0.752214	-
Q96S19	C16orf13	sp|Q96S19|MTL26_HUMAN Methyltransferase-like 26 OS=Homo sapiens OX=9606 GN=METTL26 PE=1 SV=2	1	1	22.578	204	772.25	0	289.59	322.92	310.22	124.6	259.84	220.98	138.16	333.72	0.620618	0.573987	-	1.09217	0.897573	-
Q96GQ5	C16orf58	sp|Q96GQ5|RUSF1_HUMAN RUS family member 1 OS=Homo sapiens OX=9606 GN=RUSF1 PE=1 SV=2	1	6	51.017	468	21856	16300	21389	18818	14868	17877	18026	16478	17364	17421	0.973427	0.867686	-	1.00084	0.992794	-
Q9BSU1	C16orf70	sp|Q9BSU1|PHAF1_HUMAN Phagosome assembly factor 1 OS=Homo sapiens OX=9606 GN=PHAF1 PE=1 SV=1	1	1	47.524	422	213.64	175.64	0	150.22	253.71	0	173	0	129.73	219.36	0.991651	0.936603	-	-	-	-
Q96GS4	C17orf59	sp|Q96GS4|BORC6_HUMAN BLOC-1-related complex subunit 6 OS=Homo sapiens OX=9606 GN=BORCS6 PE=1 SV=2	1	4	37.226	357	5316.2	3315	5745.5	4974	3692.2	4064.2	4688	3585.5	3320.6	5197.6	1.04323	0.88248	-	0.910781	0.522171	-
Q9HAS0	C17orf75	sp|Q9HAS0|NJMU_HUMAN Protein Njmu-R1 OS=Homo sapiens OX=9606 GN=C17orf75 PE=1 SV=2	1	6	44.621	396	15997	9889.5	15779	14710	9400	9035.3	12465	11615	9029.3	11163	0.912599	0.411062	-	1.04012	0.68948	-
Q53F19	C17orf85	sp|Q53F19|NCBP3_HUMAN Nuclear cap-binding protein subunit 3 OS=Homo sapiens OX=9606 GN=NCBP3 PE=1 SV=2	1	6	70.592	620	20108	18665	23440	21980	14465	20688	19473	15964	15066	19184	1.20343	0.121449	-	0.981178	0.841398	-
Q32NC0	C18orf21	sp|Q32NC0|CR021_HUMAN UPF0711 protein C18orf21 OS=Homo sapiens OX=9606 GN=C18orf21 PE=1 SV=1	1	1	24.826	220	4821.3	3227.8	4574.8	3224.9	2766.8	3897.7	3601.2	4046.8	3099.9	4180.9	1.09877	0.561873	-	1.01197	0.981505	-
Q96DM3	C18orf8	sp|Q96DM3|RMC1_HUMAN Regulator of MON1-CCZ1 complex OS=Homo sapiens OX=9606 GN=RMC1 PE=1 SV=2	1	3	74.974	657	24734	16239	31051	25856	13328	16725	25120	22813	14819	16386	0.980563	0.859652	-	0.97039	0.679213	-
Q9BQ61	C19orf43	sp|Q9BQ61|TRIR_HUMAN Telomerase RNA component interacting RNase OS=Homo sapiens OX=9606 GN=TRIR PE=1 SV=1	1	10	18.419	176	124020	92194	86055	87398	73073	85404	78825	68106	79120	98829	1.03999	0.489379	-	1.0452	0.488439	-
Q9BSF4	C19orf52	sp|Q9BSF4|TIM29_HUMAN Mitochondrial import inner membrane translocase subunit Tim29 OS=Homo sapiens OX=9606 GN=TIMM29 PE=1 SV=2	1	5	29.233	260	8635.3	5789	8449.1	6912.1	6156.9	7313.8	6394.8	5927.5	6255.5	7214.7	0.984321	0.923076	-	0.970369	0.836427	-
Q9UNZ5	C19orf53	sp|Q9UNZ5|L10K_HUMAN Leydig cell tumor 10 kDa protein homolog OS=Homo sapiens OX=9606 GN=C19orf53 PE=1 SV=1	2	7	10.576	99	126670	106950	74597	58475	73272	100310	65346	45281	80404	109850	1.17834	0.0133533	-	0.823024	0.00650127	-
Q9NUL5	C19orf66	sp|Q9NUL5|SHFL_HUMAN Shiftless antiviral inhibitor of ribosomal frameshifting protein OS=Homo sapiens OX=9606 GN=SHFL PE=1 SV=2	1	3	33.11	291	10978	6303.1	12253	13611	7908.9	8773.4	9708.3	11402	7650.9	8890.5	0.920284	0.625551	-	1.27398	0.0176132	-
Q9NS00	C1GALT1	sp|Q9NS00|C1GLT_HUMAN Glycoprotein-N-acetylgalactosamine 3-beta-galactosyltransferase 1 OS=Homo sapiens OX=9606 GN=C1GALT1 PE=1 SV=1	1	3	42.202	363	19974	14011	23673	17672	12871	14312	16595	15020	13775	15853	0.974981	0.788275	-	0.913429	0.403608	-
Q96EU7	C1GALT1C1	sp|Q96EU7|C1GLC_HUMAN C1GALT1-specific chaperone 1 OS=Homo sapiens OX=9606 GN=C1GALT1C1 PE=1 SV=1	1	2	36.382	318	2910.2	2118.7	3296.2	2163.5	1164.9	1814.8	2883	2284	1813.6	2021.1	1.07891	0.754879	-	0.809434	0.260633	-
Q6ZSJ8	C1orf122	sp|Q6ZSJ8|CA122_HUMAN Uncharacterized protein C1orf122 OS=Homo sapiens OX=9606 GN=C1orf122 PE=4 SV=2	1	1	11.471	110	865.3	340.65	1024.3	726.07	358.84	421.2	636.23	298.77	719.48	575.63	0.712869	0.431783	-	0.678228	0.345373	-
Q9NWV4	C1orf123	sp|Q9NWV4|CZIB_HUMAN CXXC motif containing zinc binding protein OS=Homo sapiens OX=9606 GN=CZIB PE=1 SV=1	1	2	18.048	160	16559	11643	14999	13081	12135	15093	13319	12804	12895	16798	1.05899	0.764874	-	1.02407	0.86126	-
Q8NDD1	C1orf131	sp|Q8NDD1|CA131_HUMAN Uncharacterized protein C1orf131 OS=Homo sapiens OX=9606 GN=C1orf131 PE=1 SV=4	1	1	32.61	293	4287.9	2967.1	2623.4	1942.1	2673.1	3433.4	2560	1791.7	3260	3231.8	0.968866	0.877844	-	0.801737	0.26932	-
Q9H425	C1orf198	sp|Q9H425|CA198_HUMAN Uncharacterized protein C1orf198 OS=Homo sapiens OX=9606 GN=C1orf198 PE=1 SV=1	1	2	36.346	327	2664.8	1869.2	3268.4	2748.1	1970	2020.3	3284.2	2150.8	1844.4	2326.1	0.976434	0.924622	-	0.825372	0.300459	-
Q8N6N3	C1orf52	sp|Q8N6N3|CA052_HUMAN UPF0690 protein C1orf52 OS=Homo sapiens OX=9606 GN=C1orf52 PE=1 SV=1	1	1	20.599	182	14533	9508.5	12518	11815	7926.6	11935	9774.7	10033	9378.2	12943	1.12444	0.39125	-	1.09755	0.323477	-
Q07021	C1QBP	sp|Q07021|C1QBP_HUMAN Complement component 1 Q subcomponent-binding protein, mitochondrial OS=Homo sapiens OX=9606 GN=C1QBP PE=1 SV=1	1	6	31.362	282	51908	24047	52431	39607	28736	39330	44008	34574	33996	43036	0.961661	0.810109	-	0.859729	0.0143488	-
Q9GZN8	C20orf27	sp|Q9GZN8|CT027_HUMAN UPF0687 protein C20orf27 OS=Homo sapiens OX=9606 GN=C20orf27 PE=1 SV=3	1	2	19.291	174	4798	2931.9	4156.5	2316.2	3066.5	3203.1	3064.8	2633.4	2954.2	3798.8	0.948018	0.751547	-	0.778901	0.206121	-
P57076	C21orf59	sp|P57076|CF298_HUMAN Cilia- and flagella-associated protein 298 OS=Homo sapiens OX=9606 GN=CFAP298 PE=1 SV=1	1	8	33.224	290	32038	21925	32600	24237	18504	22366	25141	22350	20233	24922	1.01758	0.815991	-	0.907158	0.219412	-
Q86YS7	C2CD5	sp|Q86YS7|C2CD5_HUMAN C2 domain-containing protein 5 OS=Homo sapiens OX=9606 GN=C2CD5 PE=1 SV=1	1	9	110.45	1000	3932	2002.3	2925.3	3537.5	2181.4	2854.9	2975.2	2261.6	2951.7	3225.5	0.917723	0.719076	-	1.07548	0.779105	-
Q9H6R7	C2orf44	sp|Q9H6R7|WDCP_HUMAN WD repeat and coiled-coil-containing protein OS=Homo sapiens OX=9606 GN=WDCP PE=1 SV=1	1	2	79.135	721	3142.7	1415.4	2562	1634.6	1270.7	1196.3	1908.4	1413.3	1410	2065.7	0.864565	0.6496	-	0.765656	0.201319	-
Q8WWC4	C2orf47	sp|Q8WWC4|MAIP1_HUMAN m-AAA protease-interacting protein 1, mitochondrial OS=Homo sapiens OX=9606 GN=MAIP1 PE=1 SV=1	1	3	32.544	291	33686	21736	33676	32110	19839	24112	29836	24691	20311	24012	0.986766	0.880229	-	0.991999	0.922934	-
Q9BVC5	C2orf49	sp|Q9BVC5|ASHWN_HUMAN Ashwin OS=Homo sapiens OX=9606 GN=C2orf49 PE=1 SV=1	1	6	25.858	232	13598	10511	11911	10377	8544.7	11800	10098	8932.3	8855.1	11801	1.13832	0.169916	-	0.979593	0.850932	-
Q8N8R5	C2orf69	sp|Q8N8R5|CB069_HUMAN Mitochondrial protein C2orf69 OS=Homo sapiens OX=9606 GN=C2orf69 PE=1 SV=1	1	2	43.448	385	492.39	337.57	313.62	393.07	309.74	164.21	165.83	0	225.65	326.41	0.844182	0.708439	-	1.43932	0.542387	-
A6NCS6	C2orf72	sp|A6NCS6|CB072_HUMAN Uncharacterized protein C2orf72 OS=Homo sapiens OX=9606 GN=C2orf72 PE=1 SV=2	1	1	30.48	295	1022.4	257.08	486.64	625.63	776.4	223.53	390.91	477.49	754.75	453.62	0.367009	0.019616	Downregulated	1.3998	0.394839	-
Q6NW34	C3orf17	sp|Q6NW34|NEPRO_HUMAN Nucleolus and neural progenitor protein OS=Homo sapiens OX=9606 GN=NEPRO PE=1 SV=3	1	4	64.551	567	14345	10752	12371	9010.5	9342.4	11373	9670.1	7953.7	9600.9	11414	1.03911	0.715162	-	0.86329	0.149069	-
Q5JPI3	C3orf38	sp|Q5JPI3|CC038_HUMAN Uncharacterized protein C3orf38 OS=Homo sapiens OX=9606 GN=C3orf38 PE=1 SV=1	1	1	37.54	329	1800.9	1058.6	2029.8	1579.7	1339.1	1463.2	1221.7	1312.2	1281.9	1856.7	1.00103	0.968653	-	1.00614	0.951647	-
Q9NWY4	C4orf27	sp|Q9NWY4|HPF1_HUMAN Histone PARylation factor 1 OS=Homo sapiens OX=9606 GN=HPF1 PE=1 SV=2	1	2	39.436	346	3074.6	2359.2	2283.3	1563.5	2092.2	2436.5	2136.5	1610.3	2142.6	2180.5	0.98227	0.925783	-	0.804377	0.313517	-
A6NDU8	C5orf51	sp|A6NDU8|RIMC1_HUMAN RAB7A-interacting MON1-CCZ1 complex subunit 1 OS=Homo sapiens OX=9606 GN=RIMOC1 PE=1 SV=1	1	2	33.62	294	13781	6685.8	12767	10552	6698.4	8342.9	10863	9945.6	8675.9	8873.7	0.86114	0.33239	-	0.972073	0.793469	-
Q5SZD1	C6orf141	sp|Q5SZD1|CF141_HUMAN Uncharacterized protein C6orf141 OS=Homo sapiens OX=9606 GN=C6orf141 PE=1 SV=3	1	2	26.753	244	4202.7	3154.1	9125.4	6884.2	2253.6	3267.4	7370.3	4387.1	3138.6	4278.3	1.15113	0.45919	-	0.755098	0.075118	-
Q9P0P8	C6orf203	sp|Q9P0P8|MRES1_HUMAN Mitochondrial transcription rescue factor 1 OS=Homo sapiens OX=9606 GN=MTRES1 PE=1 SV=1	1	2	27.941	240	11687	8105.8	9485.9	9657	6809.3	8158.2	8917.5	7898.4	6962.6	9078.3	1.03835	0.724804	-	1.05809	0.609484	-
Q6UWU4	C6orf89	sp|Q6UWU4|CF089_HUMAN Bombesin receptor-activated protein C6orf89 OS=Homo sapiens OX=9606 GN=C6orf89 PE=1 SV=1	1	3	39.87	347	4272.4	3876.3	5515	4575.8	2469	4930.6	4527.3	4437.6	3276.4	3226.8	1.24738	0.420687	-	1.00857	0.972547	-
Q9BRJ6	C7orf50	sp|Q9BRJ6|CG050_HUMAN Uncharacterized protein C7orf50 OS=Homo sapiens OX=9606 GN=C7orf50 PE=1 SV=1	1	4	22.083	194	10682	7596.7	10317	10825	7894.6	8554.2	9927	9036.2	7333.3	10322	1.03872	0.821952	-	1.08806	0.425833	-
Q9H7E9	C8orf33	sp|Q9H7E9|CH033_HUMAN UPF0488 protein C8orf33 OS=Homo sapiens OX=9606 GN=C8orf33 PE=1 SV=1	1	4	24.992	229	13443	12028	17196	16273	8072.8	12589	15272	13261	9993.4	12142	1.20433	0.111653	-	1.0113	0.911032	-
Q8N0T1	C8orf59	sp|Q8N0T1|RBIS_HUMAN Ribosomal biogenesis factor OS=Homo sapiens OX=9606 GN=RBIS PE=1 SV=4	1	3	11.456	100	4245.5	3476.8	3270	2754.1	2812.2	3104.6	2421.5	2194	3491.9	3551.9	0.979394	0.935572	-	0.973232	0.908743	-
Q6P1X6	C8orf82	sp|Q6P1X6|CH082_HUMAN UPF0598 protein C8orf82 OS=Homo sapiens OX=9606 GN=C8orf82 PE=1 SV=2	1	3	23.889	216	1301.8	1236.3	1877.5	1404.4	1142.5	1266.1	1319.1	1116.8	1036.9	1590.6	1.1749	0.51326	-	0.884842	0.646843	-
Q5T280	C9orf114	sp|Q5T280|CI114_HUMAN Putative methyltransferase C9orf114 OS=Homo sapiens OX=9606 GN=SPOUT1 PE=1 SV=3	1	1	42.008	376	1158.6	682.65	1036.1	949.84	976.77	943.21	873.68	640.72	708.25	817.84	0.873445	0.705432	-	0.920794	0.799634	-
Q9BUH6	C9orf142	sp|Q9BUH6|PAXX_HUMAN Protein PAXX OS=Homo sapiens OX=9606 GN=PAXX PE=1 SV=2	1	1	21.639	204	1573	719.31	1743.4	1354	945.28	402.45	1340.6	1015.8	1159.3	1348.7	0.680585	0.319739	-	0.85668	0.539841	-
Q8N4J0	C9orf41	sp|Q8N4J0|CARME_HUMAN Carnosine N-methyltransferase OS=Homo sapiens OX=9606 GN=CARNMT1 PE=1 SV=1	1	2	47.185	409	9810.3	7712.9	10931	11184	5931.4	8397.2	9645.6	9199.2	6257.9	9676	1.2135	0.0787661	-	1.10205	0.308845	-
Q5T6V5	C9orf64	sp|Q5T6V5|QSPP_HUMAN Queuosine salvage protein OS=Homo sapiens OX=9606 GN=C9orf64 PE=1 SV=1	1	3	39.028	341	4884.4	5916.3	5620.5	4969.2	3019.6	6124.9	4321.9	4305.5	2827.3	6578	1.80568	0.0020322	Upregulated	1.04625	0.760129	-
Q9NZ63	C9orf78	sp|Q9NZ63|TLS1_HUMAN Telomere length and silencing protein 1 homolog OS=Homo sapiens OX=9606 GN=C9orf78 PE=1 SV=1	1	8	33.688	289	67335	46070	54393	43431	41002	50282	47662	38071	41108	57436	1.06728	0.360797	-	0.891095	0.0484905	-
Q96LW7	C9orf89	sp|Q96LW7|CAR19_HUMAN Caspase recruitment domain-containing protein 19 OS=Homo sapiens OX=9606 GN=CARD19 PE=1 SV=1	1	1	25.589	228	3230.4	2461.7	3320	3627.5	2197.4	2886.8	2910.9	2933.7	2145.6	3248.7	1.16341	0.383026	-	1.17098	0.319032	-
O43570	CA12	sp|O43570|CAH12_HUMAN Carbonic anhydrase 12 OS=Homo sapiens OX=9606 GN=CA12 PE=1 SV=1	1	5	39.45	354	9296.2	7687.2	9474.1	6804.6	6188.9	8307.1	6503.3	6250.7	6864.4	8558.4	1.12529	0.29474	-	0.92315	0.599728	-
Q8N1Q1	CA13	sp|Q8N1Q1|CAH13_HUMAN Carbonic anhydrase 13 OS=Homo sapiens OX=9606 GN=CA13 PE=1 SV=1	1	4	29.443	262	15328	12366	13716	13652	10666	11713	11771	10474	12153	13891	1.01206	0.915415	-	1.05132	0.620581	-
P00918	CA2	sp|P00918|CAH2_HUMAN Carbonic anhydrase 2 OS=Homo sapiens OX=9606 GN=CA2 PE=1 SV=2	1	12	29.246	260	73337	70902	64863	50590	42462	72354	55955	45280	45377	81195	1.45005	0.000108601	-	0.886774	0.0374569	-
Q9Y376	CAB39	sp|Q9Y376|CAB39_HUMAN Calcium-binding protein 39 OS=Homo sapiens OX=9606 GN=CAB39 PE=1 SV=1	1	11	39.869	341	108610	71652	76165	72798	64932	71201	62489	59810	69926	75467	0.931412	0.132884	-	1.0673	0.16386	-
Q9Y6J0	CABIN1	sp|Q9Y6J0|CABIN_HUMAN Calcineurin-binding protein cabin-1 OS=Homo sapiens OX=9606 GN=CABIN1 PE=1 SV=1	1	4	246.35	2220	1098.5	662.79	1143.2	972.99	529.12	831.17	1134.2	686.4	551.3	810.04	1.12684	0.692208	-	0.801397	0.457752	-
Q8WUQ7	CACTIN	sp|Q8WUQ7|CATIN_HUMAN Cactin OS=Homo sapiens OX=9606 GN=CACTIN PE=1 SV=3	1	11	88.701	758	13765	10948	10346	10858	7215.4	11660	8783.3	10201	9623.9	12354	1.19015	0.14106	-	1.23362	0.052836	-
Q9HB71	CACYBP	sp|Q9HB71|CYBP_HUMAN Calcyclin-binding protein OS=Homo sapiens OX=9606 GN=CACYBP PE=1 SV=2	1	14	26.21	228	236060	173000	259840	214850	129510	157070	209330	183130	142150	171870	1.03661	0.636246	-	0.948831	0.129132	-
P27708	CAD	sp|P27708|PYR1_HUMAN CAD protein OS=Homo sapiens OX=9606 GN=CAD PE=1 SV=3	2	41	242.98	2225	196260	150510	158640	120470	120270	158440	128750	107610	132430	169010	1.10054	0.0481802	-	0.889172	0.0166869	-
P22676	CALB2	sp|P22676|CALB2_HUMAN Calretinin OS=Homo sapiens OX=9606 GN=CALB2 PE=2 SV=2	1	3	31.54	271	29582	21475	24718	16662	19026	41894	17369	16443	19464	37302	1.52122	0.141708	-	0.890445	0.330709	-
Q13137	CALCOCO2	sp|Q13137|CACO2_HUMAN Calcium-binding and coiled-coil domain-containing protein 2 OS=Homo sapiens OX=9606 GN=CALCOCO2 PE=1 SV=1	1	2	52.253	446	12580	7422.7	8374.7	8316.6	9540.2	9056.5	7033.3	7467.1	8671.9	9578.7	0.860283	0.311452	-	1.14626	0.201698	-
P27797	CALR	sp|P27797|CALR_HUMAN Calreticulin OS=Homo sapiens OX=9606 GN=CALR PE=1 SV=1	1	24	48.141	417	651310	346790	543870	501160	372870	412980	452530	404600	393640	463520	0.898324	0.195829	-	1.01309	0.691689	-
O43852	CALU	sp|O43852|CALU_HUMAN Calumenin OS=Homo sapiens OX=9606 GN=CALU PE=1 SV=2	1	11	37.106	315	100770	65317	146010	109140	71839	91997	118340	90356	76645	87296	0.99809	0.968119	-	0.842891	0.00169684	-
Q8IU85	CAMK1D	sp|Q8IU85|KCC1D_HUMAN Calcium/calmodulin-dependent protein kinase type 1D OS=Homo sapiens OX=9606 GN=CAMK1D PE=1 SV=1	2	3	42.913	385	8503.3	4518.3	5320.7	5120.8	5827	4695.8	3609.3	4970.8	6728	4968	0.68632	0.0183097	-	1.28032	0.13128	-
Q13557	CAMK2D	sp|Q13557|KCC2D_HUMAN Calcium/calmodulin-dependent protein kinase type II subunit delta OS=Homo sapiens OX=9606 GN=CAMK2D PE=1 SV=3	2	11	56.369	499	64896	36861	42113	36988	40018	40151	34234	30142	36730	42498	0.878834	0.123399	-	0.981295	0.780402	-
Q13555	CAMK2G	sp|Q13555|KCC2G_HUMAN Calcium/calmodulin-dependent protein kinase type II subunit gamma OS=Homo sapiens OX=9606 GN=CAMK2G PE=1 SV=4	1	4	62.606	558	16833	11998	15428	12828	10129	12158	11663	11268	10348	13081	1.03793	0.673458	-	0.998875	0.998597	-
Q96RR4	CAMKK2	sp|Q96RR4|KKCC2_HUMAN Calcium/calmodulin-dependent protein kinase kinase 2 OS=Homo sapiens OX=9606 GN=CAMKK2 PE=1 SV=2	1	2	64.745	588	141.42	0	0	217.75	154.28	301.76	121.58	232.16	0	0	1.26671	0.6496	-	1.31443	0.654213	-
P49069	CAMLG	sp|P49069|CAMLG_HUMAN Guided entry of tail-anchored proteins factor CAMLG OS=Homo sapiens OX=9606 GN=CAMLG PE=1 SV=1	1	3	32.952	296	7385.8	5695.6	7546	6916.4	4727.6	5999.6	6326.9	6206.6	4988.6	6804	1.11354	0.346915	-	1.05855	0.640528	-
Q5T5Y3	CAMSAP1	sp|Q5T5Y3|CAMP1_HUMAN Calmodulin-regulated spectrin-associated protein 1 OS=Homo sapiens OX=9606 GN=CAMSAP1 PE=1 SV=2	1	4	177.97	1602	2534.4	1889	3239.8	2588.5	1033.8	2006.4	2458.3	1976.6	1520	1694.8	1.17706	0.518083	-	0.894351	0.559527	-
Q08AD1	CAMSAP2	sp|Q08AD1|CAMP2_HUMAN Calmodulin-regulated spectrin-associated protein 2 OS=Homo sapiens OX=9606 GN=CAMSAP2 PE=1 SV=3	1	3	168.09	1489	1753	1264.3	1756.2	1232.4	1084.1	1018.9	1292.5	832.84	1034.9	1345.2	0.973348	0.910202	-	0.753401	0.281711	-
Q9P1Y5	CAMSAP3	sp|Q9P1Y5|CAMP3_HUMAN Calmodulin-regulated spectrin-associated protein 3 OS=Homo sapiens OX=9606 GN=CAMSAP3 PE=1 SV=2	1	9	134.75	1249	17618	11225	15054	12316	10607	12353	11317	9405.2	11067	14049	0.992588	0.936603	-	0.919854	0.436512	-
Q86VP6	CAND1	sp|Q86VP6|CAND1_HUMAN Cullin-associated NEDD8-dissociated protein 1 OS=Homo sapiens OX=9606 GN=CAND1 PE=1 SV=2	2	34	136.37	1230	330440	233440	250020	235460	203920	236270	216760	189200	211210	243200	0.991852	0.877844	-	1.01191	0.78731	-
Q8WVQ1	CANT1	sp|Q8WVQ1|CANT1_HUMAN Soluble calcium-activated nucleotidase 1 OS=Homo sapiens OX=9606 GN=CANT1 PE=1 SV=1	1	9	44.839	401	62267	40792	43325	49909	39497	40167	36399	41847	43065	44444	0.892147	0.0688739	-	1.28416	0.000937469	-
P27824	CANX	sp|P27824|CALX_HUMAN Calnexin OS=Homo sapiens OX=9606 GN=CANX PE=1 SV=2	2	40	67.567	592	1294700	909170	979490	889430	747790	858120	880400	708960	764140	969120	1.01863	0.743975	-	0.954079	0.23789	-
Q01518	CAP1	sp|Q01518|CAP1_HUMAN Adenylyl cyclase-associated protein 1 OS=Homo sapiens OX=9606 GN=CAP1 PE=1 SV=5	2	27	51.901	475	321440	215740	336370	290680	191020	202090	285680	235960	196100	222900	0.94203	0.238323	-	0.942913	0.0720299	-
P40121	CAPG	sp|P40121|CAPG_HUMAN Macrophage-capping protein OS=Homo sapiens OX=9606 GN=CAPG PE=1 SV=2	1	8	38.498	348	44328	29449	44979	42990	29516	36375	38254	38057	30265	38561	1.02844	0.838532	-	1.08835	0.135534	-
P07384	CAPN1	sp|P07384|CAN1_HUMAN Calpain-1 catalytic subunit OS=Homo sapiens OX=9606 GN=CAPN1 PE=1 SV=1	1	21	81.889	714	225810	130670	153240	148760	138350	123000	129750	132220	139640	148440	0.827589	0.00960304	-	1.11017	0.0182476	-
P17655	CAPN2	sp|P17655|CAN2_HUMAN Calpain-2 catalytic subunit OS=Homo sapiens OX=9606 GN=CAPN2 PE=1 SV=6	1	15	79.994	700	119600	69927	79457	75307	74970	72731	64546	60046	78738	80479	0.843224	0.00699681	-	1.04807	0.366163	-
O15484	CAPN5	sp|O15484|CAN5_HUMAN Calpain-5 OS=Homo sapiens OX=9606 GN=CAPN5 PE=1 SV=2	1	7	73.168	640	5110.1	2890.4	2836.1	3125.3	2806.7	3661.1	1837.6	2715.4	3127.5	4094.1	1.00501	0.998925	-	1.41202	0.0855269	-
Q9Y6Q1	CAPN6	sp|Q9Y6Q1|CAN6_HUMAN Calpain-6 OS=Homo sapiens OX=9606 GN=CAPN6 PE=1 SV=2	1	2	74.576	641	328.32	394.71	0	126.39	470.31	576.64	0	0	384.82	425.78	1.13718	0.753602	-	-	-	-
Q9Y6W3	CAPN7	sp|Q9Y6W3|CAN7_HUMAN Calpain-7 OS=Homo sapiens OX=9606 GN=CAPN7 PE=1 SV=1	1	11	92.651	813	60759	41294	60301	63847	37133	42905	51932	54229	40584	47007	0.979749	0.7384	-	1.17323	0.00571835	-
P04632	CAPNS1	sp|P04632|CPNS1_HUMAN Calpain small subunit 1 OS=Homo sapiens OX=9606 GN=CAPNS1 PE=1 SV=1	2	3	28.315	268	12812	9248.5	11815	8239.1	8780.9	11148	10107	9285.7	8698.5	11052	1.06497	0.624596	-	0.902333	0.450587	-
Q14444	CAPRIN1	sp|Q14444|CAPR1_HUMAN Caprin-1 OS=Homo sapiens OX=9606 GN=CAPRIN1 PE=1 SV=2	1	17	78.365	709	149870	104030	119280	120910	90069	105910	99352	103230	96693	118580	1.01171	0.812099	-	1.14517	0.00410657	-
P52907	CAPZA1	sp|P52907|CAZA1_HUMAN F-actin-capping protein subunit alpha-1 OS=Homo sapiens OX=9606 GN=CAPZA1 PE=1 SV=3	1	9	32.922	286	38154	25867	39129	37511	24377	32071	32554	29256	26180	31541	1.03876	0.755578	-	1.03656	0.606361	-
P47755	CAPZA2	sp|P47755|CAZA2_HUMAN F-actin-capping protein subunit alpha-2 OS=Homo sapiens OX=9606 GN=CAPZA2 PE=1 SV=3	1	8	32.949	286	10131	6638.7	9550.6	8904.2	6378	6241.8	7871.9	8001.5	8296.7	8477.6	0.876781	0.431158	-	1.08671	0.427924	-
P47756	CAPZB	sp|P47756|CAPZB_HUMAN F-actin-capping protein subunit beta OS=Homo sapiens OX=9606 GN=CAPZB PE=1 SV=4	1	12	31.35	277	147810	108390	132130	120210	94517	74829	108500	109380	97311	117460	0.911472	0.549571	-	1.06927	0.161257	-
Q9BWT7	CARD10	sp|Q9BWT7|CAR10_HUMAN Caspase recruitment domain-containing protein 10 OS=Homo sapiens OX=9606 GN=CARD10 PE=1 SV=2	1	1	115.93	1032	6338.3	4594	6419.3	5682.8	4341	5040	4991.5	4601.7	4949.8	6090.2	1.02228	0.903405	-	1.00753	0.961491	-
Q9BXL7	CARD11	sp|Q9BXL7|CAR11_HUMAN Caspase recruitment domain-containing protein 11 OS=Homo sapiens OX=9606 GN=CARD11 PE=1 SV=3	2	3	133.28	1154	256.72	204.88	397.61	212.99	129.43	355.9	153.46	362.4	131.02	250.23	1.66981	0.288747	-	1.23744	0.763766	-
Q9Y2V2	CARHSP1	sp|Q9Y2V2|CHSP1_HUMAN Calcium-regulated heat-stable protein 1 OS=Homo sapiens OX=9606 GN=CARHSP1 PE=1 SV=2	1	1	15.892	147	818.17	531.99	1224.1	1339.5	571	611.18	716.61	967.48	654.37	1082.1	1.09363	0.896513	-	1.3385	0.326083	-
Q8IW45	CARKD	sp|Q8IW45|NNRD_HUMAN ATP-dependent (S)-NAD(P)H-hydrate dehydratase OS=Homo sapiens OX=9606 GN=NAXD PE=1 SV=1	1	6	36.576	347	10557	6860.5	9058.9	11203	7526.7	9004.6	8576.5	9205.6	7366.3	9831.4	1.02856	0.903735	-	1.28349	0.0308942	-
Q86X55	CARM1	sp|Q86X55|CARM1_HUMAN Histone-arginine methyltransferase CARM1 OS=Homo sapiens OX=9606 GN=CARM1 PE=1 SV=3	1	6	65.853	608	45616	33762	39575	33512	27796	35673	31125	31705	27490	34687	1.07496	0.34555	-	1.03739	0.66513	-
P49589	CARS	sp|P49589|SYCC_HUMAN Cysteine--tRNA ligase, cytoplasmic OS=Homo sapiens OX=9606 GN=CARS1 PE=1 SV=3	1	25	85.472	748	331890	231920	251170	253810	187270	235070	209460	209280	200250	250460	1.04273	0.34149	-	1.1213	0.00355872	-
Q9HA77	CARS2	sp|Q9HA77|SYCM_HUMAN Probable cysteine--tRNA ligase, mitochondrial OS=Homo sapiens OX=9606 GN=CARS2 PE=1 SV=1	1	2	62.223	564	20311	13266	15898	19385	11569	14436	12760	14476	13872	14843	0.965494	0.738499	-	1.31459	0.0121545	-
O15234	CASC3	sp|O15234|CASC3_HUMAN Protein CASC3 OS=Homo sapiens OX=9606 GN=CASC3 PE=1 SV=2	1	6	76.277	703	24378	19521	21479	19772	15406	17196	17601	14763	15815	21706	1.08479	0.403416	-	0.982316	0.850497	-
Q6P4E1	CASC4	sp|Q6P4E1|GOLM2_HUMAN Protein GOLM2 OS=Homo sapiens OX=9606 GN=GOLM2 PE=1 SV=2	1	4	49.497	436	17954	9901.2	15106	13461	11029	12295	12175	11562	11313	12931	0.902393	0.352987	-	1.02628	0.790178	-
Q8NG31	CASC5	sp|Q8NG31|KNL1_HUMAN Kinetochore scaffold 1 OS=Homo sapiens OX=9606 GN=KNL1 PE=1 SV=3	1	5	265.39	2342	13387	8713.7	18103	16986	7117.2	10161	16335	13161	7903.7	10925	1.1001	0.414376	-	0.970533	0.761124	-
O14936	CASK	sp|O14936|CSKP_HUMAN Peripheral plasma membrane protein CASK OS=Homo sapiens OX=9606 GN=CASK PE=1 SV=3	1	19	105.12	926	114810	85379	105200	107580	66886	79806	92766	89400	71830	95771	1.07047	0.247494	-	1.10748	0.0299578	-
Q8WXE0	CASKIN2	sp|Q8WXE0|CSKI2_HUMAN Caskin-2 OS=Homo sapiens OX=9606 GN=CASKIN2 PE=1 SV=2	1	3	126.78	1202	4443	2745.3	3865.3	3333.3	2708.4	3144.1	2883.3	2895.7	2670.1	3345.4	0.976737	0.895119	-	1.03668	0.845906	-
P42575	CASP2	sp|P42575|CASP2_HUMAN Caspase-2 OS=Homo sapiens OX=9606 GN=CASP2 PE=1 SV=2	1	1	50.685	452	1759.7	952.6	1100.2	1030.9	729.12	898.69	1145.9	874.07	961.6	1120.7	0.920943	0.813203	-	0.937994	0.862941	-
P42574	CASP3	sp|P42574|CASP3_HUMAN Caspase-3 OS=Homo sapiens OX=9606 GN=CASP3 PE=1 SV=2	1	4	31.608	277	19691	12256	33083	28629	11451	12875	26589	26600	13557	17451	0.981902	0.887338	-	1.03912	0.62587	-
P49662	CASP4	sp|P49662|CASP4_HUMAN Caspase-4 OS=Homo sapiens OX=9606 GN=CASP4 PE=1 SV=1	1	2	43.262	377	910.03	1640.1	1330.4	1528.9	1438.9	1487.9	1415.3	1806.6	1337.2	1758.6	1.25755	0.494326	-	1.361	0.27252	-
P55212	CASP6	sp|P55212|CASP6_HUMAN Caspase-6 OS=Homo sapiens OX=9606 GN=CASP6 PE=1 SV=2	1	4	33.31	293	3664.8	2331.6	3252.1	3113.9	2713.1	2620	1978	1862	2728	2904.7	0.875622	0.459655	-	1.06139	0.849775	-
P55210	CASP7	sp|P55210|CASP7_HUMAN Caspase-7 OS=Homo sapiens OX=9606 GN=CASP7 PE=1 SV=1	1	7	34.276	303	6418.9	3375.8	5115	4720.9	4324	4347.9	3925.6	3840.2	3636.7	5940.2	0.975875	0.895119	-	1.05937	0.704731	-
Q14790	CASP8	sp|Q14790|CASP8_HUMAN Caspase-8 OS=Homo sapiens OX=9606 GN=CASP8 PE=1 SV=1	1	7	55.391	479	21901	13909	14063	15689	15653	15721	11698	12428	14416	16651	0.911587	0.411648	-	1.21545	0.0374569	-
Q9UKL3	CASP8AP2	sp|Q9UKL3|C8AP2_HUMAN CASP8-associated protein 2 OS=Homo sapiens OX=9606 GN=CASP8AP2 PE=1 SV=1	1	2	222.66	1982	8930.1	6104.2	6210.1	6096.6	6064.6	5956.8	5986.7	6547.7	6119.6	6712.6	0.912207	0.428221	-	1.16179	0.362483	-
P20810	CAST	sp|P20810|ICAL_HUMAN Calpastatin OS=Homo sapiens OX=9606 GN=CAST PE=1 SV=4	1	28	76.572	708	576380	328580	522130	486810	342360	360190	447010	403150	372550	374640	0.854851	0.00721469	-	1.02324	0.372048	-
P04040	CAT	sp|P04040|CATA_HUMAN Catalase OS=Homo sapiens OX=9606 GN=CAT PE=1 SV=3	1	20	59.755	527	197580	154920	157010	163290	112820	182290	124410	141910	143420	186590	1.19336	0.0769727	-	1.21493	0.00107925	-
O43439	CBFA2T2	sp|O43439|MTG8R_HUMAN Protein CBFA2T2 OS=Homo sapiens OX=9606 GN=CBFA2T2 PE=1 SV=1;sp|Q06455|MTG8_HUMAN Protein CBFA2T1 OS=Homo sapiens OX=9606 GN=RUNX1T1 PE=1 SV=2;sp|O75081|MTG16_HUMAN Protein CBFA2T3 OS=Homo sapiens OX=9606 GN=CBFA2T3 PE=1 SV=2	3	2	67.132	604	27257	14142	33166	31039	16869	19136	23524	21797	19779	17473	0.817735	0.136741	-	1.03983	0.772128	-
Q13951	CBFB	sp|Q13951|PEBB_HUMAN Core-binding factor subunit beta OS=Homo sapiens OX=9606 GN=CBFB PE=1 SV=2	1	4	21.508	182	43271	32020	62216	58880	27186	33224	53725	51108	31258	39986	1.06168	0.501276	-	1.05875	0.247614	-
P16152	CBR1	sp|P16152|CBR1_HUMAN Carbonyl reductase [NADPH] 1 OS=Homo sapiens OX=9606 GN=CBR1 PE=1 SV=3	1	10	30.375	277	50088	36933	28452	32536	31761	33752	25087	25492	32736	41636	1.01137	0.912492	-	1.20339	0.0199656	-
O75828	CBR3	sp|O75828|CBR3_HUMAN Carbonyl reductase [NADPH] 3 OS=Homo sapiens OX=9606 GN=CBR3 PE=1 SV=3	1	4	30.85	277	25777	19723	13685	12956	15810	17262	11063	12818	16057	21674	1.05485	0.604573	-	1.17204	0.143691	-
Q8N4T8	CBR4	sp|Q8N4T8|CBR4_HUMAN 3-oxoacyl-[acyl-carrier-protein] reductase OS=Homo sapiens OX=9606 GN=CBR4 PE=1 SV=3	1	6	25.301	237	22827	16441	18361	18427	14157	16896	14737	17502	15931	20820	1.05251	0.621265	-	1.21993	0.0389451	-
Q8IUF1	CBWD2	sp|Q8IUF1|CBWD2_HUMAN COBW domain-containing protein 2 OS=Homo sapiens OX=9606 GN=CBWD2 PE=2 SV=1	1	4	44.034	395	5114	3369.7	5853	4073	3281	3918.5	3565.2	3902.6	3573.5	4471.1	1.00826	0.971975	-	0.963232	0.912681	-
P83916	CBX1	sp|P83916|CBX1_HUMAN Chromobox protein homolog 1 OS=Homo sapiens OX=9606 GN=CBX1 PE=1 SV=1	1	7	21.418	185	17722	10143	18592	17959	11340	13221	14299	14900	12825	13591	0.904795	0.443355	-	1.11844	0.180918	-
Q13185	CBX3	sp|Q13185|CBX3_HUMAN Chromobox protein homolog 3 OS=Homo sapiens OX=9606 GN=CBX3 PE=1 SV=4	1	10	20.811	183	170490	116410	172490	164480	98659	120980	149130	133920	104800	131360	1.02764	0.537163	-	1.03266	0.402412	-
O00257	CBX4	sp|O00257|CBX4_HUMAN E3 SUMO-protein ligase CBX4 OS=Homo sapiens OX=9606 GN=CBX4 PE=1 SV=3	1	2	61.367	560	2991.1	2294.4	4612.2	4054.7	1877.4	2662.7	3924.2	4503.9	2205.9	3303.9	1.19465	0.361413	-	1.13126	0.525576	-
P45973	CBX5	sp|P45973|CBX5_HUMAN Chromobox protein homolog 5 OS=Homo sapiens OX=9606 GN=CBX5 PE=1 SV=1	1	5	22.225	191	48518	31434	36212	43559	26586	30650	31865	35133	29161	32322	0.949399	0.467704	-	1.28508	0.00209247	-
Q9HC52	CBX8	sp|Q9HC52|CBX8_HUMAN Chromobox protein homolog 8 OS=Homo sapiens OX=9606 GN=CBX8 PE=1 SV=3	1	8	43.395	389	12337	9523.1	15936	11143	7974	9685.2	13437	10535	8096.7	10884	1.09197	0.34149	-	0.827478	0.0564479	-
Q6P1N0	CC2D1A	sp|Q6P1N0|C2D1A_HUMAN Coiled-coil and C2 domain-containing protein 1A OS=Homo sapiens OX=9606 GN=CC2D1A PE=1 SV=1	1	16	104.06	951	61008	41546	62661	64291	37745	47206	52526	53202	39744	45354	1.00331	0.98657	-	1.13759	0.0164148	-
Q5T0F9	CC2D1B	sp|Q5T0F9|C2D1B_HUMAN Coiled-coil and C2 domain-containing protein 1B OS=Homo sapiens OX=9606 GN=CC2D1B PE=1 SV=1	1	3	94.223	858	329.82	129.28	317.07	287.04	234.42	111.79	280.07	296.79	296.13	223.38	0.539202	0.180101	-	1.09811	0.884692	-
Q8IX12	CCAR1	sp|Q8IX12|CCAR1_HUMAN Cell division cycle and apoptosis regulator protein 1 OS=Homo sapiens OX=9606 GN=CCAR1 PE=1 SV=2	1	25	132.82	1150	185390	131850	199690	166940	109830	145070	174990	143980	118710	156380	1.08642	0.108139	-	0.925299	0.0462807	-
Q8N163	CCAR2	sp|Q8N163|CCAR2_HUMAN Cell cycle and apoptosis regulator protein 2 OS=Homo sapiens OX=9606 GN=CCAR2 PE=1 SV=2	1	24	102.9	923	266190	190940	208490	190880	162430	196760	182250	152340	169860	215870	1.04531	0.230747	-	0.976382	0.578592	-
Q16773	CCBL1	sp|Q16773|KAT1_HUMAN Kynurenine--oxoglutarate transaminase 1 OS=Homo sapiens OX=9606 GN=KYAT1 PE=1 SV=1	1	4	47.875	422	7026.6	4594.4	10265	6819.3	4475.1	4482.1	8798	6488.1	4630.3	5573.2	0.935313	0.612328	-	0.78234	0.0415198	-
Q6YP21	CCBL2	sp|Q6YP21|KAT3_HUMAN Kynurenine--oxoglutarate transaminase 3 OS=Homo sapiens OX=9606 GN=KYAT3 PE=1 SV=1	1	14	51.4	454	96790	59664	75487	69108	61159	62385	63458	58722	59641	67073	0.90048	0.0750378	-	1.02705	0.56364	-
Q96ES7	CCDC101	sp|Q96ES7|SGF29_HUMAN SAGA-associated factor 29 OS=Homo sapiens OX=9606 GN=SGF29 PE=1 SV=1	1	1	33.238	293	2708.5	1686.5	2403.4	2199.8	1713.5	2096.9	1831.6	1430.6	1307.1	2267.2	1.10323	0.686905	-	0.95048	0.826355	-
Q9NWR8	CCDC109B	sp|Q9NWR8|MCUB_HUMAN Calcium uniporter regulatory subunit MCUb, mitochondrial OS=Homo sapiens OX=9606 GN=MCUB PE=1 SV=2	1	3	39.082	336	23998	17469	19543	23976	14516	16428	15587	20432	14266	18990	1.0428	0.630604	-	1.41457	0.000962757	-
Q8TBZ0	CCDC110	sp|Q8TBZ0|CC110_HUMAN Coiled-coil domain-containing protein 110 OS=Homo sapiens OX=9606 GN=CCDC110 PE=1 SV=1	1	1	96.724	833	11049	7707.8	8210	8754.1	5645.5	7866.6	7401.1	6938.8	6512.8	7577.8	1.05319	0.710147	-	1.11558	0.325111	-
Q8IWD4	CCDC117	sp|Q8IWD4|CC117_HUMAN Coiled-coil domain-containing protein 117 OS=Homo sapiens OX=9606 GN=CCDC117 PE=1 SV=1	1	1	30.541	279	732.3	469.96	547.13	487.39	425.55	746.34	309.72	410.75	489.29	660.61	1.18151	0.66687	-	1.18948	0.688589	-
Q8WUD4	CCDC12	sp|Q8WUD4|CCD12_HUMAN Coiled-coil domain-containing protein 12 OS=Homo sapiens OX=9606 GN=CCDC12 PE=1 SV=1	1	11	19.181	166	48616	35029	35715	37472	27665	36335	31611	29751	26591	41265	1.14761	0.0982419	-	1.10903	0.118232	-
Q96CT7	CCDC124	sp|Q96CT7|CC124_HUMAN Coiled-coil domain-containing protein 124 OS=Homo sapiens OX=9606 GN=CCDC124 PE=1 SV=1	1	12	25.835	223	155970	112480	113310	102560	87029	110370	96716	88083	90660	115770	1.06467	0.299411	-	1.01312	0.769724	-
Q96JG6	CCDC132	sp|Q96JG6|VPS50_HUMAN Syndetin OS=Homo sapiens OX=9606 GN=VPS50 PE=1 SV=3	1	8	111.17	964	18110	12458	15248	15501	12180	11501	13201	14010	11529	12418	0.897454	0.291732	-	1.15955	0.0899344	-
Q9H6E4	CCDC134	sp|Q9H6E4|CC134_HUMAN Coiled-coil domain-containing protein 134 OS=Homo sapiens OX=9606 GN=CCDC134 PE=1 SV=1	1	4	26.56	229	2025.3	1412	2130.4	1962.8	1658.6	1758.8	2269.4	1820	1340.1	1846.9	1.01142	0.951233	-	0.95351	0.873777	-
Q6PK04	CCDC137	sp|Q6PK04|CC137_HUMAN Coiled-coil domain-containing protein 137 OS=Homo sapiens OX=9606 GN=CCDC137 PE=1 SV=1	1	5	33.231	289	27377	19582	30906	23436	16047	23367	25963	20769	16462	22989	1.1481	0.138167	-	0.869312	0.0471445	-
Q8NCX0	CCDC150	sp|Q8NCX0|CC150_HUMAN Coiled-coil domain-containing protein 150 OS=Homo sapiens OX=9606 GN=CCDC150 PE=1 SV=2	1	3	128.76	1101	19965	15486	16862	13674	13297	13893	12922	13025	13305	14726	0.97656	0.838224	-	1.00953	0.945621	-
Q4G0S7	CCDC152	sp|Q4G0S7|CC152_HUMAN Coiled-coil domain-containing protein 152 OS=Homo sapiens OX=9606 GN=CCDC152 PE=1 SV=3	1	1	29.978	254	1434.1	2730.4	2676.8	5598	8192.1	6200.4	1805.8	3378.4	6255.6	6483.7	0.854415	0.904606	-	2.22516	0.00454087	Upregulated
Q6PII3	CCDC174	sp|Q6PII3|CC174_HUMAN Coiled-coil domain-containing protein 174 OS=Homo sapiens OX=9606 GN=CCDC174 PE=1 SV=3	1	1	53.957	467	3510.3	2222.1	2724.8	2427.2	2390.5	3081.9	1996	2202.3	2126.2	2927.9	1.05694	0.835286	-	1.10429	0.613696	-
Q7Z3E2	CCDC186	sp|Q7Z3E2|CC186_HUMAN Coiled-coil domain-containing protein 186 OS=Homo sapiens OX=9606 GN=CCDC186 PE=1 SV=2	1	7	103.69	898	15249	10256	16134	14348	9546.3	10019	13164	12786	9634.9	10969	0.940125	0.485298	-	1.0373	0.692485	-
O60826	CCDC22	sp|O60826|CCD22_HUMAN Coiled-coil domain-containing protein 22 OS=Homo sapiens OX=9606 GN=CCDC22 PE=1 SV=1	1	11	70.755	627	20122	13414	17230	15231	12123	15504	13998	12506	12950	15565	1.02105	0.857203	-	0.991603	0.936213	-
Q86WR0	CCDC25	sp|Q86WR0|CCD25_HUMAN Coiled-coil domain-containing protein 25 OS=Homo sapiens OX=9606 GN=CCDC25 PE=1 SV=2	1	10	24.479	208	91092	64394	134740	123350	51958	64223	115530	104250	62037	72992	1.0197	0.780121	-	1.01414	0.732847	-
Q96MW1	CCDC43	sp|Q96MW1|CCD43_HUMAN Coiled-coil domain-containing protein 43 OS=Homo sapiens OX=9606 GN=CCDC43 PE=1 SV=2	1	6	25.248	224	59965	35515	52112	47240	35830	39907	42377	39877	35350	42259	0.934574	0.352496	-	1.03045	0.584877	-
Q96A33	CCDC47	sp|Q96A33|CCD47_HUMAN PAT complex subunit CCDC47 OS=Homo sapiens OX=9606 GN=CCDC47 PE=1 SV=1	1	12	55.873	483	59732	45709	56641	56701	40918	49507	47527	49725	43877	51091	1.03524	0.690946	-	1.14215	0.0187847	-
Q8IVM0	CCDC50	sp|Q8IVM0|CCD50_HUMAN Coiled-coil domain-containing protein 50 OS=Homo sapiens OX=9606 GN=CCDC50 PE=1 SV=1	1	3	35.822	306	10079	6556	10319	8871.8	6550.8	7243.6	8827.2	8701.6	6747.6	8441.8	0.977656	0.86732	-	1.03004	0.841398	-
Q96ER9	CCDC51	sp|Q96ER9|MITOK_HUMAN Mitochondrial potassium channel OS=Homo sapiens OX=9606 GN=CCDC51 PE=1 SV=2	1	11	45.811	411	24185	17715	22917	17033	16989	19869	19376	15486	17964	21064	1.011	0.917511	-	0.860583	0.0632972	-
Q4VC31	CCDC58	sp|Q4VC31|MIX23_HUMAN Protein MIX23 OS=Homo sapiens OX=9606 GN=MIX23 PE=1 SV=1	1	2	16.62	144	14642	9767.9	12524	12452	10575	12459	10096	11244	10032	12440	1.00408	0.989252	-	1.17456	0.0921484	-
Q9P031	CCDC59	sp|Q9P031|TAP26_HUMAN Thyroid transcription factor 1-associated protein 26 OS=Homo sapiens OX=9606 GN=CCDC59 PE=1 SV=2	1	4	28.669	241	10375	7096.8	11318	9182.2	6734.2	8645.6	9931.3	6927.6	6491.8	8873.3	1.07685	0.579314	-	0.840611	0.110599	-
Q16204	CCDC6	sp|Q16204|CCDC6_HUMAN Coiled-coil domain-containing protein 6 OS=Homo sapiens OX=9606 GN=CCDC6 PE=1 SV=2	1	13	53.29	474	177480	140940	161300	139470	106280	140550	134310	119320	111700	151820	1.13873	0.00955994	-	0.97799	0.539841	-
A2RUB6	CCDC66	sp|A2RUB6|CCD66_HUMAN Coiled-coil domain-containing protein 66 OS=Homo sapiens OX=9606 GN=CCDC66 PE=1 SV=4	1	1	109.41	948	411.54	222.74	518.55	464.21	168.72	333.24	477.94	0	199.22	450.12	1.3799	0.507073	-	0.775585	0.560927	-
A6NKD9	CCDC85C	sp|A6NKD9|CC85C_HUMAN Coiled-coil domain-containing protein 85C OS=Homo sapiens OX=9606 GN=CCDC85C PE=1 SV=1	1	2	45.209	419	3641.8	3071.7	3680.7	3628.4	2650.8	3696.6	3099.5	3183.6	3136.7	3711.8	1.12324	0.537479	-	1.12301	0.456738	-
Q9H6F5	CCDC86	sp|Q9H6F5|CCD86_HUMAN Coiled-coil domain-containing protein 86 OS=Homo sapiens OX=9606 GN=CCDC86 PE=1 SV=1	1	10	40.235	360	89413	69400	78243	60525	55686	74561	66205	50052	57855	78811	1.13572	0.0250332	-	0.85338	0.0050454	-
Q3V6T2	CCDC88A	sp|Q3V6T2|GRDN_HUMAN Girdin OS=Homo sapiens OX=9606 GN=CCDC88A PE=1 SV=2	1	17	216.04	1871	33731	24269	57826	60304	20240	32012	46495	46826	24563	31054	1.14592	0.304471	-	1.14432	0.04093	-
Q9P219	CCDC88C	sp|Q9P219|DAPLE_HUMAN Protein Daple OS=Homo sapiens OX=9606 GN=CCDC88C PE=1 SV=3	1	13	228.23	2028	10817	7806.2	10974	11004	7009.8	8604.4	9570.3	8251.6	7749.8	9444.7	1.03706	0.76618	-	1.03925	0.756693	-
Q9Y3X0	CCDC9	sp|Q9Y3X0|CCDC9_HUMAN Coiled-coil domain-containing protein 9 OS=Homo sapiens OX=9606 GN=CCDC9 PE=1 SV=1	1	9	59.702	531	22415	17102	24344	22601	13001	17676	20837	18002	14562	17625	1.09159	0.278603	-	0.999762	0.993173	-
Q7Z6B0	CCDC91	sp|Q7Z6B0|CCD91_HUMAN Coiled-coil domain-containing protein 91 OS=Homo sapiens OX=9606 GN=CCDC91 PE=1 SV=2	1	3	49.971	441	823.01	342.97	827.11	838	355.73	690.03	563.05	527.18	630.88	686.53	0.98932	0.953637	-	1.09263	0.846251	-
Q567U6	CCDC93	sp|Q567U6|CCD93_HUMAN Coiled-coil domain-containing protein 93 OS=Homo sapiens OX=9606 GN=CCDC93 PE=1 SV=2	1	15	73.197	631	17455	11578	14859	15043	11180	12263	14126	13346	11702	13280	0.948535	0.546074	-	1.08957	0.36479	-
Q9BW85	CCDC94	sp|Q9BW85|YJU2_HUMAN Splicing factor YJU2 OS=Homo sapiens OX=9606 GN=YJU2 PE=1 SV=1	1	5	37.085	323	2187.8	1271	1445.4	1225.2	1084.9	1331.7	1166	1058.9	1244.1	1327.4	0.921108	0.734717	-	0.978872	0.94733	-
P20248	CCNA2	sp|P20248|CCNA2_HUMAN Cyclin-A2 OS=Homo sapiens OX=9606 GN=CCNA2 PE=1 SV=2	1	1	48.55	432	17321	14132	33151	26016	8282.2	11416	28995	23903	12306	16589	1.15942	0.432968	-	0.898113	0.132633	-
P14635	CCNB1	sp|P14635|CCNB1_HUMAN G2/mitotic-specific cyclin-B1 OS=Homo sapiens OX=9606 GN=CCNB1 PE=1 SV=1	1	6	48.337	433	15396	9112	28305	20826	8461.9	9912.3	25434	17285	8579.4	10978	0.970879	0.81601	-	0.788655	0.00639115	-
O95067	CCNB2	sp|O95067|CCNB2_HUMAN G2/mitotic-specific cyclin-B2 OS=Homo sapiens OX=9606 GN=CCNB2 PE=1 SV=1	1	7	45.281	398	32443	23080	47532	38695	20970	25238	39236	32119	22881	26433	1.00717	0.93471	-	0.910921	0.0969184	-
P24385	CCND1	sp|P24385|CCND1_HUMAN G1/S-specific cyclin-D1 OS=Homo sapiens OX=9606 GN=CCND1 PE=1 SV=1	1	1	33.729	295	3388.1	2366	1567.2	1477.1	1835.2	2017.4	1253.4	1250.3	1726.6	1969.7	0.970293	0.898749	-	1.08162	0.764738	-
P51946	CCNH	sp|P51946|CCNH_HUMAN Cyclin-H OS=Homo sapiens OX=9606 GN=CCNH PE=1 SV=1	1	2	37.643	323	12297	8097.1	13039	11237	7483.7	9085.1	11220	9007.3	8001.6	8488	0.959172	0.720509	-	0.928409	0.426317	-
O75909	CCNK	sp|O75909|CCNK_HUMAN Cyclin-K OS=Homo sapiens OX=9606 GN=CCNK PE=1 SV=2	1	4	64.239	580	10848	9311.5	13775	10798	6532.1	9564	10832	8690.2	7887.7	10379	1.19369	0.0967479	-	0.884674	0.201423	-
Q96S94	CCNL2	sp|Q96S94|CCNL2_HUMAN Cyclin-L2 OS=Homo sapiens OX=9606 GN=CCNL2 PE=1 SV=1	1	2	58.147	520	2232.1	1415.9	1622.2	1722.4	1255	2196.2	1390.6	1356.2	1633	1770.2	1.08942	0.803814	-	1.13616	0.586976	-
O60563	CCNT1	sp|O60563|CCNT1_HUMAN Cyclin-T1 OS=Homo sapiens OX=9606 GN=CCNT1 PE=1 SV=1	1	10	80.684	726	42868	30785	48858	41279	26467	37034	42628	33687	31766	39412	1.08911	0.431783	-	0.911766	0.107833	-
O60583	CCNT2	sp|O60583|CCNT2_HUMAN Cyclin-T2 OS=Homo sapiens OX=9606 GN=CCNT2 PE=1 SV=2	1	2	81.028	730	1037	994.57	1525.3	1114	1056.1	1205.7	1141.5	1154.6	1160	999.36	0.967794	0.986384	-	0.962387	0.896629	-
Q8ND76	CCNY	sp|Q8ND76|CCNY_HUMAN Cyclin-Y OS=Homo sapiens OX=9606 GN=CCNY PE=1 SV=2	1	4	39.336	341	18394	15058	20137	18381	12241	17072	16259	15995	13039	18149	1.18001	0.091163	-	1.05729	0.476692	-
Q8N7R7	CCNYL1	sp|Q8N7R7|CCYL1_HUMAN Cyclin-Y-like protein 1 OS=Homo sapiens OX=9606 GN=CCNYL1 PE=1 SV=2	1	2	40.705	359	1545.5	610.98	1415.9	1283.9	750.74	855.68	1508.5	601.85	599.59	1108.1	0.95143	0.907423	-	0.695729	0.2645	-
P78371	CCT2	sp|P78371|TCPB_HUMAN T-complex protein 1 subunit beta OS=Homo sapiens OX=9606 GN=CCT2 PE=1 SV=4	1	28	57.488	535	472130	329130	406960	369720	282810	336940	339510	303550	295460	354890	1.01059	0.804759	-	1.00578	0.865836	-
P49368	CCT3	sp|P49368|TCPG_HUMAN T-complex protein 1 subunit gamma OS=Homo sapiens OX=9606 GN=CCT3 PE=1 SV=4	1	34	60.533	545	416230	283720	358020	306400	244810	266000	304290	270150	250160	316550	0.990153	0.87733	-	0.972845	0.378355	-
P50991	CCT4	sp|P50991|TCPD_HUMAN T-complex protein 1 subunit delta OS=Homo sapiens OX=9606 GN=CCT4 PE=1 SV=4	1	26	57.924	539	416020	289240	370880	338640	250320	269470	307270	277720	260030	309930	0.974095	0.596838	-	1.01378	0.66513	-
P48643	CCT5	sp|P48643|TCPE_HUMAN T-complex protein 1 subunit epsilon OS=Homo sapiens OX=9606 GN=CCT5 PE=1 SV=1	1	31	59.67	541	554560	373630	503740	449160	332240	341360	430280	388710	347920	416510	0.951128	0.378861	-	1.00151	0.964904	-
P40227	CCT6A	sp|P40227|TCPZ_HUMAN T-complex protein 1 subunit zeta OS=Homo sapiens OX=9606 GN=CCT6A PE=1 SV=3	2	23	58.024	531	340690	236230	318120	281040	195370	202510	264990	235570	208510	253300	0.968963	0.697235	-	0.988873	0.714273	-
Q99832	CCT7	sp|Q99832|TCPH_HUMAN T-complex protein 1 subunit eta OS=Homo sapiens OX=9606 GN=CCT7 PE=1 SV=2	1	32	59.366	543	405130	272770	363900	321550	233010	277230	299150	267330	242990	296700	1.00361	0.938826	-	0.991534	0.793538	-
P50990	CCT8	sp|P50990|TCPQ_HUMAN T-complex protein 1 subunit theta OS=Homo sapiens OX=9606 GN=CCT8 PE=1 SV=4	1	33	59.62	548	449440	304450	384940	355290	265820	314310	331120	299610	270420	344500	1.01788	0.693052	-	1.01967	0.47847	-
P86791	CCZ1	sp|P86791|CCZ1_HUMAN Vacuolar fusion protein CCZ1 homolog OS=Homo sapiens OX=9606 GN=CCZ1 PE=1 SV=1;sp|P86790|CCZ1B_HUMAN Vacuolar fusion protein CCZ1 homolog B OS=Homo sapiens OX=9606 GN=CCZ1B PE=1 SV=1	2	4	55.866	482	15705	10685	16389	14227	10075	11367	13671	13120	9436.8	10825	0.96954	0.803814	-	1.01943	0.86126	-
Q6YHK3	CD109	sp|Q6YHK3|CD109_HUMAN CD109 antigen OS=Homo sapiens OX=9606 GN=CD109 PE=1 SV=2	1	17	161.69	1445	65645	43449	71986	64208	37244	40843	58280	55274	40040	45023	0.9454	0.369607	-	1.02616	0.607273	-
P48509	CD151	sp|P48509|CD151_HUMAN CD151 antigen OS=Homo sapiens OX=9606 GN=CD151 PE=1 SV=3	1	2	28.295	253	9487.4	6295.2	5616.7	5897.2	7512.9	5202.6	4071.3	5054.8	7320.4	6757.1	0.757812	0.109888	-	1.27054	0.0881232	-
Q5ZPR3	CD276	sp|Q5ZPR3|CD276_HUMAN CD276 antigen OS=Homo sapiens OX=9606 GN=CD276 PE=1 SV=1	1	2	57.235	534	4748.8	2643.4	3016.3	2470.8	3852.9	3338.8	2009.1	1745.8	3689.1	3312.9	0.762293	0.165765	-	0.938849	0.810538	-
Q9Y5K6	CD2AP	sp|Q9Y5K6|CD2AP_HUMAN CD2-associated protein OS=Homo sapiens OX=9606 GN=CD2AP PE=1 SV=1	1	9	71.45	639	18347	13387	18045	16755	12807	14858	15199	14014	13241	15839	1.01405	0.90156	-	1.03248	0.70608	-
O95400	CD2BP2	sp|O95400|CD2B2_HUMAN CD2 antigen cytoplasmic tail-binding protein 2 OS=Homo sapiens OX=9606 GN=CD2BP2 PE=1 SV=1	1	6	37.646	341	16927	12389	16952	15260	11125	14215	15730	13684	11970	15666	1.08255	0.453403	-	0.986679	0.910126	-
O15446	CD3EAP	sp|O15446|RPA34_HUMAN DNA-directed RNA polymerase I subunit RPA34 OS=Homo sapiens OX=9606 GN=POLR1G PE=1 SV=1	1	7	54.985	510	22816	15591	23165	24269	12788	11202	20037	17318	13795	14080	0.866533	0.318892	-	1.06555	0.550248	-
P16070	CD44	sp|P16070|CD44_HUMAN CD44 antigen OS=Homo sapiens OX=9606 GN=CD44 PE=1 SV=3	1	9	81.537	742	145510	132220	158040	142990	89621	103080	131370	115470	103380	145100	1.15621	0.276068	-	0.995341	0.920184	-
P15529	CD46	sp|P15529|MCP_HUMAN Membrane cofactor protein OS=Homo sapiens OX=9606 GN=CD46 PE=1 SV=3	1	5	43.747	392	4599.3	4236.1	4396.1	3860.2	3029	4531.9	3588.8	3921.5	3341.8	4647.5	1.25474	0.102295	-	1.09749	0.592173	-
Q08722	CD47	sp|Q08722|CD47_HUMAN Leukocyte surface antigen CD47 OS=Homo sapiens OX=9606 GN=CD47 PE=1 SV=1	1	2	35.213	323	28886	17636	30958	33843	19002	22952	29722	27951	24254	26617	0.944379	0.76618	-	1.129	0.123043	-
P08174	CD55	sp|P08174|DAF_HUMAN Complement decay-accelerating factor OS=Homo sapiens OX=9606 GN=CD55 PE=1 SV=4	1	4	41.4	381	20343	13218	20018	10996	12456	14700	17385	8274.4	13262	17089	1.00925	0.949961	-	0.571453	0.000288944	Downregulated
P13987	CD59	sp|P13987|CD59_HUMAN CD59 glycoprotein OS=Homo sapiens OX=9606 GN=CD59 PE=1 SV=1	1	2	14.177	128	35360	39802	35036	26238	23648	38473	28384	20714	29174	39039	1.35748	0.0237339	-	0.825264	0.014902	-
P08962	CD63	sp|P08962|CD63_HUMAN CD63 antigen OS=Homo sapiens OX=9606 GN=CD63 PE=1 SV=2	1	1	25.636	238	5674.3	4196.1	4784.4	3574.6	3347.4	5075	3753.5	3979	4297.9	4663.9	1.0793	0.666257	-	1.00183	0.976743	-
P21926	CD9	sp|P21926|CD9_HUMAN CD9 antigen OS=Homo sapiens OX=9606 GN=CD9 PE=1 SV=4	1	4	25.416	228	75146	41143	77865	71782	44394	29280	64162	64311	48923	41391	0.688553	0.0226766	-	1.07301	0.161356	-
P48960	CD97	sp|P48960|AGRE5_HUMAN Adhesion G protein-coupled receptor E5 OS=Homo sapiens OX=9606 GN=ADGRE5 PE=1 SV=4	2	5	91.868	835	8356.5	5302.3	10467	11016	6014.5	6608.9	8991.9	8722.9	6032.2	7752.2	0.978742	0.900094	-	1.12804	0.223337	-
O75794	CDC123	sp|O75794|CD123_HUMAN Cell division cycle protein 123 homolog OS=Homo sapiens OX=9606 GN=CDC123 PE=1 SV=1	1	4	39.134	336	2593.8	2239.1	1949.3	1283.9	1681.7	1730.8	2038.7	1175.5	1299.8	2138.6	1.14459	0.575544	-	0.68412	0.117644	-
Q13042	CDC16	sp|Q13042|CDC16_HUMAN Cell division cycle protein 16 homolog OS=Homo sapiens OX=9606 GN=CDC16 PE=1 SV=2	1	3	71.655	620	16159	10002	16447	14439	11091	12227	12944	12985	10583	11878	0.926395	0.531802	-	1.04709	0.618074	-
Q12834	CDC20	sp|Q12834|CDC20_HUMAN Cell division cycle protein 20 homolog OS=Homo sapiens OX=9606 GN=CDC20 PE=1 SV=2	1	8	54.722	499	20904	13357	15227	9435.5	13311	14377	12764	8827.4	14783	14930	0.896149	0.198782	-	0.731402	0.00704435	-
Q9UJX2	CDC23	sp|Q9UJX2|CDC23_HUMAN Cell division cycle protein 23 homolog OS=Homo sapiens OX=9606 GN=CDC23 PE=1 SV=3	1	3	68.833	597	4227.2	1903.2	4337.1	3732.5	1605.7	2788.1	2829.9	3444.4	2449.5	3179.3	1.01398	0.963793	-	1.13398	0.476708	-
P30260	CDC27	sp|P30260|CDC27_HUMAN Cell division cycle protein 27 homolog OS=Homo sapiens OX=9606 GN=CDC27 PE=1 SV=2	1	2	91.866	824	17385	11797	22294	16059	9459	11925	19384	14908	10653	12526	1.0127	0.903405	-	0.831323	0.0376335	-
Q16543	CDC37	sp|Q16543|CDC37_HUMAN Hsp90 co-chaperone Cdc37 OS=Homo sapiens OX=9606 GN=CDC37 PE=1 SV=1	1	17	44.468	378	324520	228480	257400	252790	207430	239450	219890	211110	213820	245320	0.987998	0.836	-	1.0835	0.0169907	-
O60508	CDC40	sp|O60508|PRP17_HUMAN Pre-mRNA-processing factor 17 OS=Homo sapiens OX=9606 GN=CDC40 PE=1 SV=1	1	7	65.521	579	12279	9344.4	14072	13755	6608.6	9109.7	12867	9915.1	7622.7	10450	1.14062	0.183913	-	0.97068	0.800071	-
P60953	CDC42	sp|P60953|CDC42_HUMAN Cell division control protein 42 homolog OS=Homo sapiens OX=9606 GN=CDC42 PE=1 SV=2	1	7	21.258	191	287330	189980	242270	243190	157840	175250	214000	196260	172040	210900	0.976753	0.745224	-	1.0706	0.0910586	-
Q5VT25	CDC42BPA	sp|Q5VT25|MRCKA_HUMAN Serine/threonine-protein kinase MRCK alpha OS=Homo sapiens OX=9606 GN=CDC42BPA PE=1 SV=1	1	8	197.3	1732	14467	8550.8	13570	15219	8051.2	10563	11350	11694	9010.7	10977	0.99525	0.958583	-	1.20086	0.0596654	-
Q9Y5S2	CDC42BPB	sp|Q9Y5S2|MRCKB_HUMAN Serine/threonine-protein kinase MRCK beta OS=Homo sapiens OX=9606 GN=CDC42BPB PE=1 SV=2	1	19	194.31	1711	61591	35262	56298	56614	39230	37540	46638	46313	39152	39333	0.828606	0.0119436	-	1.1152	0.0443899	-
Q6DT37	CDC42BPG	sp|Q6DT37|MRCKG_HUMAN Serine/threonine-protein kinase MRCK gamma OS=Homo sapiens OX=9606 GN=CDC42BPG PE=1 SV=2	1	9	172.46	1551	7885.7	5508	5950	6756.8	5102.2	6158.6	5030.7	5369.5	5717.3	6020.9	0.971823	0.851218	-	1.22908	0.0978636	-
Q00587	CDC42EP1	sp|Q00587|BORG5_HUMAN Cdc42 effector protein 1 OS=Homo sapiens OX=9606 GN=CDC42EP1 PE=1 SV=1	1	3	40.294	391	5077.5	3707.5	5296.3	4984.8	2756.4	3868.6	3962.2	3478.2	3663.1	4743.2	1.10891	0.529599	-	1.01723	0.945621	-
Q9H3Q1	CDC42EP4	sp|Q9H3Q1|BORG4_HUMAN Cdc42 effector protein 4 OS=Homo sapiens OX=9606 GN=CDC42EP4 PE=1 SV=1	1	4	37.979	356	18935	12556	22566	19250	12485	13810	17279	15445	14034	14788	0.926839	0.45919	-	0.973653	0.788343	-
O75419	CDC45	sp|O75419|CDC45_HUMAN Cell division control protein 45 homolog OS=Homo sapiens OX=9606 GN=CDC45 PE=1 SV=1	1	1	65.568	566	14646	8056.3	11562	11748	7111.4	9140.6	9546.7	11139	7670.5	10419	0.995202	0.990388	-	1.21691	0.0641503	-
Q99459	CDC5L	sp|Q99459|CDC5L_HUMAN Cell division cycle 5-like protein OS=Homo sapiens OX=9606 GN=CDC5L PE=1 SV=2	1	24	92.25	802	131660	101630	121830	110790	78661	107150	103760	89824	87035	110940	1.11512	0.0381475	-	0.990262	0.83824	-
Q6P1J9	CDC73	sp|Q6P1J9|CDC73_HUMAN Parafibromin OS=Homo sapiens OX=9606 GN=CDC73 PE=1 SV=1	1	21	60.576	531	132710	101530	121080	113970	78028	98961	103650	99702	84592	109550	1.09143	0.0601763	-	1.06189	0.137085	-
Q69YH5	CDCA2	sp|Q69YH5|CDCA2_HUMAN Cell division cycle-associated protein 2 OS=Homo sapiens OX=9606 GN=CDCA2 PE=1 SV=2	1	5	112.68	1023	3610	3609.9	5335.7	4522	2111.9	1056.6	4899.5	3830.6	1883.2	3156.7	1.0776	0.94052	-	0.907433	0.491611	-
Q53HL2	CDCA8	sp|Q53HL2|BOREA_HUMAN Borealin OS=Homo sapiens OX=9606 GN=CDCA8 PE=1 SV=2	1	5	31.323	280	17355	13467	22651	17836	10441	13946	18598	15354	11865	13476	1.06877	0.501818	-	0.899654	0.152947	-
Q9H5V8	CDCP1	sp|Q9H5V8|CDCP1_HUMAN CUB domain-containing protein 1 OS=Homo sapiens OX=9606 GN=CDCP1 PE=1 SV=3	1	5	92.931	836	7731.9	4591.1	7279	6703.4	4450.6	3872.5	5707	5774.9	4897.3	6085.7	0.882008	0.453096	-	1.07656	0.544846	-
P12830	CDH1	sp|P12830|CADH1_HUMAN Cadherin-1 OS=Homo sapiens OX=9606 GN=CDH1 PE=1 SV=3	1	11	97.455	882	114330	58529	119530	118680	67628	66517	98930	100740	73679	72487	0.801269	0.00843396	-	1.12197	0.00926284	-
Q12864	CDH17	sp|Q12864|CAD17_HUMAN Cadherin-17 OS=Homo sapiens OX=9606 GN=CDH17 PE=1 SV=3	1	14	92.218	832	39960	15419	52013	86424	22494	19008	42529	74517	25321	20218	0.647864	0.0032557	Downregulated	1.90384	3.5839e-06	Upregulated
P22223	CDH3	sp|P22223|CADH3_HUMAN Cadherin-3 OS=Homo sapiens OX=9606 GN=CDH3 PE=1 SV=2	1	9	91.417	829	4724.7	3782.6	4314	3775.8	2913.6	4249.1	3451.5	4071.7	2712.6	3472.4	1.16259	0.424355	-	1.14187	0.476789	-
O14735	CDIPT	sp|O14735|CDIPT_HUMAN CDP-diacylglycerol--inositol 3-phosphatidyltransferase OS=Homo sapiens OX=9606 GN=CDIPT PE=1 SV=1	1	3	23.539	213	12124	9264.2	10625	8282.2	7134.7	9681.3	8045.1	7782.8	7857.3	9709.5	1.09898	0.324715	-	0.968994	0.815928	-
P06493	CDK1	sp|P06493|CDK1_HUMAN Cyclin-dependent kinase 1 OS=Homo sapiens OX=9606 GN=CDK1 PE=1 SV=3	2	15	34.095	297	59398	45950	83387	69391	35320	51078	72793	53873	37690	48814	1.14614	0.0688739	-	0.876341	0.0318365	-
P21127	CDK11B	sp|P21127|CD11B_HUMAN Cyclin-dependent kinase 11B OS=Homo sapiens OX=9606 GN=CDK11B PE=1 SV=4	1	17	92.619	795	130040	95240	129970	120720	79279	99136	114250	98341	82058	108820	1.07903	0.0890288	-	0.997664	0.967571	-
Q9NYV4	CDK12	sp|Q9NYV4|CDK12_HUMAN Cyclin-dependent kinase 12 OS=Homo sapiens OX=9606 GN=CDK12 PE=1 SV=2	1	18	164.15	1490	80957	61370	94867	82765	48875	60468	79684	67844	51714	64096	1.06365	0.220622	-	0.961825	0.369812	-
Q14004	CDK13	sp|Q14004|CDK13_HUMAN Cyclin-dependent kinase 13 OS=Homo sapiens OX=9606 GN=CDK13 PE=1 SV=2	1	15	164.92	1512	48388	32972	46102	40820	26352	32509	39480	36319	31523	38054	1.0154	0.863522	-	1.00736	0.921585	-
P24941	CDK2	sp|P24941|CDK2_HUMAN Cyclin-dependent kinase 2 OS=Homo sapiens OX=9606 GN=CDK2 PE=1 SV=2	1	7	33.929	298	11483	8109	17262	14322	6679.5	8706.5	14829	12325	8097.1	9799.3	1.04739	0.698334	-	0.9266	0.349882	-
P11802	CDK4	sp|P11802|CDK4_HUMAN Cyclin-dependent kinase 4 OS=Homo sapiens OX=9606 GN=CDK4 PE=1 SV=2	1	6	33.729	303	20248	13162	12843	10814	12551	13728	11506	9884.6	12524	14617	0.950092	0.529599	-	0.949278	0.607652	-
Q00535	CDK5	sp|Q00535|CDK5_HUMAN Cyclin-dependent-like kinase 5 OS=Homo sapiens OX=9606 GN=CDK5 PE=1 SV=3	1	5	33.304	292	22003	13584	23819	24229	15328	18096	20149	17634	15933	16968	0.933171	0.621883	-	1.05581	0.584882	-
Q96SZ6	CDK5RAP1	sp|Q96SZ6|CK5P1_HUMAN Mitochondrial tRNA methylthiotransferase CDK5RAP1 OS=Homo sapiens OX=9606 GN=CDK5RAP1 PE=1 SV=2	1	6	67.688	601	54365	34578	41426	36529	33106	36895	36069	30412	35627	38271	0.923687	0.160165	-	0.96204	0.518185	-
Q96JB5	CDK5RAP3	sp|Q96JB5|CK5P3_HUMAN CDK5 regulatory subunit-associated protein 3 OS=Homo sapiens OX=9606 GN=CDK5RAP3 PE=1 SV=2	1	10	56.92	506	55405	35832	51527	45772	34085	21957	43728	39618	35211	41065	0.817904	0.33239	-	1.00111	0.987955	-
Q00534	CDK6	sp|Q00534|CDK6_HUMAN Cyclin-dependent kinase 6 OS=Homo sapiens OX=9606 GN=CDK6 PE=1 SV=1	4	4	36.938	326	16058	12825	17196	13386	11498	12612	13376	11018	11206	13954	1.0384	0.729711	-	0.892929	0.201319	-
P50613	CDK7	sp|P50613|CDK7_HUMAN Cyclin-dependent kinase 7 OS=Homo sapiens OX=9606 GN=CDK7 PE=1 SV=1	1	6	39.038	346	35897	28402	34259	29412	22092	28459	26215	24413	23628	27864	1.07674	0.353835	-	0.996674	0.981646	-
P50750	CDK9	sp|P50750|CDK9_HUMAN Cyclin-dependent kinase 9 OS=Homo sapiens OX=9606 GN=CDK9 PE=1 SV=3	1	5	42.777	372	6408.9	5254.3	6692.5	5097	3888.1	4354.1	6445.3	5610.8	4517	5401.5	1.04587	0.801381	-	0.914368	0.579525	-
Q9NXV6	CDKN2AIP	sp|Q9NXV6|CARF_HUMAN CDKN2A-interacting protein OS=Homo sapiens OX=9606 GN=CDKN2AIP PE=1 SV=3	1	12	61.124	580	43827	30621	68991	41157	27099	33295	59921	36468	29430	37647	1.04409	0.564362	-	0.67245	8.11681e-05	-
O95674	CDS2	sp|O95674|CDS2_HUMAN Phosphatidate cytidylyltransferase 2 OS=Homo sapiens OX=9606 GN=CDS2 PE=1 SV=1	1	2	51.417	445	6490.3	4203.6	5531.8	5194.2	4391.5	4774.8	3743.1	5137.7	5214.7	4220.1	0.837827	0.288437	-	1.26319	0.157191	-
Q9UKY7	CDV3	sp|Q9UKY7|CDV3_HUMAN Protein CDV3 homolog OS=Homo sapiens OX=9606 GN=CDV3 PE=1 SV=1	1	8	27.335	258	27785	22148	28520	26572	18347	22524	24342	22080	15259	23599	1.15545	0.188217	-	1.02582	0.722795	-
P06731	CEACAM5	sp|P06731|CEAM5_HUMAN Carcinoembryonic antigen-related cell adhesion molecule 5 OS=Homo sapiens OX=9606 GN=CEACAM5 PE=1 SV=4	1	1	76.795	702	468.28	326.21	1592.1	1306.6	330.94	311.13	1463.5	1213.3	309.31	445.39	0.996028	0.98657	-	0.9205	0.754746	-
P17676	CEBPB	sp|P17676|CEBPB_HUMAN CCAAT/enhancer-binding protein beta OS=Homo sapiens OX=9606 GN=CEBPB PE=1 SV=2	1	1	36.105	345	10186	7391.3	10736	9834	6097.6	8536.3	8527.3	8534.9	5852.4	7943.4	1.12701	0.342617	-	1.06808	0.519748	-
Q03701	CEBPZ	sp|Q03701|CEBPZ_HUMAN CCAAT/enhancer-binding protein zeta OS=Homo sapiens OX=9606 GN=CEBPZ PE=1 SV=3	1	19	120.97	1054	121450	88925	102930	69632	80067	103160	87215	61624	84430	102690	1.05942	0.467349	-	0.771663	0.000333415	-
Q9BXW7	CECR5	sp|Q9BXW7|HDHD5_HUMAN Haloacid dehalogenase-like hydrolase domain-containing 5 OS=Homo sapiens OX=9606 GN=HDHD5 PE=1 SV=1	1	9	46.321	423	81502	55727	56341	45187	48349	56914	45396	37394	51716	59650	0.986712	0.813633	-	0.906818	0.0804692	-
Q92879	CELF1	sp|Q92879|CELF1_HUMAN CUGBP Elav-like family member 1 OS=Homo sapiens OX=9606 GN=CELF1 PE=1 SV=2	1	9	52.063	486	45032	32091	44481	41037	27526	31895	36235	33942	28735	36609	1.02873	0.6545	-	1.03725	0.531937	-
O95319	CELF2	sp|O95319|CELF2_HUMAN CUGBP Elav-like family member 2 OS=Homo sapiens OX=9606 GN=CELF2 PE=1 SV=1	1	3	54.284	508	13047	9038.2	9520.3	9110.4	7917.2	11253	8225.3	8172	9204.7	11208	1.07698	0.57644	-	1.08839	0.414824	-
Q8WUJ3	CEMIP	sp|Q8WUJ3|CEMIP_HUMAN Cell migration-inducing and hyaluronan-binding protein OS=Homo sapiens OX=9606 GN=CEMIP PE=1 SV=2	1	15	153	1361	61603	45813	77101	64170	38129	50627	66794	57713	40702	52370	1.09586	0.132712	-	0.946602	0.288249	-
P07199	CENPB	sp|P07199|CENPB_HUMAN Major centromere autoantigen B OS=Homo sapiens OX=9606 GN=CENPB PE=1 SV=2	1	3	65.171	599	16008	11405	9490.4	9822.5	8753.2	12038	8606.3	7599	10776	12496	1.05364	0.610447	-	1.06701	0.570453	-
Q02224	CENPE	sp|Q02224|CENPE_HUMAN Centromere-associated protein E OS=Homo sapiens OX=9606 GN=CENPE PE=1 SV=2	1	8	316.41	2701	6282.2	4531.7	6898.1	5923.6	4903.7	5831.7	5339.8	4329.4	4883.6	6188.7	1.0391	0.859846	-	0.932764	0.621322	-
P49454	CENPF	sp|P49454|CENPF_HUMAN Centromere protein F OS=Homo sapiens OX=9606 GN=CENPF PE=1 SV=3	1	22	357.52	3114	70300	43607	62039	51606	42902	48261	53739	42686	47475	52436	0.92767	0.238609	-	0.906989	0.0643001	-
Q9H3R5	CENPH	sp|Q9H3R5|CENPH_HUMAN Centromere protein H OS=Homo sapiens OX=9606 GN=CENPH PE=1 SV=1	1	3	28.481	247	836.52	816.34	1500	845.57	482.31	594.39	938.59	936.72	620.46	633.56	1.09413	0.82641	-	0.83544	0.583222	-
Q92674	CENPI	sp|Q92674|CENPI_HUMAN Centromere protein I OS=Homo sapiens OX=9606 GN=CENPI PE=1 SV=2	1	1	86.719	756	469.6	221.48	546.19	616.97	219.89	599.59	523.26	435.98	415.71	210.51	0.97571	0.860964	-	1.08461	0.863457	-
Q9BS16	CENPK	sp|Q9BS16|CENPK_HUMAN Centromere protein K OS=Homo sapiens OX=9606 GN=CENPK PE=1 SV=1	1	1	31.655	269	2921.4	1257.2	3323.6	2163.2	1437.1	2215.9	2859.4	1995.5	1283.8	2282.5	1.08717	0.866373	-	0.752696	0.112268	-
Q9BU64	CENPO	sp|Q9BU64|CENPO_HUMAN Centromere protein O OS=Homo sapiens OX=9606 GN=CENPO PE=1 SV=1	1	1	33.785	300	361.25	316.08	383.42	375.99	231.61	653.11	560.15	172.72	348.35	274.99	1.35246	0.690373	-	0.618656	0.3914	-
Q7L2Z9	CENPQ	sp|Q7L2Z9|CENPQ_HUMAN Centromere protein Q OS=Homo sapiens OX=9606 GN=CENPQ PE=1 SV=1	1	2	30.595	268	392.91	0	196.42	0	0	147.24	303.56	0	174.67	0	0.743665	0.515316	-	-	-	-
Q71F23	CENPU	sp|Q71F23|CENPU_HUMAN Centromere protein U OS=Homo sapiens OX=9606 GN=CENPU PE=1 SV=1	1	3	47.521	418	3578.6	3071.5	7259.7	4960.2	3055.8	2875.4	6073.5	4353.2	2797.5	4906.8	1.14622	0.656765	-	0.781006	0.053677	-
Q9UPN4	CEP131	sp|Q9UPN4|CP131_HUMAN Centrosomal protein of 131 kDa OS=Homo sapiens OX=9606 GN=CEP131 PE=1 SV=3	1	9	122.15	1083	17915	12778	18486	15631	10582	13445	17003	13613	10731	14616	1.0846	0.318361	-	0.917284	0.316033	-
Q66GS9	CEP135	sp|Q66GS9|CP135_HUMAN Centrosomal protein of 135 kDa OS=Homo sapiens OX=9606 GN=CEP135 PE=1 SV=2	1	2	133.49	1140	310.89	218.05	530.76	366.72	114.98	516.45	168.49	475.17	269.2	198.25	1.41917	0.679428	-	1.42121	0.483539	-
Q9UPV0	CEP164	sp|Q9UPV0|CE164_HUMAN Centrosomal protein of 164 kDa OS=Homo sapiens OX=9606 GN=CEP164 PE=1 SV=3	1	2	164.31	1460	1157.3	473.75	386.28	464.67	457.86	570.63	383.39	370.59	538.54	595.64	0.82455	0.595204	-	1.19965	0.696446	-
Q5SW79	CEP170	sp|Q5SW79|CE170_HUMAN Centrosomal protein of 170 kDa OS=Homo sapiens OX=9606 GN=CEP170 PE=1 SV=1	1	15	175.29	1584	20467	15585	30957	26053	12899	16768	24220	24219	14065	17591	1.0857	0.299749	-	1.02411	0.793538	-
Q9Y4F5	CEP170B	sp|Q9Y4F5|C170B_HUMAN Centrosomal protein of 170 kDa protein B OS=Homo sapiens OX=9606 GN=CEP170B PE=1 SV=4	1	4	171.69	1589	4004.6	2395.1	3036.6	3151.4	1922.2	2648.2	2764.6	2063.5	2682	2904.3	0.967875	0.906646	-	0.989368	0.944473	-
Q8TEP8	CEP192	sp|Q8TEP8|CE192_HUMAN Centrosomal protein of 192 kDa OS=Homo sapiens OX=9606 GN=CEP192 PE=1 SV=3	1	1	279.11	2537	852.09	733.17	861.21	530.8	335.18	613.07	467.84	440.47	671.86	746.71	1.18239	0.6089	-	0.83016	0.713558	-
Q9BV73	CEP250	sp|Q9BV73|CP250_HUMAN Centrosome-associated protein CEP250 OS=Homo sapiens OX=9606 GN=CEP250 PE=1 SV=2	1	7	281.13	2442	8337.9	5378.9	7747.9	7667	4904.6	6135.9	6011.8	6034.1	5064.5	6391.2	1.01848	0.903405	-	1.11189	0.37445	-
O15078	CEP290	sp|O15078|CE290_HUMAN Centrosomal protein of 290 kDa OS=Homo sapiens OX=9606 GN=CEP290 PE=1 SV=2	1	5	290.38	2479	40465	32357	37314	37708	21801	34042	33018	25091	25860	36556	1.22078	0.0184369	-	0.984575	0.86743	-
Q5VT06	CEP350	sp|Q5VT06|CE350_HUMAN Centrosome-associated protein 350 OS=Homo sapiens OX=9606 GN=CEP350 PE=1 SV=1	1	6	350.93	3117	21658	15083	22866	19719	13712	14092	18480	18396	15111	17246	0.945804	0.55306	-	1.0349	0.711574	-
Q9BYV8	CEP41	sp|Q9BYV8|CEP41_HUMAN Centrosomal protein of 41 kDa OS=Homo sapiens OX=9606 GN=CEP41 PE=1 SV=1	1	5	41.368	373	6950	5509.9	5511.9	6078.9	4299.7	4567.8	5140.3	4899.5	5163	5496.5	0.976379	0.893532	-	1.14287	0.304531	-
Q53EZ4	CEP55	sp|Q53EZ4|CEP55_HUMAN Centrosomal protein of 55 kDa OS=Homo sapiens OX=9606 GN=CEP55 PE=1 SV=3	1	6	54.178	464	20548	12858	33807	30619	11058	13885	27392	25832	12689	14029	0.964537	0.728285	-	1.03108	0.641806	-
Q6P2H3	CEP85	sp|Q6P2H3|CEP85_HUMAN Centrosomal protein of 85 kDa OS=Homo sapiens OX=9606 GN=CEP85 PE=1 SV=1	1	2	85.638	762	2379	2055.8	2055.6	2391.8	2405.1	2157.4	2174.3	1747.9	1351.3	2402	1.08107	0.733587	-	1.075	0.755194	-
Q96G23	CERS2	sp|Q96G23|CERS2_HUMAN Ceramide synthase 2 OS=Homo sapiens OX=9606 GN=CERS2 PE=1 SV=1	1	1	44.876	380	15110	10931	17349	14649	10554	13327	13577	12714	10522	13567	1.06894	0.607929	-	0.991672	0.944473	-
Q6ZMG9	CERS6	sp|Q6ZMG9|CERS6_HUMAN Ceramide synthase 6 OS=Homo sapiens OX=9606 GN=CERS6 PE=1 SV=1	1	3	44.889	384	14663	10930	14301	14308	9224.3	11775	10597	10439	10718	11710	1.02359	0.845471	-	1.10858	0.377371	-
P41208	CETN2	sp|P41208|CETN2_HUMAN Centrin-2 OS=Homo sapiens OX=9606 GN=CETN2 PE=1 SV=1	2	3	19.738	172	22797	14413	23320	21907	11925	16070	19706	17348	13725	17902	1.0472	0.670947	-	1.0153	0.869589	-
Q9Y6A4	CFAP20	sp|Q9Y6A4|CFA20_HUMAN Cilia- and flagella-associated protein 20 OS=Homo sapiens OX=9606 GN=CFAP20 PE=1 SV=1	1	5	22.774	193	10355	7696.1	11596	9323.5	5974.7	8164.6	8248.6	6995.7	7268.7	9365.9	1.10523	0.376567	-	0.919872	0.538121	-
Q96G28	CFAP36	sp|Q96G28|CFA36_HUMAN Cilia- and flagella-associated protein 36 OS=Homo sapiens OX=9606 GN=CFAP36 PE=1 SV=2	1	4	39.446	342	23102	15707	28146	25733	14854	17992	19687	21222	14662	17465	1.00586	0.965457	-	1.10317	0.298478	-
Q9UEE9	CFDP1	sp|Q9UEE9|CFDP1_HUMAN Craniofacial development protein 1 OS=Homo sapiens OX=9606 GN=CFDP1 PE=1 SV=1	1	6	33.592	299	44228	28259	52830	50184	25470	32085	45747	40285	26823	33074	1.00959	0.920335	-	1.0208	0.742145	-
P23528	CFL1	sp|P23528|COF1_HUMAN Cofilin-1 OS=Homo sapiens OX=9606 GN=CFL1 PE=1 SV=3	1	26	18.502	166	773230	535270	548250	517200	436800	347960	471100	455930	448840	613730	0.94082	0.724804	-	1.06637	0.0389451	-
Q9Y281	CFL2	sp|Q9Y281|COF2_HUMAN Cofilin-2 OS=Homo sapiens OX=9606 GN=CFL2 PE=1 SV=1	1	10	18.736	166	4193	3215	3878.1	3359.3	3175.3	3771.8	3062.5	2955.1	3217.6	4131.5	1.06267	0.746365	-	1.01986	0.91934	-
Q9UFW8	CGGBP1	sp|Q9UFW8|CGBP1_HUMAN CGG triplet repeat-binding protein 1 OS=Homo sapiens OX=9606 GN=CGGBP1 PE=1 SV=2	1	5	18.82	167	39086	28348	30755	31379	24312	28928	24944	27901	26336	31549	1.02231	0.743975	-	1.19223	0.0173168	-
Q9P2M7	CGN	sp|Q9P2M7|CING_HUMAN Cingulin OS=Homo sapiens OX=9606 GN=CGN PE=1 SV=3	1	18	137.06	1203	29228	23813	30578	28050	16239	24582	30915	25659	18140	30292	1.28855	0.0163844	-	0.970282	0.817705	-
Q13111	CHAF1A	sp|Q13111|CAF1A_HUMAN Chromatin assembly factor 1 subunit A OS=Homo sapiens OX=9606 GN=CHAF1A PE=1 SV=3	1	3	106.91	956	5059	2999.9	6599.8	6516.1	2802.9	3456	5659.8	5058.6	3072.4	3594.8	0.960843	0.809494	-	1.04913	0.732063	-
Q13112	CHAF1B	sp|Q13112|CAF1B_HUMAN Chromatin assembly factor 1 subunit B OS=Homo sapiens OX=9606 GN=CHAF1B PE=1 SV=1	1	4	61.492	559	6994.2	6139.1	8552.5	7468.2	4948.7	5928.4	7122.8	7469.4	6141.7	7394.4	1.08639	0.61659	-	1.07153	0.613696	-
Q96JM3	CHAMP1	sp|Q96JM3|CHAP1_HUMAN Chromosome alignment-maintaining phosphoprotein 1 OS=Homo sapiens OX=9606 GN=CHAMP1 PE=1 SV=2	1	10	89.098	812	40715	31782	41263	37759	25254	36536	35226	32495	25785	35362	1.17186	0.0587683	-	1.02522	0.683346	-
Q96BP2	CHCHD1	sp|Q96BP2|CHCH1_HUMAN Coiled-coil-helix-coiled-coil-helix domain-containing protein 1 OS=Homo sapiens OX=9606 GN=CHCHD1 PE=1 SV=1	1	1	13.475	118	4135.5	2698.5	4299.5	3342.4	2460.2	1394.2	3260.3	3117.5	2608.4	3110.9	0.808598	0.447042	-	0.961921	0.838084	-
Q9Y6H1	CHCHD2	sp|Q9Y6H1|CHCH2_HUMAN Coiled-coil-helix-coiled-coil-helix domain-containing protein 2 OS=Homo sapiens OX=9606 GN=CHCHD2 PE=1 SV=1;sp|Q5T1J5|CHCH9_HUMAN Putative coiled-coil-helix-coiled-coil-helix domain-containing protein CHCHD2P9, mitochondrial OS=Homo s	2	2	15.512	151	31861	23722	34597	31595	19615	17224	28724	27341	21483	27941	0.971912	0.836639	-	1.0404	0.527763	-
Q9NX63	CHCHD3	sp|Q9NX63|MIC19_HUMAN MICOS complex subunit MIC19 OS=Homo sapiens OX=9606 GN=CHCHD3 PE=1 SV=1	1	12	26.152	227	228220	174270	170020	154160	140920	165860	146480	125190	150010	195850	1.06719	0.193699	-	0.982419	0.665122	-
Q9BRQ6	CHCHD6	sp|Q9BRQ6|MIC25_HUMAN MICOS complex subunit MIC25 OS=Homo sapiens OX=9606 GN=CHCHD6 PE=1 SV=1	1	2	26.457	235	9506.7	7559.1	4833	4482.2	6622.6	7442	4447.2	4278.5	6327.7	8967.2	1.09282	0.454807	-	1.05487	0.746604	-
Q9BUK0	CHCHD7	sp|Q9BUK0|CHCH7_HUMAN Coiled-coil-helix-coiled-coil-helix domain-containing protein 7 OS=Homo sapiens OX=9606 GN=CHCHD7 PE=1 SV=1	1	1	10.095	85	1051.4	765.14	770.97	832.61	589.92	364.58	835.98	703.52	889.69	833.82	0.792807	0.542155	-	1.05524	0.873785	-
Q86WJ1	CHD1L	sp|Q86WJ1|CHD1L_HUMAN Chromodomain-helicase-DNA-binding protein 1-like OS=Homo sapiens OX=9606 GN=CHD1L PE=1 SV=3	1	6	101	897	4333.4	3337.1	4341.8	3796.8	2510.1	3698.6	4034.8	3911.3	3287.6	3645.2	1.08827	0.612754	-	1.03109	0.893107	-
O14647	CHD2	sp|O14647|CHD2_HUMAN Chromodomain-helicase-DNA-binding protein 2 OS=Homo sapiens OX=9606 GN=CHD2 PE=1 SV=2	1	3	211.34	1828	11525	8287.5	9512.7	9142.8	7013.6	7593.4	7767.7	7489.1	6079.4	7901.6	1.01302	0.928843	-	1.07417	0.49504	-
Q12873	CHD3	sp|Q12873|CHD3_HUMAN Chromodomain-helicase-DNA-binding protein 3 OS=Homo sapiens OX=9606 GN=CHD3 PE=1 SV=3	1	16	226.59	2000	11236	7577.3	11196	9421.8	7432.5	9281.8	9051.5	7289.5	7452.3	8342.7	0.994927	0.958583	-	0.919344	0.421552	-
Q14839	CHD4	sp|Q14839|CHD4_HUMAN Chromodomain-helicase-DNA-binding protein 4 OS=Homo sapiens OX=9606 GN=CHD4 PE=1 SV=2	1	48	218	1912	357220	258040	320500	301110	213170	267740	267290	243010	232800	285700	1.04818	0.197061	-	1.03155	0.353967	-
Q9P2D1	CHD7	sp|Q9P2D1|CHD7_HUMAN Chromodomain-helicase-DNA-binding protein 7 OS=Homo sapiens OX=9606 GN=CHD7 PE=1 SV=3	1	8	335.92	2997	5686.9	4121.5	7860.4	6202.5	3592.6	5392.8	5829.8	5358.3	3832.2	4574.5	1.11105	0.56905	-	0.948468	0.711911	-
Q9HCK8	CHD8	sp|Q9HCK8|CHD8_HUMAN Chromodomain-helicase-DNA-binding protein 8 OS=Homo sapiens OX=9606 GN=CHD8 PE=1 SV=5	2	16	290.52	2581	75803	53493	74922	65095	46351	64294	62035	57359	53380	61821	1.05626	0.575544	-	1.00031	0.997978	-
Q3L8U1	CHD9	sp|Q3L8U1|CHD9_HUMAN Chromodomain-helicase-DNA-binding protein 9 OS=Homo sapiens OX=9606 GN=CHD9 PE=1 SV=2	1	8	326.02	2897	12133	7715.4	9391.6	6472.4	7151.1	8470.3	7596.5	5656.4	7041.9	8773.3	0.989823	0.936413	-	0.799298	0.0531041	-
Q8NE62	CHDH	sp|Q8NE62|CHDH_HUMAN Choline dehydrogenase, mitochondrial OS=Homo sapiens OX=9606 GN=CHDH PE=1 SV=2	1	11	65.358	594	33115	24752	34036	38420	20322	24859	27323	34282	21439	27411	1.06532	0.29474	-	1.32808	0.00131547	-
O14757	CHEK1	sp|O14757|CHK1_HUMAN Serine/threonine-protein kinase Chk1 OS=Homo sapiens OX=9606 GN=CHEK1 PE=1 SV=2	1	6	54.433	476	8077.5	7511.1	7547.9	7154.2	5865.2	8882	8155	6234	7121.8	10395	1.28002	0.156571	-	0.942528	0.752249	-
O96017	CHEK2	sp|O96017|CHK2_HUMAN Serine/threonine-protein kinase Chk2 OS=Homo sapiens OX=9606 GN=CHEK2 PE=1 SV=1	1	5	60.914	543	677.88	305.89	657	847.97	482.82	503.71	481.54	725.89	637.4	591.68	0.779813	0.509805	-	1.5528	0.188693	-
Q8IWX8	CHERP	sp|Q8IWX8|CHERP_HUMAN Calcium homeostasis endoplasmic reticulum protein OS=Homo sapiens OX=9606 GN=CHERP PE=1 SV=3	1	16	103.7	916	163020	126180	150100	137400	101520	134890	125070	116280	106840	134460	1.10274	0.0808734	-	1.02939	0.412895	-
Q9BWS9	CHID1	sp|Q9BWS9|CHID1_HUMAN Chitinase domain-containing protein 1 OS=Homo sapiens OX=9606 GN=CHID1 PE=1 SV=1	1	7	44.94	393	78495	55621	36145	33768	49796	54690	29524	29985	51988	62671	0.989943	0.880229	-	1.08713	0.18115	-
P35790	CHKA	sp|P35790|CHKA_HUMAN Choline kinase alpha OS=Homo sapiens OX=9606 GN=CHKA PE=1 SV=3	1	2	52.248	457	4880.1	4005.7	3795.8	3553.2	2865.3	4432.2	3168.9	2890.6	3751.6	4522.6	1.1611	0.326797	-	1.0313	0.867877	-
P24386	CHM	sp|P24386|RAE1_HUMAN Rab proteins geranylgeranyltransferase component A 1 OS=Homo sapiens OX=9606 GN=CHM PE=1 SV=3	1	3	73.475	653	23454	17197	21685	19953	14597	18889	18501	16121	17312	19735	1.03662	0.722663	-	0.999384	0.991533	-
P26374	CHML	sp|P26374|RAE2_HUMAN Rab proteins geranylgeranyltransferase component A 2 OS=Homo sapiens OX=9606 GN=CHML PE=1 SV=2	1	3	74.071	656	6498	4773.9	5295.2	4873.4	3568.8	3780.5	4177.3	3379.9	3805.6	4369.5	0.978888	0.895008	-	0.967164	0.84	-
Q9HD42	CHMP1A	sp|Q9HD42|CHM1A_HUMAN Charged multivesicular body protein 1a OS=Homo sapiens OX=9606 GN=CHMP1A PE=1 SV=1	1	6	21.703	196	38166	24837	38782	36978	19792	26732	34266	30608	22820	29719	1.05665	0.522847	-	1.02954	0.648805	-
Q7LBR1	CHMP1B	sp|Q7LBR1|CHM1B_HUMAN Charged multivesicular body protein 1b OS=Homo sapiens OX=9606 GN=CHMP1B PE=1 SV=1	1	2	22.109	199	1484.6	925.39	1646.5	1500.1	646.34	1325.1	1460.4	1013.8	1012.9	1273.5	1.18001	0.58343	-	0.89269	0.655613	-
O43633	CHMP2A	sp|O43633|CHM2A_HUMAN Charged multivesicular body protein 2a OS=Homo sapiens OX=9606 GN=CHMP2A PE=1 SV=1	1	7	25.104	222	78269	56802	83078	73595	48672	58752	69988	61824	52604	63441	1.02979	0.576901	-	0.987091	0.793002	-
Q9UQN3	CHMP2B	sp|Q9UQN3|CHM2B_HUMAN Charged multivesicular body protein 2b OS=Homo sapiens OX=9606 GN=CHMP2B PE=1 SV=1	1	10	23.906	213	189160	107300	232480	226600	107900	120550	190730	177680	120890	121350	0.870375	0.0351423	-	1.06398	0.158659	-
Q9Y3E7	CHMP3	sp|Q9Y3E7|CHMP3_HUMAN Charged multivesicular body protein 3 OS=Homo sapiens OX=9606 GN=CHMP3 PE=1 SV=3	1	4	25.073	222	73519	45619	41240	44550	43480	46845	35200	33409	46026	50324	0.910994	0.0660722	-	1.13189	0.097374	-
Q9BY43	CHMP4A	sp|Q9BY43|CHM4A_HUMAN Charged multivesicular body protein 4a OS=Homo sapiens OX=9606 GN=CHMP4A PE=1 SV=3	1	6	25.098	222	9089	5773.5	8074.5	7635.7	4395.1	7381.9	6323.2	6062.7	4793.4	6887.1	1.1661	0.350802	-	1.06238	0.617086	-
Q9H444	CHMP4B	sp|Q9H444|CHM4B_HUMAN Charged multivesicular body protein 4b OS=Homo sapiens OX=9606 GN=CHMP4B PE=1 SV=1	1	8	24.95	224	177100	133750	118600	118990	104510	134580	108230	95440	112060	152480	1.11042	0.0239446	-	1.04906	0.367369	-
Q96CF2	CHMP4C	sp|Q96CF2|CHM4C_HUMAN Charged multivesicular body protein 4c OS=Homo sapiens OX=9606 GN=CHMP4C PE=1 SV=1	1	3	26.41	233	1088.4	840.75	902.27	1246.6	909.77	869.59	751.66	753.6	1033.8	1176.7	0.945916	0.896513	-	1.33184	0.393622	-
Q9NZZ3	CHMP5	sp|Q9NZZ3|CHMP5_HUMAN Charged multivesicular body protein 5 OS=Homo sapiens OX=9606 GN=CHMP5 PE=1 SV=1	1	5	24.57	219	43350	29652	47034	41075	25806	27640	42922	34715	26009	29928	0.955869	0.548429	-	0.937014	0.30036	-
Q96FZ7	CHMP6	sp|Q96FZ7|CHMP6_HUMAN Charged multivesicular body protein 6 OS=Homo sapiens OX=9606 GN=CHMP6 PE=1 SV=3	1	1	23.485	201	3571.6	2576.6	3004.9	2622.6	2762.1	3352.9	2356.6	2368.9	2078.2	3457	1.14018	0.55306	-	1.0451	0.831168	-
Q8WUX9	CHMP7	sp|Q8WUX9|CHMP7_HUMAN Charged multivesicular body protein 7 OS=Homo sapiens OX=9606 GN=CHMP7 PE=1 SV=1	1	6	50.91	453	5916.9	3431.7	6079.4	4890.9	3626.2	4246	5301.9	4021.1	3886.4	5626.4	1.01844	0.982296	-	0.871565	0.285713	-
Q9UHD1	CHORDC1	sp|Q9UHD1|CHRD1_HUMAN Cysteine and histidine-rich domain-containing protein 1 OS=Homo sapiens OX=9606 GN=CHORDC1 PE=1 SV=2	1	9	37.489	332	164670	126810	125560	118100	92926	117430	105550	101120	93916	134050	1.12802	0.081641	-	1.05926	0.124571	-
Q8IZ52	CHPF	sp|Q8IZ52|CHSS2_HUMAN Chondroitin sulfate synthase 2 OS=Homo sapiens OX=9606 GN=CHPF PE=1 SV=2	1	1	85.466	775	889.53	484	864.01	494.81	621.84	898.66	361.44	236.34	698.46	1298.5	1.21853	0.776591	-	0.669672	0.491611	-
Q8WUD6	CHPT1	sp|Q8WUD6|CHPT1_HUMAN Cholinephosphotransferase 1 OS=Homo sapiens OX=9606 GN=CHPT1 PE=1 SV=1	1	1	45.096	406	10401	6929.4	9232.7	7201.3	5207.3	8225.9	7297.2	6511.6	6129.7	8319.1	1.1382	0.327657	-	0.930993	0.539841	-
Q86X52	CHSY1	sp|Q86X52|CHSS1_HUMAN Chondroitin sulfate synthase 1 OS=Homo sapiens OX=9606 GN=CHSY1 PE=1 SV=3	1	2	91.783	802	2237.1	1845.2	1976.7	1005	1693.4	2227.8	1015.6	1175.2	1391.8	1859.1	1.1437	0.570246	-	0.841463	0.667495	-
Q8WVB6	CHTF18	sp|Q8WVB6|CTF18_HUMAN Chromosome transmission fidelity protein 18 homolog OS=Homo sapiens OX=9606 GN=CHTF18 PE=1 SV=1	1	1	107.38	975	632.62	314.35	814.57	664.89	290.19	752.08	427.53	232.91	391.79	570.57	1.31448	0.652852	-	0.795358	0.609451	-
Q9Y3Y2	CHTOP	sp|Q9Y3Y2|CHTOP_HUMAN Chromatin target of PRMT1 protein OS=Homo sapiens OX=9606 GN=CHTOP PE=1 SV=2	1	4	26.396	248	67260	47842	62445	61798	36185	45666	53196	49439	35523	49280	1.08538	0.36063	-	1.07053	0.192466	-
O15111	CHUK	sp|O15111|IKKA_HUMAN Inhibitor of nuclear factor kappa-B kinase subunit alpha OS=Homo sapiens OX=9606 GN=CHUK PE=1 SV=2	2	9	84.639	745	8996.5	6513.1	10894	10605	6310.9	8460.8	9198.3	8575.5	7516.6	7350.2	0.994169	0.976539	-	1.06329	0.542856	-
O76071	CIAO1	sp|O76071|CIAO1_HUMAN Probable cytosolic iron-sulfur protein assembly protein CIAO1 OS=Homo sapiens OX=9606 GN=CIAO1 PE=1 SV=1	1	1	37.84	339	4332.8	2369.8	4020.2	4143	2330.2	3095.4	3635.3	2418.5	2419	3365.9	1.02018	0.949171	-	0.93925	0.736764	-
Q6FI81	CIAPIN1	sp|Q6FI81|CPIN1_HUMAN Anamorsin OS=Homo sapiens OX=9606 GN=CIAPIN1 PE=1 SV=2	1	14	33.582	312	159330	92949	152700	141270	105030	99111	127700	122550	112900	133060	0.880041	0.263576	-	1.05149	0.164937	-
Q14011	CIRBP	sp|Q14011|CIRBP_HUMAN Cold-inducible RNA-binding protein OS=Homo sapiens OX=9606 GN=CIRBP PE=1 SV=1	1	6	18.648	172	34502	31708	16996	15619	22280	32932	14768	13902	24529	34629	1.2553	0.0108313	-	1.03806	0.674895	-
Q969X6	CIRH1A	sp|Q969X6|UTP4_HUMAN U3 small nucleolar RNA-associated protein 4 homolog OS=Homo sapiens OX=9606 GN=UTP4 PE=1 SV=1	1	5	76.889	686	4169.5	2199.8	3857	2896.5	2295.5	3090.9	2677.2	2747.9	2556.3	3315.8	0.994159	0.949171	-	0.976781	0.930161	-
Q9NZ45	CISD1	sp|Q9NZ45|CISD1_HUMAN CDGSH iron-sulfur domain-containing protein 1 OS=Homo sapiens OX=9606 GN=CISD1 PE=1 SV=1	1	6	12.199	108	73811	48516	73755	59674	45223	60204	59238	48809	49945	56002	1.00845	0.966311	-	0.910961	0.0784593	-
Q8N5K1	CISD2	sp|Q8N5K1|CISD2_HUMAN CDGSH iron-sulfur domain-containing protein 2 OS=Homo sapiens OX=9606 GN=CISD2 PE=1 SV=1	1	7	15.278	135	33412	26223	28441	22685	19673	23649	24990	19354	23009	26686	1.04254	0.652852	-	0.876811	0.0641503	-
P0C7P0	CISD3	sp|P0C7P0|CISD3_HUMAN CDGSH iron-sulfur domain-containing protein 3, mitochondrial OS=Homo sapiens OX=9606 GN=CISD3 PE=1 SV=1	1	3	14.215	127	5723.3	3667.7	7282.6	5160.8	3733.5	4495.4	5502.6	4457.1	4310.2	4599	0.948519	0.760518	-	0.844241	0.191504	-
O14578	CIT	sp|O14578|CTRO_HUMAN Citron Rho-interacting kinase OS=Homo sapiens OX=9606 GN=CIT PE=1 SV=2	1	15	231.43	2027	35144	23686	45942	44337	22887	24141	37502	35000	25180	25836	0.909292	0.205098	-	1.0595	0.351994	-
Q8WWK9	CKAP2	sp|Q8WWK9|CKAP2_HUMAN Cytoskeleton-associated protein 2 OS=Homo sapiens OX=9606 GN=CKAP2 PE=1 SV=1	1	13	76.986	683	44118	32694	68543	58226	25040	30214	59057	46322	26497	35794	1.07759	0.299749	-	0.9112	0.0877675	-
Q07065	CKAP4	sp|Q07065|CKAP4_HUMAN Cytoskeleton-associated protein 4 OS=Homo sapiens OX=9606 GN=CKAP4 PE=1 SV=2	2	31	66.022	602	322970	221940	209500	196810	197360	229390	179250	165110	207730	250250	0.998411	0.96922	-	1.03797	0.241444	-
Q14008	CKAP5	sp|Q14008|CKAP5_HUMAN Cytoskeleton-associated protein 5 OS=Homo sapiens OX=9606 GN=CKAP5 PE=1 SV=3	1	56	225.49	2032	326130	213010	319920	266970	195770	215910	265230	224450	206170	233160	0.94452	0.109956	-	0.937685	0.0346563	-
P12532	CKMT1A	sp|P12532|KCRU_HUMAN Creatine kinase U-type, mitochondrial OS=Homo sapiens OX=9606 GN=CKMT1B PE=1 SV=1	2	10	47.036	417	73998	35307	95038	83472	43257	37435	79897	71554	41364	37855	0.730342	0.00369568	-	0.989669	0.830621	-
Q7Z460	CLASP1	sp|Q7Z460|CLAP1_HUMAN CLIP-associating protein 1 OS=Homo sapiens OX=9606 GN=CLASP1 PE=1 SV=1	1	15	169.45	1538	16020	11343	15874	14343	10635	12163	13586	10987	11553	12722	0.972272	0.809571	-	0.954979	0.621322	-
O75122	CLASP2	sp|O75122|CLAP2_HUMAN CLIP-associating protein 2 OS=Homo sapiens OX=9606 GN=CLASP2 PE=1 SV=3	1	15	141.06	1294	42369	31141	44070	43390	27346	30268	33145	35271	31992	32885	0.95071	0.599862	-	1.14062	0.0721396	-
Q8N2M8	CLASRP	sp|Q8N2M8|CLASR_HUMAN CLK4-associating serine/arginine rich protein OS=Homo sapiens OX=9606 GN=CLASRP PE=1 SV=4	1	5	77.16	674	27161	20471	33486	27676	16402	20599	27598	19326	19406	24507	1.07264	0.424299	-	0.852764	0.101387	-
Q96S66	CLCC1	sp|Q96S66|CLCC1_HUMAN Chloride channel CLIC-like protein 1 OS=Homo sapiens OX=9606 GN=CLCC1 PE=1 SV=1	1	1	62.022	551	12832	9603	12690	13372	9083.9	11691	11542	11170	9589.9	11009	1.046	0.76618	-	1.12599	0.19147	-
P51798	CLCN7	sp|P51798|CLCN7_HUMAN H(+)/Cl(-) exchange transporter 7 OS=Homo sapiens OX=9606 GN=CLCN7 PE=1 SV=2	1	3	88.678	805	3527.1	2317.3	2421.7	2599.6	1844.4	2535.2	2306	2271.3	2397	3001.2	1.05211	0.801465	-	1.14532	0.468604	-
P78369	CLDN10	sp|P78369|CLD10_HUMAN Claudin-10 OS=Homo sapiens OX=9606 GN=CLDN10 PE=1 SV=2	1	1	24.488	228	2811.8	2586	3954.6	3494	2077	3482.5	3612.9	2517.7	1918.3	2375.2	1.27359	0.364703	-	0.877631	0.436423	-
O95471	CLDN7	sp|O95471|CLD7_HUMAN Claudin-7 OS=Homo sapiens OX=9606 GN=CLDN7 PE=1 SV=4	1	1	22.418	211	4411	2693	4514.3	3053.6	2651.8	2503.2	3143.1	3249.2	2564.3	3417.6	0.929243	0.684037	-	0.935077	0.744123	-
Q2KHT3	CLEC16A	sp|Q2KHT3|CL16A_HUMAN Protein CLEC16A OS=Homo sapiens OX=9606 GN=CLEC16A PE=1 SV=2	1	2	117.71	1053	15735	7566.9	15549	11299	9888.9	8754.3	11580	10894	8587.9	7542.9	0.729308	0.0481802	-	0.922877	0.477956	-
O00299	CLIC1	sp|O00299|CLIC1_HUMAN Chloride intracellular channel protein 1 OS=Homo sapiens OX=9606 GN=CLIC1 PE=1 SV=4	1	8	26.922	241	77183	45755	73730	62558	44725	49563	63113	56802	46490	52964	0.918287	0.138167	-	0.975673	0.660945	-
Q9Y696	CLIC4	sp|Q9Y696|CLIC4_HUMAN Chloride intracellular channel protein 4 OS=Homo sapiens OX=9606 GN=CLIC4 PE=1 SV=4	1	11	28.772	253	59391	36775	68855	62364	31888	35324	59130	54110	36114	44610	0.95776	0.636177	-	1.0159	0.770255	-
Q14677	CLINT1	sp|Q14677|EPN4_HUMAN Clathrin interactor 1 OS=Homo sapiens OX=9606 GN=CLINT1 PE=1 SV=1	2	16	68.259	625	169670	121720	151990	144790	110950	126280	129010	120090	114680	138940	1.00709	0.904606	-	1.05082	0.164847	-
P30622	CLIP1	sp|P30622|CLIP1_HUMAN CAP-Gly domain-containing linker protein 1 OS=Homo sapiens OX=9606 GN=CLIP1 PE=1 SV=2	1	42	162.24	1438	254560	177050	281140	291220	149990	186900	236900	233570	164230	199160	1.02829	0.500317	-	1.12807	0.00495445	-
Q9UDT6	CLIP2	sp|Q9UDT6|CLIP2_HUMAN CAP-Gly domain-containing linker protein 2 OS=Homo sapiens OX=9606 GN=CLIP2 PE=1 SV=1	1	14	115.84	1046	26458	15780	30785	24817	14578	16515	25623	21826	18243	18202	0.884945	0.189987	-	0.924828	0.23211	-
Q8N3C7	CLIP4	sp|Q8N3C7|CLIP4_HUMAN CAP-Gly domain-containing linker protein 4 OS=Homo sapiens OX=9606 GN=CLIP4 PE=1 SV=1	1	2	76.316	705	15611	9435.2	13670	13302	7089.4	8655.3	13047	10164	8143.6	10525	0.989787	0.981433	-	0.970845	0.816424	-
P49761	CLK3	sp|P49761|CLK3_HUMAN Dual specificity protein kinase CLK3 OS=Homo sapiens OX=9606 GN=CLK3 PE=1 SV=3	1	4	73.514	638	12376	7382.6	12780	10571	7410.7	8228.1	9327.3	8433.4	7052.7	9787.8	0.984605	0.91127	-	0.962984	0.7783	-
Q96JQ2	CLMN	sp|Q96JQ2|CLMN_HUMAN Calmin OS=Homo sapiens OX=9606 GN=CLMN PE=1 SV=1	1	5	111.65	1002	6402.8	4786	5278.5	5108.7	4181.6	5210	4267.8	3620.7	4029.3	6023.8	1.12971	0.352655	-	1.01488	0.953951	-
Q9NWW5	CLN6	sp|Q9NWW5|CLN6_HUMAN Ceroid-lipofuscinosis neuronal protein 6 OS=Homo sapiens OX=9606 GN=CLN6 PE=1 SV=1	1	2	35.919	311	3325.4	2143.2	4620.5	2529.3	2055.8	3521.3	3126.9	2768.5	2209.8	2875	1.16366	0.599862	-	0.778697	0.216202	-
P54105	CLNS1A	sp|P54105|ICLN_HUMAN Methylosome subunit pICln OS=Homo sapiens OX=9606 GN=CLNS1A PE=1 SV=1	1	2	26.215	237	5535.1	4509.7	4784.7	4215.6	3835.1	4895.4	3729.6	3569	3964.9	5700.7	1.15587	0.299749	-	1.02386	0.889013	-
Q92989	CLP1	sp|Q92989|CLP1_HUMAN Polyribonucleotide 5-hydroxyl-kinase Clp1 OS=Homo sapiens OX=9606 GN=CLP1 PE=1 SV=1	1	4	47.645	425	21606	15768	22857	19042	13453	16941	18933	17231	14703	18910	1.06948	0.409408	-	0.972151	0.734513	-
Q9H078	CLPB	sp|Q9H078|CLPB_HUMAN Caseinolytic peptidase B protein homolog OS=Homo sapiens OX=9606 GN=CLPB PE=1 SV=1	1	14	78.728	707	62405	49036	48219	44329	38811	54964	41102	37241	43160	55855	1.14241	0.0657309	-	1.01839	0.756973	-
O96005	CLPTM1	sp|O96005|CLPT1_HUMAN Cleft lip and palate transmembrane protein 1 OS=Homo sapiens OX=9606 GN=CLPTM1 PE=1 SV=1	1	9	76.096	669	47898	34725	32343	27160	29084	33107	25236	22661	29780	37358	1.02328	0.7384	-	0.968315	0.674351	-
O76031	CLPX	sp|O76031|CLPX_HUMAN ATP-dependent Clp protease ATP-binding subunit clpX-like, mitochondrial OS=Homo sapiens OX=9606 GN=CLPX PE=1 SV=2	1	13	69.223	633	71352	48759	78207	67486	43012	50212	66324	55047	46843	56221	0.996823	0.958583	-	0.944474	0.219762	-
P09496	CLTA	sp|P09496|CLCA_HUMAN Clathrin light chain A OS=Homo sapiens OX=9606 GN=CLTA PE=1 SV=1	1	7	27.076	248	49371	48179	63224	39641	35862	63016	47086	45938	38376	61050	1.41472	0.0248878	-	0.881936	0.338953	-
P09497	CLTB	sp|P09497|CLCB_HUMAN Clathrin light chain B OS=Homo sapiens OX=9606 GN=CLTB PE=1 SV=1	1	6	25.19	229	23933	15021	26165	26985	19675	23891	20193	23442	20821	22733	0.95746	0.85983	-	1.21995	0.0169649	-
Q00610	CLTC	sp|Q00610|CLH1_HUMAN Clathrin heavy chain 1 OS=Homo sapiens OX=9606 GN=CLTC PE=1 SV=5	2	60	191.61	1675	778070	532130	731200	567650	495150	512820	612680	474880	494510	586800	0.954262	0.318361	-	0.865586	0.000156047	-
P10909	CLU	sp|P10909|CLUS_HUMAN Clusterin OS=Homo sapiens OX=9606 GN=CLU PE=1 SV=1	1	1	52.494	449	346.41	259.6	394.77	424.82	283.21	137.01	665.95	185.54	161.39	379.31	0.996253	0.952128	-	0.607492	0.399776	-
O75153	CLUH	sp|O75153|CLU_HUMAN Clustered mitochondria protein homolog OS=Homo sapiens OX=9606 GN=CLUH PE=1 SV=2	1	24	146.67	1309	76142	58038	65763	54761	45416	57514	56737	46055	48002	63080	1.0948	0.0660722	-	0.917325	0.0826931	-
Q8N0X4	CLYBL	sp|Q8N0X4|CLYBL_HUMAN Citramalyl-CoA lyase, mitochondrial OS=Homo sapiens OX=9606 GN=CLYBL PE=1 SV=2	1	6	37.359	340	56994	36823	27754	22124	38690	40678	23530	19642	39467	42525	0.910713	0.2224	-	0.910504	0.173421	-
Q8NFW8	CMAS	sp|Q8NFW8|NEUA_HUMAN N-acylneuraminate cytidylyltransferase OS=Homo sapiens OX=9606 GN=CMAS PE=1 SV=2	1	14	48.379	434	57935	37382	63335	52088	36436	34677	48239	45381	35384	43042	0.918303	0.278709	-	0.980408	0.796303	-
Q7Z7K0	CMC1	sp|Q7Z7K0|COXM1_HUMAN COX assembly mitochondrial protein homolog OS=Homo sapiens OX=9606 GN=CMC1 PE=1 SV=1	1	2	12.49	106	34540	22556	24272	23685	14228	21246	20205	22564	16213	23500	1.1202	0.454718	-	1.16689	0.0714442	-
Q9NRP2	CMC2	sp|Q9NRP2|COXM2_HUMAN COX assembly mitochondrial protein 2 homolog OS=Homo sapiens OX=9606 GN=CMC2 PE=1 SV=1	1	1	9.4598	79	1458.9	1126.4	1952.6	2001.6	983.91	1514.2	1675.4	1920.6	1448.4	1648.7	1.1077	0.730986	-	1.21196	0.361755	-
Q8IY22	CMIP	sp|Q8IY22|CMIP_HUMAN C-Maf-inducing protein OS=Homo sapiens OX=9606 GN=CMIP PE=1 SV=3	1	1	86.33	773	3926.9	2434.4	5836.5	6292	1918.7	2901.9	4310.6	4889.3	2895.9	2659	0.955386	0.881417	-	1.23241	0.131587	-
P30085	CMPK1	sp|P30085|KCY_HUMAN UMP-CMP kinase OS=Homo sapiens OX=9606 GN=CMPK1 PE=1 SV=3	1	9	22.222	196	96249	53503	105800	95179	60650	62811	89008	84682	63400	65033	0.849794	0.0408297	-	1.03265	0.480409	-
Q9BQ75	CMSS1	sp|Q9BQ75|CMS1_HUMAN Protein CMSS1 OS=Homo sapiens OX=9606 GN=CMSS1 PE=1 SV=2	1	6	31.884	279	72156	51572	64503	53544	40759	51465	54330	46546	40962	55407	1.07972	0.233877	-	0.941097	0.212577	-
Q9NX76	CMTM6	sp|Q9NX76|CKLF6_HUMAN CKLF-like MARVEL transmembrane domain-containing protein 6 OS=Homo sapiens OX=9606 GN=CMTM6 PE=1 SV=1	1	1	20.419	183	9119.1	6571.2	10129	10557	6519.4	8602.4	8221.1	8708.2	6130.8	7916.3	1.08604	0.629641	-	1.17235	0.109114	-
Q96FZ5	CMTM7	sp|Q96FZ5|CKLF7_HUMAN CKLF-like MARVEL transmembrane domain-containing protein 7 OS=Homo sapiens OX=9606 GN=CMTM7 PE=1 SV=1	1	1	18.834	175	1058.3	477.44	1600.8	835.49	901.89	804.09	1329.4	1288.4	635.75	1368.6	1.01967	0.949171	-	0.829641	0.508844	-
Q8N1G2	CMTR1	sp|Q8N1G2|CMTR1_HUMAN Cap-specific mRNA (nucleoside-2-O-)-methyltransferase 1 OS=Homo sapiens OX=9606 GN=CMTR1 PE=1 SV=1	1	17	95.32	835	98987	70379	97145	87816	59103	72695	82370	74863	63540	77403	1.03291	0.47381	-	1.01142	0.811065	-
Q8IYT2	CMTR2	sp|Q8IYT2|CMTR2_HUMAN Cap-specific mRNA (nucleoside-2-O-)-methyltransferase 2 OS=Homo sapiens OX=9606 GN=CMTR2 PE=1 SV=2	1	1	88.119	770	930.78	393.26	685.35	550.44	325.87	466	658.52	538.62	402.19	430.52	0.85431	0.747452	-	0.904796	0.807273	-
Q96KP4	CNDP2	sp|Q96KP4|CNDP2_HUMAN Cytosolic non-specific dipeptidase OS=Homo sapiens OX=9606 GN=CNDP2 PE=1 SV=2	1	11	52.878	475	94347	59009	82449	89955	55398	62019	74500	76753	62517	66144	0.914898	0.0924309	-	1.18228	0.00569061	-
Q99439	CNN2	sp|Q99439|CNN2_HUMAN Calponin-2 OS=Homo sapiens OX=9606 GN=CNN2 PE=1 SV=4	1	8	33.697	309	92787	60377	81818	84581	60377	63903	67931	75430	63450	66270	0.905759	0.102859	-	1.19591	0.00327012	-
Q15417	CNN3	sp|Q15417|CNN3_HUMAN Calponin-3 OS=Homo sapiens OX=9606 GN=CNN3 PE=1 SV=1	1	5	36.413	329	30441	24276	29395	21665	19240	25175	25086	19450	18963	26340	1.14408	0.063664	-	0.843868	0.0260396	-
Q8NE01	CNNM3	sp|Q8NE01|CNNM3_HUMAN Metal transporter CNNM3 OS=Homo sapiens OX=9606 GN=CNNM3 PE=1 SV=1	1	3	76.118	707	4503	3524	2697.6	2850.5	2884.1	3485.5	1994.4	2367	2834.9	2907	1.00906	0.997545	-	1.24707	0.22464	-
Q6P4Q7	CNNM4	sp|Q6P4Q7|CNNM4_HUMAN Metal transporter CNNM4 OS=Homo sapiens OX=9606 GN=CNNM4 PE=1 SV=3	2	4	86.606	775	19313	12143	12959	9876.5	13019	10738	11910	10062	12343	13074	0.82842	0.0872918	-	0.898374	0.363396	-
A5YKK6	CNOT1	sp|A5YKK6|CNOT1_HUMAN CCR4-NOT transcription complex subunit 1 OS=Homo sapiens OX=9606 GN=CNOT1 PE=1 SV=2	1	32	266.94	2376	146560	103340	143810	129400	93159	110180	123780	109770	94767	114820	1.01474	0.802158	-	0.996707	0.945375	-
Q9H9A5	CNOT10	sp|Q9H9A5|CNO10_HUMAN CCR4-NOT transcription complex subunit 10 OS=Homo sapiens OX=9606 GN=CNOT10 PE=1 SV=1	1	4	82.309	744	35262	22448	31065	26476	18372	22220	26174	23334	19999	24504	0.990046	0.935572	-	0.972856	0.694296	-
Q9NZN8	CNOT2	sp|Q9NZN8|CNOT2_HUMAN CCR4-NOT transcription complex subunit 2 OS=Homo sapiens OX=9606 GN=CNOT2 PE=1 SV=1	1	8	59.737	540	57730	40088	47263	43804	33602	41433	39707	37021	35959	44312	1.02954	0.599458	-	1.03727	0.498686	-
O75175	CNOT3	sp|O75175|CNOT3_HUMAN CCR4-NOT transcription complex subunit 3 OS=Homo sapiens OX=9606 GN=CNOT3 PE=1 SV=1	1	7	81.871	753	58106	43317	52220	49836	39440	51235	45357	40436	42781	46344	1.02899	0.832396	-	1.02934	0.613696	-
O95628	CNOT4	sp|O95628|CNOT4_HUMAN CCR4-NOT transcription complex subunit 4 OS=Homo sapiens OX=9606 GN=CNOT4 PE=1 SV=3	1	1	63.509	575	2940.8	2550.8	3689	3269.2	2064	2798.6	3345.8	3059.9	1920.9	2775.7	1.20494	0.265503	-	1.00513	0.98391	-
Q96LI5	CNOT6L	sp|Q96LI5|CNO6L_HUMAN CCR4-NOT transcription complex subunit 6-like OS=Homo sapiens OX=9606 GN=CNOT6L PE=1 SV=2	1	3	63.001	555	6202.6	4447.8	5674.9	4190.7	3787.6	4915.4	3730.6	3878.4	4374.7	6127.8	1.10815	0.511562	-	0.971322	0.916203	-
Q9UIV1	CNOT7	sp|Q9UIV1|CNOT7_HUMAN CCR4-NOT transcription complex subunit 7 OS=Homo sapiens OX=9606 GN=CNOT7 PE=1 SV=3	1	3	32.745	285	5163.2	3786.3	4970.9	4508.2	2961.9	4154.9	4806.4	3068.2	3251.4	4007.1	1.0958	0.518873	-	0.851975	0.339636	-
Q9UFF9	CNOT8	sp|Q9UFF9|CNOT8_HUMAN CCR4-NOT transcription complex subunit 8 OS=Homo sapiens OX=9606 GN=CNOT8 PE=1 SV=1	1	2	33.54	292	2730.1	1582.9	2115.4	1964.1	2214.5	1965.8	1217.4	2135.6	2251.6	1967.5	0.770767	0.240122	-	1.40989	0.190529	-
P09543	CNP	sp|P09543|CN37_HUMAN 2,3-cyclic-nucleotide 3-phosphodiesterase OS=Homo sapiens OX=9606 GN=CNP PE=1 SV=2	1	18	47.578	421	133770	88043	124390	107400	79353	86727	105680	93566	88103	93113	0.923018	0.0984892	-	0.97571	0.548387	-
Q9Y2B0	CNPY2	sp|Q9Y2B0|CNPY2_HUMAN Protein canopy homolog 2 OS=Homo sapiens OX=9606 GN=CNPY2 PE=1 SV=1	1	4	20.652	182	16870	13346	25528	18732	16562	16178	21552	18509	15202	19526	0.994613	0.973808	-	0.888481	0.187514	-
Q9BT09	CNPY3	sp|Q9BT09|CNPY3_HUMAN Protein canopy homolog 3 OS=Homo sapiens OX=9606 GN=CNPY3 PE=1 SV=1	1	5	30.748	278	61409	39596	45848	34925	35201	37725	37870	28909	37666	47538	0.967733	0.686294	-	0.850926	0.0131147	-
Q9GZY4	COA1	sp|Q9GZY4|COA1_HUMAN Cytochrome c oxidase assembly factor 1 homolog OS=Homo sapiens OX=9606 GN=COA1 PE=1 SV=1	1	3	16.694	146	10746	7555.4	9562.4	8241.6	7045.2	8117.6	7769	7052.5	8031	9060.6	0.979902	0.895119	-	0.986873	0.919857	-
Q9Y2R0	COA3	sp|Q9Y2R0|COA3_HUMAN Cytochrome c oxidase assembly factor 3 homolog, mitochondrial OS=Homo sapiens OX=9606 GN=COA3 PE=1 SV=1	1	2	11.731	106	2916.6	2747.6	2659	2297.9	1718.9	2255.6	2214.1	2122.7	1837.1	2231.9	1.16803	0.467349	-	1.01666	0.948187	-
Q9NYJ1	COA4	sp|Q9NYJ1|COA4_HUMAN Cytochrome c oxidase assembly factor 4 homolog, mitochondrial OS=Homo sapiens OX=9606 GN=COA4 PE=1 SV=2	1	2	10.134	87	1055.6	882.69	1174.8	555.23	187.43	1209.2	917.23	1449.9	200.75	1550.4	2.9913	0.0567298	-	1.12101	0.956501	-
Q96BR5	COA7	sp|Q96BR5|COA7_HUMAN Cytochrome c oxidase assembly factor 7 OS=Homo sapiens OX=9606 GN=COA7 PE=1 SV=2	1	3	25.709	231	4496	4030.9	5984	3581.9	3629.1	5292.6	4175.1	4948.3	3981.6	5486.2	1.22494	0.32471	-	0.964069	0.828539	-
Q13057	COASY	sp|Q13057|COASY_HUMAN Bifunctional coenzyme A synthase OS=Homo sapiens OX=9606 GN=COASY PE=1 SV=4	1	7	62.328	564	40391	29368	38637	42109	23902	27531	34144	36225	24306	28746	1.00912	0.93136	-	1.19956	0.00841218	-
O75128	COBL	sp|O75128|COBL_HUMAN Protein cordon-bleu OS=Homo sapiens OX=9606 GN=COBL PE=1 SV=2	1	4	135.62	1261	1248.9	1215	966.68	896.64	952.39	1266.6	703.8	639.36	719.71	1273.1	1.31959	0.249239	-	1.02536	0.952351	-
Q53SF7	COBLL1	sp|Q53SF7|COBL1_HUMAN Cordon-bleu protein-like 1 OS=Homo sapiens OX=9606 GN=COBLL1 PE=1 SV=3	1	5	123.87	1128	7679.3	5943	4730	5567.1	4910.7	5602.2	4307.3	4450.8	5239.9	6028.8	1.01687	0.906896	-	1.23009	0.129498	-
Q8WTW3	COG1	sp|Q8WTW3|COG1_HUMAN Conserved oligomeric Golgi complex subunit 1 OS=Homo sapiens OX=9606 GN=COG1 PE=1 SV=1	1	12	108.98	980	44645	29324	43581	40077	26669	32740	36381	33734	27585	33860	1.00853	0.922005	-	1.03039	0.599224	-
Q14746	COG2	sp|Q14746|COG2_HUMAN Conserved oligomeric Golgi complex subunit 2 OS=Homo sapiens OX=9606 GN=COG2 PE=1 SV=1	1	6	83.207	738	22696	13374	21400	19672	14348	16759	17691	16421	13221	16984	0.972623	0.836258	-	1.03072	0.704378	-
Q96JB2	COG3	sp|Q96JB2|COG3_HUMAN Conserved oligomeric Golgi complex subunit 3 OS=Homo sapiens OX=9606 GN=COG3 PE=1 SV=3	1	9	94.095	828	21792	13164	18033	16709	11497	12068	16380	15292	12846	15102	0.917252	0.411261	-	1.03786	0.696988	-
Q9H9E3	COG4	sp|Q9H9E3|COG4_HUMAN Conserved oligomeric Golgi complex subunit 4 OS=Homo sapiens OX=9606 GN=COG4 PE=1 SV=3	1	11	89.082	785	52617	35060	48708	51202	33066	37856	39885	38832	34665	40592	0.97411	0.692182	-	1.13044	0.081425	-
Q9UP83	COG5	sp|Q9UP83|COG5_HUMAN Conserved oligomeric Golgi complex subunit 5 OS=Homo sapiens OX=9606 GN=COG5 PE=1 SV=3	1	8	92.742	839	35752	24637	37115	33389	20184	23685	29246	28484	23933	27361	0.984556	0.874579	-	1.04394	0.506634	-
Q9Y2V7	COG6	sp|Q9Y2V7|COG6_HUMAN Conserved oligomeric Golgi complex subunit 6 OS=Homo sapiens OX=9606 GN=COG6 PE=1 SV=2	1	4	73.278	657	11268	7643.5	12614	12362	7166.9	8832.7	9472.8	10050	7516.5	9551.4	1.03334	0.803793	-	1.13621	0.200948	-
P83436	COG7	sp|P83436|COG7_HUMAN Conserved oligomeric Golgi complex subunit 7 OS=Homo sapiens OX=9606 GN=COG7 PE=1 SV=1	1	10	86.343	770	34875	23248	35310	32370	19983	23210	28080	26543	20663	27580	1.02271	0.797467	-	1.03846	0.573684	-
Q96MW5	COG8	sp|Q96MW5|COG8_HUMAN Conserved oligomeric Golgi complex subunit 8 OS=Homo sapiens OX=9606 GN=COG8 PE=1 SV=2	1	5	68.423	612	1369.1	1080	1333.1	895.17	462.19	776.69	1294.6	967.06	744.68	1074.2	1.23317	0.52545	-	0.794156	0.40784	-
P38432	COIL	sp|P38432|COIL_HUMAN Coilin OS=Homo sapiens OX=9606 GN=COIL PE=1 SV=1	1	6	62.608	576	16796	11919	22065	13888	10504	10502	20558	11527	11804	13276	0.939415	0.570261	-	0.662052	0.000946186	Downregulated
Q9UMD9	COL17A1	sp|Q9UMD9|COHA1_HUMAN Collagen alpha-1(XVII) chain OS=Homo sapiens OX=9606 GN=COL17A1 PE=1 SV=3	1	2	150.42	1497	1585.2	1002.2	1334.7	1144.7	1292	869.18	1008.8	1311.9	1239.7	1351.1	0.784611	0.36823	-	1.19037	0.574642	-
Q86Y22	COL23A1	sp|Q86Y22|CONA1_HUMAN Collagen alpha-1(XXIII) chain OS=Homo sapiens OX=9606 GN=COL23A1 PE=1 SV=1	1	1	51.943	540	7367.6	4746.8	14128	13460	4765.1	2762.7	9316.6	6169.2	9443.1	4615	0.5596	0.144472	-	0.921391	0.68582	-
Q9Y5P4	COL4A3BP	sp|Q9Y5P4|CERT_HUMAN Ceramide transfer protein OS=Homo sapiens OX=9606 GN=CERT1 PE=1 SV=1	1	7	70.834	624	60449	42741	52979	54480	38645	46210	45693	42319	40394	47942	1.01247	0.868227	-	1.08987	0.162376	-
P12109	COL6A1	sp|P12109|CO6A1_HUMAN Collagen alpha-1(VI) chain OS=Homo sapiens OX=9606 GN=COL6A1 PE=1 SV=3	1	5	108.53	1028	4543.2	2133	3170.4	2259.1	2212.3	2196	2791.9	1753.7	2692.3	2440.1	0.756102	0.108139	-	0.747016	0.111443	-
Q8NBJ5	COLGALT1	sp|Q8NBJ5|GT251_HUMAN Procollagen galactosyltransferase 1 OS=Homo sapiens OX=9606 GN=COLGALT1 PE=1 SV=1	1	17	71.635	622	89121	60765	85839	71280	56541	61897	72384	60133	60846	71294	0.967034	0.583343	-	0.926795	0.0855269	-
Q9Y6G5	COMMD10	sp|Q9Y6G5|COMDA_HUMAN COMM domain-containing protein 10 OS=Homo sapiens OX=9606 GN=COMMD10 PE=1 SV=1	1	2	22.966	202	6265	4103.4	6890.6	6855.6	3555	6122.9	5615.8	4822.6	4253.1	5228	1.14101	0.552599	-	1.03568	0.849775	-
Q86X83	COMMD2	sp|Q86X83|COMD2_HUMAN COMM domain-containing protein 2 OS=Homo sapiens OX=9606 GN=COMMD2 PE=1 SV=2	1	2	22.745	199	18861	15020	16201	13596	10370	15368	12386	11705	11971	15117	1.15555	0.125338	-	0.992627	0.956501	-
Q9GZQ3	COMMD5	sp|Q9GZQ3|COMD5_HUMAN COMM domain-containing protein 5 OS=Homo sapiens OX=9606 GN=COMMD5 PE=1 SV=1	1	1	24.67	224	1278.6	1012.8	1592.1	922.3	994.48	1149	1333.3	1273.5	1128.6	1485.7	1.07298	0.813916	-	0.855071	0.563223	-
P21964	COMT	sp|P21964|COMT_HUMAN Catechol O-methyltransferase OS=Homo sapiens OX=9606 GN=COMT PE=1 SV=2	1	6	30.037	271	41969	28947	31123	31382	26300	32222	25361	28864	28558	33217	1.00586	0.949479	-	1.19627	0.0217654	-
Q86VU5	COMTD1	sp|Q86VU5|CMTD1_HUMAN Catechol O-methyltransferase domain-containing protein 1 OS=Homo sapiens OX=9606 GN=COMTD1 PE=1 SV=1	1	1	28.808	262	12421	11176	9131.4	8318.7	7733.3	10100	7401.4	6583.3	9479.5	11398	1.13273	0.291614	-	1.00484	0.975716	-
P53621	COPA	sp|P53621|COPA_HUMAN Coatomer subunit alpha OS=Homo sapiens OX=9606 GN=COPA PE=1 SV=2	1	40	138.34	1224	348810	235350	298480	274650	217540	222420	245180	232390	225840	264370	0.942294	0.240045	-	1.04202	0.160188	-
P53618	COPB1	sp|P53618|COPB_HUMAN Coatomer subunit beta OS=Homo sapiens OX=9606 GN=COPB1 PE=1 SV=3	1	29	107.14	953	450970	291700	363520	331030	270540	284830	310300	291290	274740	317250	0.933361	0.102859	-	1.03186	0.310833	-
P35606	COPB2	sp|P35606|COPB2_HUMAN Coatomer subunit beta OS=Homo sapiens OX=9606 GN=COPB2 PE=1 SV=2	1	25	102.49	906	230160	155280	190920	171800	138680	146270	156700	148770	143300	165890	0.948396	0.263576	-	1.03137	0.380154	-
O14579	COPE	sp|O14579|COPE_HUMAN Coatomer subunit epsilon OS=Homo sapiens OX=9606 GN=COPE PE=1 SV=3	1	7	34.482	308	77115	51017	61892	51031	46411	58491	50698	46734	52554	57034	0.979217	0.800389	-	0.973493	0.661814	-
Q9Y678	COPG1	sp|Q9Y678|COPG1_HUMAN Coatomer subunit gamma-1 OS=Homo sapiens OX=9606 GN=COPG1 PE=1 SV=1	1	13	97.717	874	167850	112730	138030	128330	103100	107910	113890	102890	110450	124710	0.936613	0.168897	-	1.02297	0.613016	-
Q9UBF2	COPG2	sp|Q9UBF2|COPG2_HUMAN Coatomer subunit gamma-2 OS=Homo sapiens OX=9606 GN=COPG2 PE=1 SV=1	1	5	97.621	871	6598.6	4274.3	6064.6	4555	4535.1	4538.2	4487.2	4079	4164	5184.8	0.940081	0.690946	-	0.920506	0.582906	-
P61201	COPS2	sp|P61201|CSN2_HUMAN COP9 signalosome complex subunit 2 OS=Homo sapiens OX=9606 GN=COPS2 PE=1 SV=1	1	12	51.596	443	31720	22493	29925	28299	20261	25463	23196	24343	20963	25211	1.03584	0.696726	-	1.11074	0.137975	-
Q9UNS2	COPS3	sp|Q9UNS2|CSN3_HUMAN COP9 signalosome complex subunit 3 OS=Homo sapiens OX=9606 GN=COPS3 PE=1 SV=3	1	10	47.873	423	68499	51861	59226	50038	42525	48554	51062	44894	44903	54448	1.02777	0.676425	-	0.962057	0.488555	-
Q9BT78	COPS4	sp|Q9BT78|CSN4_HUMAN COP9 signalosome complex subunit 4 OS=Homo sapiens OX=9606 GN=COPS4 PE=1 SV=1	1	11	46.268	406	85464	58084	69083	61138	52802	60022	57075	52676	54692	64042	0.978043	0.673385	-	1.00847	0.882906	-
Q92905	COPS5	sp|Q92905|CSN5_HUMAN COP9 signalosome complex subunit 5 OS=Homo sapiens OX=9606 GN=COPS5 PE=1 SV=4	1	9	37.578	334	31550	22066	25558	24699	22267	20972	22608	22955	20903	24978	0.932093	0.480897	-	1.1062	0.195793	-
Q7L5N1	COPS6	sp|Q7L5N1|CSN6_HUMAN COP9 signalosome complex subunit 6 OS=Homo sapiens OX=9606 GN=COPS6 PE=1 SV=1	1	7	36.163	327	60969	41524	56604	44254	37334	48298	44485	37436	41295	47943	1.02033	0.835886	-	0.904584	0.0904342	-
Q9UBW8	COPS7A	sp|Q9UBW8|CSN7A_HUMAN COP9 signalosome complex subunit 7a OS=Homo sapiens OX=9606 GN=COPS7A PE=1 SV=1	1	2	30.276	275	370.81	239.38	120.03	0	259.19	681.63	521.36	92.012	0	238.31	1.55493	0.62896	-	0.547759	0.713275	-
Q9H9Q2	COPS7B	sp|Q9H9Q2|CSN7B_HUMAN COP9 signalosome complex subunit 7b OS=Homo sapiens OX=9606 GN=COPS7B PE=1 SV=1	1	3	29.622	264	8739.7	7891.6	7700.2	6462.5	6595.4	8160.8	5722.4	5376	6652.7	8721.9	1.1431	0.295642	-	0.988969	0.953508	-
P61923	COPZ1	sp|P61923|COPZ1_HUMAN Coatomer subunit zeta-1 OS=Homo sapiens OX=9606 GN=COPZ1 PE=1 SV=1	1	3	20.198	177	24950	16609	22097	19520	13933	20219	18769	16862	15716	19271	1.07277	0.518639	-	0.994106	0.948968	-
Q9NZJ6	COQ3	sp|Q9NZJ6|COQ3_HUMAN Ubiquinone biosynthesis O-methyltransferase, mitochondrial OS=Homo sapiens OX=9606 GN=COQ3 PE=1 SV=3	1	2	41.054	369	17370	13149	14445	16157	12895	15268	14367	11569	12148	14815	1.03961	0.770163	-	1.05894	0.66531	-
Q5HYK3	COQ5	sp|Q5HYK3|COQ5_HUMAN 2-methoxy-6-polyprenyl-1,4-benzoquinol methylase, mitochondrial OS=Homo sapiens OX=9606 GN=COQ5 PE=1 SV=2	1	3	37.14	327	4012.1	3255	2273.5	2445.8	2276.8	2557.7	2156.7	2046.3	2316.2	3483.5	1.12955	0.534591	-	1.12533	0.547302	-
Q9Y2Z9	COQ6	sp|Q9Y2Z9|COQ6_HUMAN Ubiquinone biosynthesis monooxygenase COQ6, mitochondrial OS=Homo sapiens OX=9606 GN=COQ6 PE=1 SV=2	1	7	50.869	468	25992	17443	20846	18336	16952	18438	18160	18636	16665	19059	0.951764	0.550004	-	1.06445	0.58491	-
Q99807	COQ7	sp|Q99807|COQ7_HUMAN 5-demethoxyubiquinone hydroxylase, mitochondrial OS=Homo sapiens OX=9606 GN=COQ7 PE=1 SV=3	1	5	24.277	217	29424	20401	27552	25499	17379	24842	23725	21552	21181	24443	1.05856	0.630871	-	1.02306	0.754746	-
O75208	COQ9	sp|O75208|COQ9_HUMAN Ubiquinone biosynthesis protein COQ9, mitochondrial OS=Homo sapiens OX=9606 GN=COQ9 PE=1 SV=1	1	8	35.509	318	44621	32514	52132	37167	32263	38063	41891	38033	36588	40749	0.993124	0.985381	-	0.901586	0.246122	-
Q9BR76	CORO1B	sp|Q9BR76|COR1B_HUMAN Coronin-1B OS=Homo sapiens OX=9606 GN=CORO1B PE=1 SV=1	1	7	54.234	489	46457	35041	29162	31323	31339	35009	23082	28108	32210	39677	1.0228	0.77039	-	1.27614	0.0048355	-
Q9ULV4	CORO1C	sp|Q9ULV4|COR1C_HUMAN Coronin-1C OS=Homo sapiens OX=9606 GN=CORO1C PE=1 SV=1	1	11	53.248	474	155280	125840	142700	122450	96213	118140	127080	103370	99050	139270	1.13174	0.0362318	-	0.93187	0.102047	-
Q92828	CORO2A	sp|Q92828|COR2A_HUMAN Coronin-2A OS=Homo sapiens OX=9606 GN=CORO2A PE=1 SV=2	1	3	59.763	525	9775.4	5998.8	9877.7	8336.2	5578.7	7028	8261.4	7172.8	5398.6	7240.9	1.02358	0.881423	-	0.955201	0.676735	-
P57737	CORO7	sp|P57737|CORO7_HUMAN Coronin-7 OS=Homo sapiens OX=9606 GN=CORO7 PE=1 SV=2	1	8	100.6	925	10542	7739.4	11286	10718	7273.5	8349.8	11089	9103.9	6981.3	9442.1	1.05535	0.65835	-	0.982311	0.915	-
Q14019	COTL1	sp|Q14019|COTL1_HUMAN Coactosin-like protein OS=Homo sapiens OX=9606 GN=COTL1 PE=1 SV=3	1	7	15.945	142	20408	12668	30438	25498	11806	12845	27768	20357	12615	15827	0.958445	0.663792	-	0.874094	0.0802634	-
Q9Y6N1	COX11	sp|Q9Y6N1|COX11_HUMAN Cytochrome c oxidase assembly protein COX11, mitochondrial OS=Homo sapiens OX=9606 GN=COX11 PE=1 SV=3	1	1	31.43	276	5159.5	3925.6	4820	3501.2	3046.7	3642	3384.1	2863.3	2698	3914	1.10604	0.531277	-	0.871364	0.420615	-
Q7KZN9	COX15	sp|Q7KZN9|COX15_HUMAN Cytochrome c oxidase assembly protein COX15 homolog OS=Homo sapiens OX=9606 GN=COX15 PE=1 SV=1	1	5	46.03	410	2515.7	1406.1	2570.9	3272.7	1054.8	848.27	2635.2	2491.4	1486.1	1807	0.849634	0.617105	-	1.21986	0.288148	-
Q14061	COX17	sp|Q14061|COX17_HUMAN Cytochrome c oxidase copper chaperone OS=Homo sapiens OX=9606 GN=COX17 PE=1 SV=2	1	1	6.9151	63	1341	1044.7	1028.5	972.57	555.89	1888.9	1562.4	730.44	1358.9	1235.7	1.32441	0.506837	-	0.711894	0.40784	-
Q8N8Q8	COX18	sp|Q8N8Q8|COX18_HUMAN Cytochrome c oxidase assembly protein COX18, mitochondrial OS=Homo sapiens OX=9606 GN=COX18 PE=1 SV=1	1	2	37.062	333	5001.5	3948.6	6382.3	6424.2	3381.3	4811.1	4744	4757.5	3655.3	4465.4	1.12556	0.45919	-	1.12144	0.421344	-
Q5RI15	COX20	sp|Q5RI15|COX20_HUMAN Cytochrome c oxidase assembly protein COX20, mitochondrial OS=Homo sapiens OX=9606 GN=COX20 PE=1 SV=2	1	3	13.291	118	22517	14843	25114	24180	13619	16183	19013	18540	14295	17200	0.991954	0.925282	-	1.08101	0.382287	-
P13073	COX4I1	sp|P13073|COX41_HUMAN Cytochrome c oxidase subunit 4 isoform 1, mitochondrial OS=Homo sapiens OX=9606 GN=COX4I1 PE=1 SV=1	1	12	19.576	169	263640	216480	173190	171300	165560	222900	148410	139500	168250	220040	1.14439	0.0351423	-	1.07607	0.0574915	-
P10606	COX5B	sp|P10606|COX5B_HUMAN Cytochrome c oxidase subunit 5B, mitochondrial OS=Homo sapiens OX=9606 GN=COX5B PE=1 SV=2	1	1	13.696	129	6319.6	7075.1	6821.9	5932	4550.1	8070	4228.6	6341	5282.1	7065.3	1.3974	0.060324	-	1.26815	0.205821	-
P12074	COX6A1	sp|P12074|CX6A1_HUMAN Cytochrome c oxidase subunit 6A1, mitochondrial OS=Homo sapiens OX=9606 GN=COX6A1 PE=1 SV=4	1	1	12.155	109	2957.8	3154.9	3276.9	2338.6	2507	3062.3	2327.2	1908.1	1615.2	3021.7	1.33314	0.215499	-	0.850665	0.409081	-
P09669	COX6C	sp|P09669|COX6C_HUMAN Cytochrome c oxidase subunit 6C OS=Homo sapiens OX=9606 GN=COX6C PE=1 SV=2	1	4	8.7813	75	140860	120800	81908	83217	83468	114750	70113	71094	84299	116240	1.19067	0.0281572	-	1.13254	0.0121545	-
P14406	COX7A2	sp|P14406|CX7A2_HUMAN Cytochrome c oxidase subunit 7A2, mitochondrial OS=Homo sapiens OX=9606 GN=COX7A2 PE=1 SV=1	1	3	9.3959	83	8029.1	6580.6	6583.2	5863.9	4450.2	7922	5787.7	5028.6	5300.3	7699.4	1.30092	0.0574489	-	0.981421	0.900714	-
O14548	COX7A2L	sp|O14548|COX7R_HUMAN Cytochrome c oxidase subunit 7A-related protein, mitochondrial OS=Homo sapiens OX=9606 GN=COX7A2L PE=1 SV=2	1	3	12.615	114	16668	14393	11087	11331	9007.2	15050	9571.4	10536	9445.3	14679	1.32335	0.0176162	-	1.18477	0.096206	-
P15954	COX7C	sp|P15954|COX7C_HUMAN Cytochrome c oxidase subunit 7C, mitochondrial OS=Homo sapiens OX=9606 GN=COX7C PE=1 SV=1	1	1	7.2454	63	13495	13842	6974.2	6533	7334.8	14917	5249.6	8139.3	8656.6	14579	1.53725	0.00309685	Upregulated	1.36795	0.129139	-
O75976	CPD	sp|O75976|CBPD_HUMAN Carboxypeptidase D OS=Homo sapiens OX=9606 GN=CPD PE=1 SV=2	1	20	152.93	1380	92750	56666	91496	107120	57610	59315	76062	80590	63677	71034	0.899521	0.137574	-	1.2449	0.00444421	-
Q7Z5Q1	CPEB2	sp|Q7Z5Q1|CPEB2_HUMAN Cytoplasmic polyadenylation element-binding protein 2 OS=Homo sapiens OX=9606 GN=CPEB2 PE=2 SV=3;sp|Q8NE35|CPEB3_HUMAN Cytoplasmic polyadenylation element-binding protein 3 OS=Homo sapiens OX=9606 GN=CPEB3 PE=1 SV=2;sp|Q17RY0|CPEB4_HU	3	1	64.943	589	1183.6	1073.9	1426.6	580.52	958.46	1469.2	655.17	996.21	768.6	1000.6	1.24432	0.506148	-	0.892101	0.810286	-
Q99829	CPNE1	sp|Q99829|CPNE1_HUMAN Copine-1 OS=Homo sapiens OX=9606 GN=CPNE1 PE=1 SV=1	1	10	59.058	537	106410	78031	72901	66465	61307	62616	67463	61748	64474	83745	1.00716	0.989347	-	1.01929	0.81019	-
O75131	CPNE3	sp|O75131|CPNE3_HUMAN Copine-3 OS=Homo sapiens OX=9606 GN=CPNE3 PE=1 SV=1	7	12	60.13	537	74077	46074	79111	53136	42622	39583	67325	46736	42528	48811	0.883189	0.16282	-	0.762072	0.000368949	-
P36551	CPOX	sp|P36551|HEM6_HUMAN Oxygen-dependent coproporphyrinogen-III oxidase, mitochondrial OS=Homo sapiens OX=9606 GN=CPOX PE=1 SV=3	1	7	50.151	454	27830	18311	18687	17526	15968	18340	16339	13841	17099	19905	0.96888	0.675447	-	0.995	0.959335	-
Q10570	CPSF1	sp|Q10570|CPSF1_HUMAN Cleavage and polyadenylation specificity factor subunit 1 OS=Homo sapiens OX=9606 GN=CPSF1 PE=1 SV=2	1	19	160.88	1443	100120	73758	96459	89783	61724	79912	80592	70817	63806	82210	1.08361	0.128771	-	1.00976	0.878806	-
Q9P2I0	CPSF2	sp|Q9P2I0|CPSF2_HUMAN Cleavage and polyadenylation specificity factor subunit 2 OS=Homo sapiens OX=9606 GN=CPSF2 PE=1 SV=2	1	6	88.486	782	20515	14650	20587	19871	11087	13699	17901	14759	13326	16087	1.03206	0.764874	-	0.997393	0.968384	-
Q9UKF6	CPSF3	sp|Q9UKF6|CPSF3_HUMAN Cleavage and polyadenylation specificity factor subunit 3 OS=Homo sapiens OX=9606 GN=CPSF3 PE=1 SV=1	1	10	77.485	684	43229	31511	40792	39940	28234	31959	34095	31803	29525	34488	0.998282	0.990388	-	1.06686	0.288263	-
Q5TA45	CPSF3L	sp|Q5TA45|INT11_HUMAN Integrator complex subunit 11 OS=Homo sapiens OX=9606 GN=INTS11 PE=1 SV=2	1	6	67.662	600	18223	11977	15225	16270	10910	12877	13393	12962	11202	14815	1.02088	0.853733	-	1.13502	0.141853	-
O95639	CPSF4	sp|O95639|CPSF4_HUMAN Cleavage and polyadenylation specificity factor subunit 4 OS=Homo sapiens OX=9606 GN=CPSF4 PE=1 SV=1	1	2	30.255	269	3254	2367.1	2583.8	2375.2	2148.2	1356.9	2045.9	2169.8	1484.8	2878.7	0.996385	0.9503	-	1.1021	0.620322	-
Q16630	CPSF6	sp|Q16630|CPSF6_HUMAN Cleavage and polyadenylation specificity factor subunit 6 OS=Homo sapiens OX=9606 GN=CPSF6 PE=1 SV=2	1	13	59.209	551	58346	41043	53933	48194	36218	42529	44868	42283	41121	49619	1.01003	0.906915	-	1.02413	0.677118	-
Q8N684	CPSF7	sp|Q8N684|CPSF7_HUMAN Cleavage and polyadenylation specificity factor subunit 7 OS=Homo sapiens OX=9606 GN=CPSF7 PE=1 SV=1	1	14	52.049	471	102140	74948	84673	91983	60678	74303	74692	72319	62842	83340	1.07214	0.134973	-	1.14484	0.023093	-
P50416	CPT1A	sp|P50416|CPT1A_HUMAN Carnitine O-palmitoyltransferase 1, liver isoform OS=Homo sapiens OX=9606 GN=CPT1A PE=1 SV=2	1	15	88.367	773	140310	83177	70447	75953	95790	82958	61230	77019	95737	109710	0.849452	0.11237	-	1.30463	0.00841779	-
P23786	CPT2	sp|P23786|CPT2_HUMAN Carnitine O-palmitoyltransferase 2, mitochondrial OS=Homo sapiens OX=9606 GN=CPT2 PE=1 SV=2	1	16	73.776	658	113370	71380	91846	95360	73431	70802	78139	82753	75958	79465	0.868911	0.0211148	-	1.17016	0.00337477	-
Q5TA50	CPTP	sp|Q5TA50|CPTP_HUMAN Ceramide-1-phosphate transfer protein OS=Homo sapiens OX=9606 GN=CPTP PE=1 SV=1	1	3	24.365	214	1178.6	797.61	687.47	491.54	945.15	792.09	580.32	772.35	998.96	1399.7	0.952662	0.870239	-	1.14111	0.86638	-
Q9H3G5	CPVL	sp|Q9H3G5|CPVL_HUMAN Probable serine carboxypeptidase CPVL OS=Homo sapiens OX=9606 GN=CPVL PE=1 SV=2	1	4	54.163	476	17171	13232	12403	13286	9276.5	13122	9258.4	9712.7	10560	12618	1.1058	0.35515	-	1.18393	0.150935	-
Q9BSW2	CRACR2A	sp|Q9BSW2|EFC4B_HUMAN EF-hand calcium-binding domain-containing protein 4B OS=Homo sapiens OX=9606 GN=CRACR2A PE=1 SV=2	1	3	83.192	731	0	244.11	0	229.15	170.32	156.81	0	0	0	202.2	0.958775	0.91127	-	-	-	-
P43155	CRAT	sp|P43155|CACP_HUMAN Carnitine O-acetyltransferase OS=Homo sapiens OX=9606 GN=CRAT PE=1 SV=5	1	4	70.857	626	17033	8624.9	12675	11048	10319	9476.2	10692	8505.7	11350	8664.1	0.717799	0.0121216	-	0.930209	0.465849	-
Q96SW2	CRBN	sp|Q96SW2|CRBN_HUMAN Protein cereblon OS=Homo sapiens OX=9606 GN=CRBN PE=1 SV=1	1	2	50.545	442	1852.6	842.03	1662	1333.6	641.63	989.82	1045.6	1111.9	1030.9	1024.4	0.87528	0.758068	-	1.02002	0.929331	-
P16220	CREB1	sp|P16220|CREB1_HUMAN Cyclic AMP-responsive element-binding protein 1 OS=Homo sapiens OX=9606 GN=CREB1 PE=1 SV=3	1	2	35.136	327	1142.2	637.92	938.5	1472.2	625.29	1110.7	855.46	1111.6	629.73	812.6	1.1261	0.803038	-	1.59439	0.0900635	-
Q92793	CREBBP	sp|Q92793|CBP_HUMAN CREB-binding protein OS=Homo sapiens OX=9606 GN=CREBBP PE=1 SV=3	1	4	265.35	2442	1992.5	1681.2	1453.6	1420	1349.3	2188.3	1583.2	1244.9	1648.9	1643.6	1.12893	0.673652	-	0.970011	0.945375	-
Q6UXH1	CRELD2	sp|Q6UXH1|CREL2_HUMAN Protein disulfide isomerase CRELD2 OS=Homo sapiens OX=9606 GN=CRELD2 PE=1 SV=1	1	2	38.191	353	1517.9	805.23	1448.9	1079.2	1198.8	1004.1	601.68	649.92	1323.9	1302.3	0.769327	0.350757	-	0.955288	0.997983	-
P46108	CRK	sp|P46108|CRK_HUMAN Adapter molecule crk OS=Homo sapiens OX=9606 GN=CRK PE=1 SV=2	1	6	33.83	304	43392	29015	48246	38720	30909	37890	36314	36787	33845	39318	0.996823	0.976303	-	1.00628	0.953508	-
P46109	CRKL	sp|P46109|CRKL_HUMAN Crk-like protein OS=Homo sapiens OX=9606 GN=CRKL PE=1 SV=1	1	7	33.777	303	7276.1	5285.3	7942.5	5129.5	5826.7	6511.6	6223.1	5494.3	4994.4	6633.8	1.03232	0.864456	-	0.847943	0.258113	-
Q8IUI8	CRLF3	sp|Q8IUI8|CRLF3_HUMAN Cytokine receptor-like factor 3 OS=Homo sapiens OX=9606 GN=CRLF3 PE=1 SV=2	1	6	49.765	442	15484	12169	23099	16529	10529	10977	17171	13687	11741	13625	0.99348	0.968653	-	0.84118	0.0650619	-
Q9BZJ0	CRNKL1	sp|Q9BZJ0|CRNL1_HUMAN Crooked neck-like protein 1 OS=Homo sapiens OX=9606 GN=CRNKL1 PE=1 SV=4	1	7	100.45	848	29273	22377	23332	21227	18862	24881	18150	18324	21788	26288	1.07821	0.410855	-	1.06866	0.386914	-
Q5TZA2	CROCC	sp|Q5TZA2|CROCC_HUMAN Rootletin OS=Homo sapiens OX=9606 GN=CROCC PE=1 SV=2	1	9	228.42	2017	35498	27023	29831	25473	19792	27228	22670	21113	23378	29926	1.11407	0.127552	-	0.993866	0.96036	-
O75718	CRTAP	sp|O75718|CRTAP_HUMAN Cartilage-associated protein OS=Homo sapiens OX=9606 GN=CRTAP PE=1 SV=1	1	5	46.561	401	9525.8	5755.1	8642.6	6721.7	5123	7383.3	7149.7	5817.7	5279.5	8156.3	1.12136	0.4894	-	0.887708	0.280108	-
Q68DQ2	CRYBG3	sp|Q68DQ2|CRBG3_HUMAN Very large A-kinase anchor protein OS=Homo sapiens OX=9606 GN=CRYBG3 PE=1 SV=3	1	6	330.63	2970	2436.9	1446.9	1967.2	1617.7	1411.7	1769	1363.8	2111.8	1631.5	2396.7	1.05533	0.887338	-	1.28294	0.412895	-
Q9Y2S2	CRYL1	sp|Q9Y2S2|CRYL1_HUMAN Lambda-crystallin homolog OS=Homo sapiens OX=9606 GN=CRYL1 PE=1 SV=3	1	3	35.419	319	3285.8	3174.5	3675.6	3972.9	1986.5	3226	3040.3	3249.3	2220.3	2905.1	1.29001	0.138167	-	1.19944	0.228469	-
Q08257	CRYZ	sp|Q08257|QOR_HUMAN Quinone oxidoreductase OS=Homo sapiens OX=9606 GN=CRYZ PE=1 SV=1	1	11	35.206	329	42882	33315	41220	35266	25563	31019	34380	30633	26826	37136	1.10611	0.138568	-	0.974333	0.673156	-
O95825	CRYZL1	sp|O95825|QORL1_HUMAN Quinone oxidoreductase-like protein 1 OS=Homo sapiens OX=9606 GN=CRYZL1 PE=1 SV=2	1	6	38.696	349	27968	20004	20657	19976	17068	21050	19031	17475	18244	21298	1.02169	0.797594	-	1.05055	0.551443	-
O75390	CS	sp|O75390|CISY_HUMAN Citrate synthase, mitochondrial OS=Homo sapiens OX=9606 GN=CS PE=1 SV=2	1	13	51.712	466	134140	81729	118540	102060	79148	77124	103860	88591	76816	84465	0.87684	0.0659856	-	0.956132	0.293645	-
O75534	CSDE1	sp|O75534|CSDE1_HUMAN Cold shock domain-containing protein E1 OS=Homo sapiens OX=9606 GN=CSDE1 PE=1 SV=2	1	26	88.884	798	340800	244910	218830	200610	205860	228320	193520	168030	217110	256210	0.991494	0.877259	-	0.995241	0.921585	-
P55060	CSE1L	sp|P55060|XPO2_HUMAN Exportin-2 OS=Homo sapiens OX=9606 GN=CSE1L PE=1 SV=3	1	29	110.42	971	227090	159580	218070	200900	135210	130690	181250	170890	142570	175600	0.957538	0.658383	-	1.03995	0.206517	-
P41240	CSK	sp|P41240|CSK_HUMAN Tyrosine-protein kinase CSK OS=Homo sapiens OX=9606 GN=CSK PE=1 SV=1	2	9	50.704	450	57644	40963	48004	37685	35949	43075	40055	30819	38682	46971	1.02252	0.722663	-	0.867345	0.0218069	-
P48729	CSNK1A1	sp|P48729|KC1A_HUMAN Casein kinase I isoform alpha OS=Homo sapiens OX=9606 GN=CSNK1A1 PE=1 SV=2	2	4	38.914	337	5561.7	4039.2	6518.5	5619.8	3915.5	4104.1	5535.5	5433.4	3833.1	4562.8	0.976544	0.897693	-	1.02876	0.867062	-
P48730	CSNK1D	sp|P48730|KC1D_HUMAN Casein kinase I isoform delta OS=Homo sapiens OX=9606 GN=CSNK1D PE=1 SV=2;sp|P49674|KC1E_HUMAN Casein kinase I isoform epsilon OS=Homo sapiens OX=9606 GN=CSNK1E PE=1 SV=1	2	5	47.33	415	1174.8	768.72	808.88	1079	625.75	675.28	764.84	458.94	726.06	857.77	0.953156	0.874579	-	1.05606	0.996548	-
Q9HCP0	CSNK1G1	sp|Q9HCP0|KC1G1_HUMAN Casein kinase I isoform gamma-1 OS=Homo sapiens OX=9606 GN=CSNK1G1 PE=1 SV=1	1	6	48.511	422	39689	24508	45694	41796	26652	29042	36069	37363	27177	31574	0.932969	0.476632	-	1.08604	0.188143	-
P68400	CSNK2A1	sp|P68400|CSK21_HUMAN Casein kinase II subunit alpha OS=Homo sapiens OX=9606 GN=CSNK2A1 PE=1 SV=1;sp|Q8NEV1|CSK23_HUMAN Casein kinase II subunit alpha 3 OS=Homo sapiens OX=9606 GN=CSNK2A3 PE=1 SV=2	2	17	45.143	391	97054	70531	84697	79264	59025	76100	72481	67577	68008	78965	1.03958	0.551143	-	1.04228	0.3391	-
P19784	CSNK2A2	sp|P19784|CSK22_HUMAN Casein kinase II subunit alpha OS=Homo sapiens OX=9606 GN=CSNK2A2 PE=1 SV=1	1	7	41.213	350	29963	21762	28514	26293	18776	24898	23150	22459	19830	25769	1.09095	0.270976	-	1.05525	0.416496	-
P67870	CSNK2B	sp|P67870|CSK2B_HUMAN Casein kinase II subunit beta OS=Homo sapiens OX=9606 GN=CSNK2B PE=1 SV=1	1	1	24.942	215	3337.7	2404	3243.8	3226.5	2579.6	2771.7	2731.3	2758.3	2173.6	2988.5	1.0271	0.893532	-	1.11838	0.499305	-
Q1MSJ5	CSPP1	sp|Q1MSJ5|CSPP1_HUMAN Centrosome and spindle pole-associated protein 1 OS=Homo sapiens OX=9606 GN=CSPP1 PE=1 SV=4	1	3	145.52	1256	2774.2	1860.3	3399.9	3580.9	1242.7	1610.5	2592.9	2423.9	1905.8	2094.4	0.987069	0.989693	-	1.11277	0.6038	-
P21291	CSRP1	sp|P21291|CSRP1_HUMAN Cysteine and glycine-rich protein 1 OS=Homo sapiens OX=9606 GN=CSRP1 PE=1 SV=3	1	5	20.567	193	24600	25285	11758	11532	15553	15308	10782	10233	16753	30038	1.27295	0.414737	-	1.07588	0.460587	-
Q16527	CSRP2	sp|Q16527|CSRP2_HUMAN Cysteine and glycine-rich protein 2 OS=Homo sapiens OX=9606 GN=CSRP2 PE=1 SV=3	1	1	20.954	193	4328.4	3417.2	5260	4361.5	1944.8	3188.8	4133.6	3186.7	3329.2	4247	1.17712	0.4612	-	0.894029	0.463194	-
Q9H8E8	CSRP2BP	sp|Q9H8E8|CSR2B_HUMAN Cysteine-rich protein 2-binding protein OS=Homo sapiens OX=9606 GN=KAT14 PE=1 SV=3	1	2	88.843	782	1077.5	508.74	767.46	681.17	731.09	882.64	682.91	678.1	762.6	821.23	0.879283	0.667908	-	1.0506	0.909977	-
P01034	CST3	sp|P01034|CYTC_HUMAN Cystatin-C OS=Homo sapiens OX=9606 GN=CST3 PE=1 SV=1	1	3	15.799	146	5433	3244.1	5108.5	3722	3347.6	3328.3	4032.5	3343.6	3368.9	4105.4	0.909319	0.504817	-	0.867257	0.327142	-
P04080	CSTB	sp|P04080|CYTB_HUMAN Cystatin-B OS=Homo sapiens OX=9606 GN=CSTB PE=1 SV=2	1	4	11.139	98	54417	45671	50448	46150	42902	63099	36775	47570	39041	53937	1.21147	0.26101	-	1.21667	0.0816177	-
Q05048	CSTF1	sp|Q05048|CSTF1_HUMAN Cleavage stimulation factor subunit 1 OS=Homo sapiens OX=9606 GN=CSTF1 PE=1 SV=1	1	5	48.357	431	6981.2	5938.6	8707.6	7032.5	4345.8	6914.7	7022.2	6465.1	5470.4	6364.4	1.17499	0.283535	-	0.962819	0.763772	-
Q12996	CSTF3	sp|Q12996|CSTF3_HUMAN Cleavage stimulation factor subunit 3 OS=Homo sapiens OX=9606 GN=CSTF3 PE=1 SV=1	1	11	82.921	717	82876	60505	84716	77873	50393	59822	71599	63080	55961	63230	1.00425	0.949961	-	1.00441	0.9449	-
Q13363	CTBP1	sp|Q13363|CTBP1_HUMAN C-terminal-binding protein 1 OS=Homo sapiens OX=9606 GN=CTBP1 PE=1 SV=2	1	8	47.535	440	34890	24638	30539	25129	21142	26562	25147	22052	22579	28707	1.05308	0.424959	-	0.947976	0.420329	-
P56545	CTBP2	sp|P56545|CTBP2_HUMAN C-terminal-binding protein 2 OS=Homo sapiens OX=9606 GN=CTBP2 PE=1 SV=1	1	9	48.944	445	82471	57806	67933	59732	49887	55099	61151	51248	56892	62931	0.960095	0.519781	-	0.957341	0.426722	-
P49711	CTCF	sp|P49711|CTCF_HUMAN Transcriptional repressor CTCF OS=Homo sapiens OX=9606 GN=CTCF PE=1 SV=1	2	11	82.785	727	48609	27706	50375	47916	29016	32842	43002	35789	29986	32803	0.902127	0.191966	-	0.994712	0.937455	-
Q9Y5B0	CTDP1	sp|Q9Y5B0|CTDP1_HUMAN RNA polymerase II subunit A C-terminal domain phosphatase OS=Homo sapiens OX=9606 GN=CTDP1 PE=1 SV=3	1	5	104.4	961	11995	8242.1	12490	11762	7827.2	9353.9	10899	10145	7389	8183.1	0.982543	0.899835	-	1.04459	0.652016	-
Q05D32	CTDSPL2	sp|Q05D32|CTSL2_HUMAN CTD small phosphatase-like protein 2 OS=Homo sapiens OX=9606 GN=CTDSPL2 PE=1 SV=2	1	2	52.998	466	2564.8	2471.5	3642.1	3066	1940.7	3626.6	2566.3	3358.1	2688	3267	1.30082	0.326845	-	1.17633	0.435175	-
P32929	CTH	sp|P32929|CGL_HUMAN Cystathionine gamma-lyase OS=Homo sapiens OX=9606 GN=CTH PE=1 SV=3	1	9	44.508	405	16937	10875	48130	28068	9495.5	12409	40674	25326	10748	13244	1.02348	0.845992	-	0.672752	0.000185002	-
P35221	CTNNA1	sp|P35221|CTNA1_HUMAN Catenin alpha-1 OS=Homo sapiens OX=9606 GN=CTNNA1 PE=1 SV=1	4	36	100.07	906	303620	189460	259850	253390	176770	189200	220390	216140	183270	204400	0.91658	0.0539774	-	1.09122	0.00994437	-
P35222	CTNNB1	sp|P35222|CTNB1_HUMAN Catenin beta-1 OS=Homo sapiens OX=9606 GN=CTNNB1 PE=1 SV=1	1	22	85.496	781	146830	97431	139720	140630	92303	93948	113660	121570	102460	111200	0.911732	0.133491	-	1.15769	0.00316643	-
Q8WYA6	CTNNBL1	sp|Q8WYA6|CTBL1_HUMAN Beta-catenin-like protein 1 OS=Homo sapiens OX=9606 GN=CTNNBL1 PE=1 SV=1	1	14	65.173	563	89346	69472	82047	75573	53098	71575	68465	61087	59324	73001	1.10105	0.0900507	-	1.01183	0.834694	-
O60716	CTNND1	sp|O60716|CTND1_HUMAN Catenin delta-1 OS=Homo sapiens OX=9606 GN=CTNND1 PE=1 SV=1	2	26	108.17	968	213210	139560	179110	166390	125030	133440	153220	140070	127590	153670	0.954765	0.36823	-	1.02828	0.40784	-
P17812	CTPS1	sp|P17812|PYRG1_HUMAN CTP synthase 1 OS=Homo sapiens OX=9606 GN=CTPS1 PE=1 SV=2	1	14	66.69	591	126070	90139	106870	101190	79634	96226	94611	83170	82313	100620	1.0299	0.573987	-	1.0178	0.722134	-
Q9NRF8	CTPS2	sp|Q9NRF8|PYRG2_HUMAN CTP synthase 2 OS=Homo sapiens OX=9606 GN=CTPS2 PE=1 SV=1	1	7	65.677	586	12182	8617.3	10853	10541	7284.7	9200	8910.4	9373.5	7517.7	10636	1.09439	0.368921	-	1.12818	0.211619	-
Q6PD62	CTR9	sp|Q6PD62|CTR9_HUMAN RNA polymerase-associated protein CTR9 homolog OS=Homo sapiens OX=9606 GN=CTR9 PE=1 SV=1	1	18	133.5	1173	118990	85522	105200	96908	70107	84196	87187	79247	73330	97139	1.0577	0.245501	-	1.02116	0.642582	-
P10619	CTSA	sp|P10619|PPGB_HUMAN Lysosomal protective protein OS=Homo sapiens OX=9606 GN=CTSA PE=1 SV=2	1	5	54.465	480	25640	14267	25019	23153	12884	15684	20579	19750	15365	16678	0.910888	0.374912	-	1.05154	0.470806	-
P07858	CTSB	sp|P07858|CATB_HUMAN Cathepsin B OS=Homo sapiens OX=9606 GN=CTSB PE=1 SV=3	1	7	37.821	339	38081	30364	38148	31257	25005	18443	33291	26940	27123	32579	0.923274	0.682966	-	0.9085	0.116716	-
P53634	CTSC	sp|P53634|CATC_HUMAN Dipeptidyl peptidase 1 OS=Homo sapiens OX=9606 GN=CTSC PE=1 SV=2	1	5	51.853	463	55983	40597	47316	48008	34330	45532	41305	41020	36093	48650	1.10368	0.131558	-	1.11992	0.0464963	-
P07339	CTSD	sp|P07339|CATD_HUMAN Cathepsin D OS=Homo sapiens OX=9606 GN=CTSD PE=1 SV=1	1	8	44.552	412	205870	123350	76763	83422	118110	123040	64565	73713	121750	128810	0.880533	0.029345	-	1.24322	0.000952321	-
P09668	CTSH	sp|P09668|CATH_HUMAN Pro-cathepsin H OS=Homo sapiens OX=9606 GN=CTSH PE=1 SV=4	1	1	37.393	335	750.94	371.92	327.26	342.54	233.61	546.61	420.1	292.59	289.47	875.76	1.54593	0.378861	-	0.931826	0.939368	-
Q9UBR2	CTSZ	sp|Q9UBR2|CATZ_HUMAN Cathepsin Z OS=Homo sapiens OX=9606 GN=CTSZ PE=1 SV=1	1	1	33.868	303	10776	7342.3	7332.6	7791.5	7857.8	6944.2	6455.7	6780.9	6790.7	7677.7	0.88595	0.381697	-	1.17867	0.140837	-
Q14247	CTTN	sp|Q14247|SRC8_HUMAN Src substrate cortactin OS=Homo sapiens OX=9606 GN=CTTN PE=1 SV=2	1	29	61.585	550	559160	376750	364630	399630	347470	400230	320070	337210	362910	418400	0.974616	0.533211	-	1.19878	0.000258368	-
Q9P2B4	CTTNBP2NL	sp|Q9P2B4|CT2NL_HUMAN CTTNBP2 N-terminal-like protein OS=Homo sapiens OX=9606 GN=CTTNBP2NL PE=1 SV=2	1	14	70.157	639	23693	14681	26880	21960	15115	17970	20955	18527	16096	19131	0.970344	0.788087	-	0.947667	0.483996	-
Q2VPK5	CTU2	sp|Q2VPK5|CTU2_HUMAN Cytoplasmic tRNA 2-thiolation protein 2 OS=Homo sapiens OX=9606 GN=CTU2 PE=1 SV=1	1	3	56.107	515	5547.4	4401.5	5027.8	4170	3659.5	4949	4045	3505.7	3695.1	4928.8	1.14003	0.322636	-	0.945823	0.719242	-
Q13616	CUL1	sp|Q13616|CUL1_HUMAN Cullin-1 OS=Homo sapiens OX=9606 GN=CUL1 PE=1 SV=2	1	19	89.677	776	179230	126400	169200	157550	104860	119610	137520	131200	111520	132440	0.996432	0.947185	-	1.0516	0.168201	-
Q13617	CUL2	sp|Q13617|CUL2_HUMAN Cullin-2 OS=Homo sapiens OX=9606 GN=CUL2 PE=1 SV=2	1	18	86.982	745	97415	66266	106270	85409	54289	67322	87245	69600	61462	76415	1.02716	0.653216	-	0.893577	0.0214682	-
Q13618	CUL3	sp|Q13618|CUL3_HUMAN Cullin-3 OS=Homo sapiens OX=9606 GN=CUL3 PE=1 SV=2	1	18	88.929	768	76733	54438	51263	48671	46498	57031	46452	41387	50666	59643	1.01951	0.738499	-	1.02558	0.682637	-
Q13619	CUL4A	sp|Q13619|CUL4A_HUMAN Cullin-4A OS=Homo sapiens OX=9606 GN=CUL4A PE=1 SV=3	1	19	87.679	759	54787	37395	52986	50039	34452	44670	42246	43473	36496	45419	1.04645	0.621628	-	1.09972	0.0929545	-
Q13620	CUL4B	sp|Q13620|CUL4B_HUMAN Cullin-4B OS=Homo sapiens OX=9606 GN=CUL4B PE=1 SV=4	1	19	103.98	913	59755	32451	53384	47077	32598	31886	43993	40734	33867	39823	0.864823	0.104195	-	1.00832	0.896826	-
Q93034	CUL5	sp|Q93034|CUL5_HUMAN Cullin-5 OS=Homo sapiens OX=9606 GN=CUL5 PE=1 SV=4	1	13	90.954	780	32511	23348	29007	26534	20973	25031	25889	19991	20167	24905	1.03045	0.739948	-	0.938969	0.44044	-
P39880	CUX1	sp|P39880|CUX1_HUMAN Homeobox protein cut-like 1 OS=Homo sapiens OX=9606 GN=CUX1 PE=1 SV=3	1	8	164.19	1505	27520	18909	26881	23452	16778	21150	22662	19445	17537	21180	1.02755	0.763044	-	0.965496	0.615942	-
Q9P013	CWC15	sp|Q9P013|CWC15_HUMAN Spliceosome-associated protein CWC15 homolog OS=Homo sapiens OX=9606 GN=CWC15 PE=1 SV=2	1	5	26.624	229	30506	25646	28251	26205	19287	24644	22972	22233	20478	30260	1.18071	0.0489864	-	1.05711	0.402631	-
Q9HCG8	CWC22	sp|Q9HCG8|CWC22_HUMAN Pre-mRNA-splicing factor CWC22 homolog OS=Homo sapiens OX=9606 GN=CWC22 PE=1 SV=3	1	12	105.47	908	54108	37802	49897	45735	34560	42386	44670	35864	35852	46951	1.05188	0.508859	-	0.957446	0.510108	-
Q6UX04	CWC27	sp|Q6UX04|CWC27_HUMAN Spliceosome-associated protein CWC27 homolog OS=Homo sapiens OX=9606 GN=CWC27 PE=1 SV=1	1	4	53.846	472	13210	11244	16314	13872	7837.2	11397	13672	9996.5	9287.3	10709	1.14009	0.26	-	0.882664	0.218113	-
Q69YN2	CWF19L1	sp|Q69YN2|C19L1_HUMAN CWF19-like protein 1 OS=Homo sapiens OX=9606 GN=CWF19L1 PE=1 SV=2	1	8	60.618	538	11481	7739.1	11775	9531.2	7226.7	8142.9	10536	8153.6	7297.5	9875.3	1.02218	0.878488	-	0.882745	0.199998	-
Q2TBE0	CWF19L2	sp|Q2TBE0|C19L2_HUMAN CWF19-like protein 2 OS=Homo sapiens OX=9606 GN=CWF19L2 PE=1 SV=4	1	3	103.79	894	5264.9	4306.4	2692	4348.6	3319.2	2705.4	2969.9	3317.4	3036.1	4922.1	1.06283	0.906646	-	1.48718	0.0464963	-
P78310	CXADR	sp|P78310|CXAR_HUMAN Coxsackievirus and adenovirus receptor OS=Homo sapiens OX=9606 GN=CXADR PE=1 SV=1	1	5	40.029	365	3367.3	2279.1	3408.5	2649.9	2879.9	3201.9	2588.7	3139.3	2033.6	2847.7	1.02088	0.925666	-	1.09745	0.736267	-
Q8TB03	CXorf38	sp|Q8TB03|CX038_HUMAN Uncharacterized protein CXorf38 OS=Homo sapiens OX=9606 GN=CXorf38 PE=1 SV=1	1	2	36.67	319	483.73	378.66	0	184.13	361.01	341.29	537.62	122.36	0	503.88	1.2293	0.607913	-	0.412347	0.24108	-
Q9H5V9	CXorf56	sp|Q9H5V9|STEEP_HUMAN STING ER exit protein OS=Homo sapiens OX=9606 GN=STEEP1 PE=1 SV=1	1	3	25.624	222	12816	8952.2	10783	8697.1	7309.6	9961.6	8483.1	7598.6	8553.8	11379	1.09509	0.411261	-	0.948046	0.624805	-
P49447	CYB561	sp|P49447|CY561_HUMAN Transmembrane ascorbate-dependent reductase CYB561 OS=Homo sapiens OX=9606 GN=CYB561 PE=1 SV=2	1	2	27.559	251	5688.7	4981.9	6091.8	5794.7	5205	5534.5	4556.6	5279.8	4567.4	5779.6	1.05314	0.770163	-	1.17029	0.238627	-
O14569	CYB561D2	sp|O14569|C56D2_HUMAN Transmembrane reductase CYB561D2 OS=Homo sapiens OX=9606 GN=CYB561D2 PE=1 SV=1	1	1	23.973	222	4291.2	2669.4	3017.5	3593.8	3377.2	3056	2953.4	3488.5	2339.2	3352	0.928033	0.816997	-	1.32281	0.111857	-
P00167	CYB5A	sp|P00167|CYB5_HUMAN Cytochrome b5 OS=Homo sapiens OX=9606 GN=CYB5A PE=1 SV=2	1	2	15.33	134	10920	10772	17209	12959	10846	17019	13374	19301	10841	16169	1.32675	0.303816	-	1.20917	0.539921	-
O43169	CYB5B	sp|O43169|CYB5B_HUMAN Cytochrome b5 type B OS=Homo sapiens OX=9606 GN=CYB5B PE=1 SV=3	1	4	16.694	150	5254.9	5515.1	7468.6	6263.9	3481	5745.1	5531.4	5180.7	3861.8	7112.2	1.48943	0.0168008	-	0.987048	0.945991	-
Q9UHQ9	CYB5R1	sp|Q9UHQ9|NB5R1_HUMAN NADH-cytochrome b5 reductase 1 OS=Homo sapiens OX=9606 GN=CYB5R1 PE=1 SV=1	1	8	34.094	305	22487	15152	18268	18672	13420	15030	16512	15552	13819	18291	1.01192	0.91539	-	1.09416	0.259119	-
Q6BCY4	CYB5R2	sp|Q6BCY4|NB5R2_HUMAN NADH-cytochrome b5 reductase 2 OS=Homo sapiens OX=9606 GN=CYB5R2 PE=1 SV=1	1	5	31.458	276	9569	11437	8735.5	7534.2	7303.5	12099	6537.1	6797.6	8155.1	13579	1.49399	0.0178658	-	1.05549	0.667027	-
P00387	CYB5R3	sp|P00387|NB5R3_HUMAN NADH-cytochrome b5 reductase 3 OS=Homo sapiens OX=9606 GN=CYB5R3 PE=1 SV=3	1	8	34.234	301	76539	57288	42133	41604	46765	48728	37849	36187	46374	56965	0.999187	0.976539	-	1.08372	0.183405	-
P13498	CYBA	sp|P13498|CY24A_HUMAN Cytochrome b-245 light chain OS=Homo sapiens OX=9606 GN=CYBA PE=1 SV=3	1	3	21.012	195	46098	25332	18439	20750	28599	30172	15161	16217	31547	27412	0.807062	0.0408297	-	1.22513	0.0233835	-
P08574	CYC1	sp|P08574|CY1_HUMAN Cytochrome c1, heme protein, mitochondrial OS=Homo sapiens OX=9606 GN=CYC1 PE=1 SV=3	1	6	35.422	325	46093	36026	53554	46284	30492	36395	43981	40954	30883	39631	1.07296	0.269493	-	1.0012	0.988172	-
P99999	CYCS	sp|P99999|CYC_HUMAN Cytochrome c OS=Homo sapiens OX=9606 GN=CYCS PE=1 SV=2	2	8	11.749	105	36344	42724	49622	39090	32636	40345	36082	36618	38333	46716	1.1968	0.342617	-	0.996376	0.984273	-
Q7L576	CYFIP1	sp|Q7L576|CYFP1_HUMAN Cytoplasmic FMR1-interacting protein 1 OS=Homo sapiens OX=9606 GN=CYFIP1 PE=1 SV=1	1	31	145.18	1253	156300	102490	131020	122410	93521	91644	113860	101460	97083	112040	0.916787	0.183966	-	1.01806	0.672143	-
Q96F07	CYFIP2	sp|Q96F07|CYFP2_HUMAN Cytoplasmic FMR1-interacting protein 2 OS=Homo sapiens OX=9606 GN=CYFIP2 PE=1 SV=2	1	15	148.4	1278	15130	9792.2	15106	11280	9761.6	10577	12158	11258	8805.6	11865	0.99084	0.955519	-	0.930822	0.502935	-
Q6UW02	CYP20A1	sp|Q6UW02|CP20A_HUMAN Cytochrome P450 20A1 OS=Homo sapiens OX=9606 GN=CYP20A1 PE=1 SV=1	1	2	52.432	462	932.19	954.03	712.94	699.97	1067.3	1263.1	382.9	658.69	606.67	976.58	1.21795	0.559227	-	1.41648	0.351761	-
P33261	CYP2C19	sp|P33261|CP2CJ_HUMAN Cytochrome P450 2C19 OS=Homo sapiens OX=9606 GN=CYP2C19 PE=1 SV=4;sp|P11712|CP2C9_HUMAN Cytochrome P450 2C9 OS=Homo sapiens OX=9606 GN=CYP2C9 PE=1 SV=3	2	1	55.944	490	5229.6	3940.9	7065.1	6274.8	2838.8	3828.4	5531.1	4184.7	3147.4	4929	1.18272	0.255172	-	0.920568	0.581577	-
Q96SQ9	CYP2S1	sp|Q96SQ9|CP2S1_HUMAN Cytochrome P450 2S1 OS=Homo sapiens OX=9606 GN=CYP2S1 PE=1 SV=2	1	12	55.816	504	40445	23786	38031	34623	26089	25303	31007	28432	28804	27972	0.829943	0.0263568	-	1.01951	0.778667	-
Q16850	CYP51A1	sp|Q16850|CP51A_HUMAN Lanosterol 14-alpha demethylase OS=Homo sapiens OX=9606 GN=CYP51A1 PE=1 SV=4	1	10	57.278	509	37270	25961	24881	32187	21296	23149	19708	28019	23825	27699	0.97041	0.730986	-	1.51276	0.000251168	Upregulated
Q9H1C7	CYSTM1	sp|Q9H1C7|CYTM1_HUMAN Cysteine-rich and transmembrane domain-containing protein 1 OS=Homo sapiens OX=9606 GN=CYSTM1 PE=1 SV=1	1	1	10.631	97	7674.9	5640.4	4806.1	4737.5	4600.6	4941.6	4604.8	4466.6	5606.9	6425.1	0.978863	0.898749	-	1.0904	0.570603	-
Q8N465	D2HGDH	sp|Q8N465|D2HDH_HUMAN D-2-hydroxyglutarate dehydrogenase, mitochondrial OS=Homo sapiens OX=9606 GN=D2HGDH PE=1 SV=3	1	6	56.415	521	24847	18225	13483	13531	17833	19464	11542	12302	18483	20385	0.967414	0.796735	-	1.15476	0.113716	-
Q9Y4D1	DAAM1	sp|Q9Y4D1|DAAM1_HUMAN Disheveled-associated activator of morphogenesis 1 OS=Homo sapiens OX=9606 GN=DAAM1 PE=1 SV=2	1	2	123.47	1078	7562	4554.1	8803.6	8476.1	4749.8	4881.1	6506.9	6522.8	5507.4	5002.5	0.833688	0.146056	-	1.09518	0.465849	-
Q5VWQ8	DAB2IP	sp|Q5VWQ8|DAB2P_HUMAN Disabled homolog 2-interacting protein OS=Homo sapiens OX=9606 GN=DAB2IP PE=1 SV=2	1	2	131.62	1189	338.45	0	502.55	350.66	298.17	449.38	402.91	255.58	127.73	232.81	1.21468	0.770163	-	0.744214	0.524253	-
P61803	DAD1	sp|P61803|DAD1_HUMAN Dolichyl-diphosphooligosaccharide--protein glycosyltransferase subunit DAD1 OS=Homo sapiens OX=9606 GN=DAD1 PE=1 SV=3	1	3	12.497	113	17779	12385	15398	13557	10697	12105	10618	11955	11137	13427	0.994387	0.953363	-	1.10578	0.367676	-
Q14118	DAG1	sp|Q14118|DAG1_HUMAN Dystroglycan 1 OS=Homo sapiens OX=9606 GN=DAG1 PE=1 SV=2	1	11	97.44	895	66404	46839	55398	53856	45730	46012	45173	40016	46693	51859	0.932721	0.360276	-	1.03756	0.652089	-
Q3LXA3	DAK	sp|Q3LXA3|TKFC_HUMAN Triokinase/FMN cyclase OS=Homo sapiens OX=9606 GN=TKFC PE=1 SV=2	1	11	58.946	575	59251	41870	34811	35778	37626	43038	30954	32253	41495	46967	0.981046	0.797044	-	1.15487	0.0419157	-
P51397	DAP	sp|P51397|DAP1_HUMAN Death-associated protein 1 OS=Homo sapiens OX=9606 GN=DAP PE=1 SV=3	1	3	11.164	102	4004.7	2732.8	3981.9	2876.5	2539.2	3736.8	3638	3059.7	2999.1	3838.1	1.10591	0.646974	-	0.87473	0.445555	-
P51398	DAP3	sp|P51398|RT29_HUMAN 28S ribosomal protein S29, mitochondrial OS=Homo sapiens OX=9606 GN=DAP3 PE=1 SV=1	1	9	45.566	398	80073	57354	55013	47011	44446	53530	50346	38098	46459	57865	1.03588	0.6496	-	0.896714	0.0900635	-
O43293	DAPK3	sp|O43293|DAPK3_HUMAN Death-associated protein kinase 3 OS=Homo sapiens OX=9606 GN=DAPK3 PE=1 SV=1	1	6	52.535	454	16619	11340	18473	17915	11542	17575	16476	11708	9726.5	13909	1.16797	0.494284	-	0.933634	0.570471	-
P14868	DARS	sp|P14868|SYDC_HUMAN Aspartate--tRNA ligase, cytoplasmic OS=Homo sapiens OX=9606 GN=DARS1 PE=1 SV=2	1	23	57.136	501	223020	162820	163290	144280	133580	153810	138800	121810	142630	180590	1.03316	0.519799	-	0.982587	0.625963	-
Q6PI48	DARS2	sp|Q6PI48|SYDM_HUMAN Aspartate--tRNA ligase, mitochondrial OS=Homo sapiens OX=9606 GN=DARS2 PE=1 SV=1	1	15	73.562	645	91132	60600	82193	70237	52827	63583	70056	60869	57588	67244	0.988778	0.845992	-	0.961546	0.385584	-
Q9UER7	DAXX	sp|Q9UER7|DAXX_HUMAN Death domain-associated protein 6 OS=Homo sapiens OX=9606 GN=DAXX PE=1 SV=2	1	1	81.372	740	4335.1	3028.6	3801.7	3688.1	2152.8	3340.9	3680	3366.5	2400.9	3324	1.15523	0.371016	-	1.04936	0.785961	-
Q96EP5	DAZAP1	sp|Q96EP5|DAZP1_HUMAN DAZ-associated protein 1 OS=Homo sapiens OX=9606 GN=DAZAP1 PE=1 SV=1	1	7	43.383	407	25028	19841	25354	23031	15117	13451	22674	20098	14319	22137	1.05791	0.868227	-	1.00092	0.988774	-
P07108	DBI	sp|P07108|ACBP_HUMAN Acyl-CoA-binding protein OS=Homo sapiens OX=9606 GN=DBI PE=1 SV=2	1	4	10.044	87	25764	35948	34953	26990	24538	40228	17756	35729	28798	39008	1.4351	0.109956	-	1.38183	0.223364	-
Q16643	DBN1	sp|Q16643|DREB_HUMAN Drebrin OS=Homo sapiens OX=9606 GN=DBN1 PE=1 SV=4	1	10	71.428	649	69716	46614	23626	23529	41916	66334	15191	15087	44040	68415	1.20617	0.219396	-	1.11038	0.550059	-
Q9UJU6	DBNL	sp|Q9UJU6|DBNL_HUMAN Drebrin-like protein OS=Homo sapiens OX=9606 GN=DBNL PE=1 SV=1	1	12	48.207	430	69575	49397	54887	51931	46433	55279	42571	42837	49527	56258	0.997217	0.982296	-	1.08797	0.158832	-
Q9UK59	DBR1	sp|Q9UK59|DBR1_HUMAN Lariat debranching enzyme OS=Homo sapiens OX=9606 GN=DBR1 PE=1 SV=2	1	5	61.554	544	22672	13925	19404	19909	14193	19151	18430	16520	15842	18787	1.01262	0.973058	-	1.06818	0.444089	-
P11182	DBT	sp|P11182|ODB2_HUMAN Lipoamide acyltransferase component of branched-chain alpha-keto acid dehydrogenase complex, mitochondrial OS=Homo sapiens OX=9606 GN=DBT PE=1 SV=3	1	13	53.486	482	79114	47912	79850	77373	47575	48762	62089	63345	51539	55739	0.885694	0.0335413	-	1.10876	0.0680585	-
Q5QP82	DCAF10	sp|Q5QP82|DCA10_HUMAN DDB1- and CUL4-associated factor 10 OS=Homo sapiens OX=9606 GN=DCAF10 PE=1 SV=1	1	1	60.581	559	217.6	248.12	198.67	183.84	0	128.01	257.5	224.12	0	460.48	1.36965	0.759817	-	0.994822	0.997983	-
Q8TEB1	DCAF11	sp|Q8TEB1|DCA11_HUMAN DDB1- and CUL4-associated factor 11 OS=Homo sapiens OX=9606 GN=DCAF11 PE=1 SV=1	1	6	61.669	546	6610.9	4869.4	7593.9	6274.2	4993.9	5228.1	6370.8	5490.7	4910	5760.1	0.974016	0.900248	-	0.941745	0.616653	-
Q9NV06	DCAF13	sp|Q9NV06|DCA13_HUMAN DDB1- and CUL4-associated factor 13 OS=Homo sapiens OX=9606 GN=DCAF13 PE=1 SV=2	1	5	51.402	445	11661	8405.4	9670.4	8726.4	7173	9281.4	7773.4	6988.9	7917.5	9799.8	1.06117	0.564925	-	1.0052	0.970529	-
P61962	DCAF7	sp|P61962|DCAF7_HUMAN DDB1- and CUL4-associated factor 7 OS=Homo sapiens OX=9606 GN=DCAF7 PE=1 SV=1	1	3	38.926	342	7998.5	5582.5	7256.1	6775.5	5086.8	7188	6021.6	6076.4	5249.6	6501.6	1.0865	0.608243	-	1.0836	0.50031	-
Q8WVC6	DCAKD	sp|Q8WVC6|DCAKD_HUMAN Dephospho-CoA kinase domain-containing protein OS=Homo sapiens OX=9606 GN=DCAKD PE=1 SV=1	1	1	26.55	231	1873.4	1146.2	1299.7	1858.3	1333.4	1618.4	1701.1	1482.8	1270.6	1767.1	1.03157	0.94052	-	1.21637	0.439456	-
Q96PD2	DCBLD2	sp|Q96PD2|DCBD2_HUMAN Discoidin, CUB and LCCL domain-containing protein 2 OS=Homo sapiens OX=9606 GN=DCBLD2 PE=1 SV=1	1	1	85.034	775	1644.4	1063.3	2083.3	1774.5	701.95	1020	898.58	1423.4	1399.5	1336.6	0.947152	0.949961	-	1.22756	0.463749	-
P81605	DCD	sp|P81605|DCD_HUMAN Dermcidin OS=Homo sapiens OX=9606 GN=DCD PE=1 SV=2	1	3	11.284	110	2352.2	1863.4	2833.6	3047	1056.8	4493	2118.9	1578.2	1749.3	2800	1.86293	0.157456	-	1.02703	0.995644	-
P27707	DCK	sp|P27707|DCK_HUMAN Deoxycytidine kinase OS=Homo sapiens OX=9606 GN=DCK PE=1 SV=1	1	3	30.518	260	26474	17551	26991	24834	16567	17285	19842	24695	15864	20380	0.971863	0.76618	-	1.19528	0.0978636	-
Q9NPI6	DCP1A	sp|Q9NPI6|DCP1A_HUMAN mRNA-decapping enzyme 1A OS=Homo sapiens OX=9606 GN=DCP1A PE=1 SV=3	1	10	63.278	582	4628.2	3530.6	5354.8	4275.5	2824.1	4588.5	5444.9	4061.3	3342.9	5109.9	1.25845	0.200156	-	0.858701	0.344418	-
Q96C86	DCPS	sp|Q96C86|DCPS_HUMAN m7GpppX diphosphatase OS=Homo sapiens OX=9606 GN=DCPS PE=1 SV=2	1	12	38.608	337	138010	105620	108670	108300	78976	109460	90487	90597	86275	123320	1.16188	0.0113845	-	1.11463	0.0146844	-
P32321	DCTD	sp|P32321|DCTD_HUMAN Deoxycytidylate deaminase OS=Homo sapiens OX=9606 GN=DCTD PE=1 SV=2	1	4	20.016	178	22644	15363	26148	21875	14141	14217	23310	18881	13502	17052	0.962247	0.708439	-	0.918207	0.232711	-
Q14203	DCTN1	sp|Q14203|DCTN1_HUMAN Dynactin subunit 1 OS=Homo sapiens OX=9606 GN=DCTN1 PE=1 SV=3	1	32	141.69	1278	153270	114250	130550	121730	98301	112530	112070	99899	104360	124930	1.01808	0.747452	-	1.01737	0.688126	-
Q13561	DCTN2	sp|Q13561|DCTN2_HUMAN Dynactin subunit 2 OS=Homo sapiens OX=9606 GN=DCTN2 PE=1 SV=4	1	7	44.23	401	23944	15158	24136	19137	16152	22427	17499	19081	16560	20889	1.05783	0.813654	-	1.03819	0.771427	-
O75935	DCTN3	sp|O75935|DCTN3_HUMAN Dynactin subunit 3 OS=Homo sapiens OX=9606 GN=DCTN3 PE=1 SV=1	1	6	21.119	186	33406	22151	30506	26858	20815	24521	24879	21675	21115	26671	1.00739	0.938991	-	0.977424	0.760129	-
Q9UJW0	DCTN4	sp|Q9UJW0|DCTN4_HUMAN Dynactin subunit 4 OS=Homo sapiens OX=9606 GN=DCTN4 PE=1 SV=1	1	8	52.337	460	41343	31025	41754	36862	23780	34865	34933	27437	27514	34045	1.12163	0.145901	-	0.931072	0.333057	-
O00399	DCTN6	sp|O00399|DCTN6_HUMAN Dynactin subunit 6 OS=Homo sapiens OX=9606 GN=DCTN6 PE=1 SV=1	1	1	20.747	190	2501.4	1704.9	2229.5	1509.2	1224	1714	1719.9	2093.2	1449.2	2025.8	1.11027	0.60232	-	1.04297	0.971791	-
Q9H773	DCTPP1	sp|Q9H773|DCTP1_HUMAN dCTP pyrophosphatase 1 OS=Homo sapiens OX=9606 GN=DCTPP1 PE=1 SV=1	1	4	18.681	170	435.75	451.29	1036.4	653.61	277.64	1039.1	730.64	912.18	713.46	1381.3	1.95456	0.278171	-	1.01737	0.984055	-
Q96GG9	DCUN1D1	sp|Q96GG9|DCNL1_HUMAN DCN1-like protein 1 OS=Homo sapiens OX=9606 GN=DCUN1D1 PE=1 SV=1	2	3	30.124	259	22835	15692	20547	18517	13677	14221	18173	15906	15418	17708	0.94807	0.57166	-	0.990741	0.923847	-
Q8IWE4	DCUN1D3	sp|Q8IWE4|DCNL3_HUMAN DCN1-like protein 3 OS=Homo sapiens OX=9606 GN=DCUN1D3 PE=1 SV=1	1	4	34.291	304	11316	6608.8	11013	17837	6460	23306	7615.3	8089.5	6890.5	8909.3	1.65661	0.516069	-	1.52797	0.162736	-
Q9BTE7	DCUN1D5	sp|Q9BTE7|DCNL5_HUMAN DCN1-like protein 5 OS=Homo sapiens OX=9606 GN=DCUN1D5 PE=1 SV=1	1	3	27.508	237	6669.2	5549.4	5606	5047.3	4735.3	5662.6	4542.9	4464.2	4756.4	7043.9	1.1503	0.313082	-	1.04966	0.739413	-
Q7Z4W1	DCXR	sp|Q7Z4W1|DCXR_HUMAN L-xylulose reductase OS=Homo sapiens OX=9606 GN=DCXR PE=1 SV=2	1	7	25.913	244	128210	79750	44313	36359	79342	77957	35103	32550	81122	90765	0.89116	0.0376914	-	0.973266	0.69911	-
Q9BW61	DDA1	sp|Q9BW61|DDA1_HUMAN DET1- and DDB1-associated protein 1 OS=Homo sapiens OX=9606 GN=DDA1 PE=1 SV=1	1	3	11.835	102	6692.1	5219.7	6157.4	5432.1	4434.9	5884.1	4493.8	4960.3	3946.8	5373.5	1.13375	0.40189	-	1.09918	0.502091	-
O94760	DDAH1	sp|O94760|DDAH1_HUMAN N(G),N(G)-dimethylarginine dimethylaminohydrolase 1 OS=Homo sapiens OX=9606 GN=DDAH1 PE=1 SV=3	2	8	31.121	285	70377	45039	67307	55046	47533	62441	54898	55550	49134	59210	1.0226	0.924046	-	1.01893	0.883502	-
Q16531	DDB1	sp|Q16531|DDB1_HUMAN DNA damage-binding protein 1 OS=Homo sapiens OX=9606 GN=DDB1 PE=1 SV=1	1	29	126.97	1140	304900	212030	271400	266590	175210	214850	225810	223020	190050	229250	1.02079	0.625551	-	1.09907	0.00652161	-
Q92466	DDB2	sp|Q92466|DDB2_HUMAN DNA damage-binding protein 2 OS=Homo sapiens OX=9606 GN=DDB2 PE=1 SV=1	1	3	47.863	427	14574	12971	13310	18558	8887.7	12273	12266	16403	8958.7	15765	1.31045	0.022055	-	1.52245	0.000948967	Upregulated
P20711	DDC	sp|P20711|DDC_HUMAN Aromatic-L-amino-acid decarboxylase OS=Homo sapiens OX=9606 GN=DDC PE=1 SV=2	1	1	53.926	480	703.43	558.16	1084.3	426.27	404.56	961.11	789.58	419.78	291.39	883.77	1.81825	0.124007	-	0.51029	0.0662271	-
O94830	DDHD2	sp|O94830|DDHD2_HUMAN Phospholipase DDHD2 OS=Homo sapiens OX=9606 GN=DDHD2 PE=1 SV=2	1	3	81.031	711	2326.2	1907.7	3038.2	3165.5	1653.1	1820.7	2791	2072.6	1791.5	1753.8	0.970104	0.903405	-	0.988609	0.942894	-
Q5TDH0	DDI2	sp|Q5TDH0|DDI2_HUMAN Protein DDI1 homolog 2 OS=Homo sapiens OX=9606 GN=DDI2 PE=1 SV=1	1	8	44.522	399	36312	27300	26416	27663	23691	29930	21640	21693	25270	29653	1.04859	0.565471	-	1.144	0.0733568	-
P39656	DDOST	sp|P39656|OST48_HUMAN Dolichyl-diphosphooligosaccharide--protein glycosyltransferase 48 kDa subunit OS=Homo sapiens OX=9606 GN=DDOST PE=1 SV=4	1	10	50.8	456	36807	27669	34801	28181	21486	25026	26683	24378	23902	28906	1.03177	0.718524	-	0.958815	0.583222	-
Q08345	DDR1	sp|Q08345|DDR1_HUMAN Epithelial discoidin domain-containing receptor 1 OS=Homo sapiens OX=9606 GN=DDR1 PE=1 SV=1	1	2	101.13	913	8835.9	5521.5	10133	9760.3	7775.4	4875.8	8620.3	7514.7	6962.7	6447.8	0.714863	0.0970993	-	1.02362	0.859704	-
Q96HY6	DDRGK1	sp|Q96HY6|DDRGK_HUMAN DDRGK domain-containing protein 1 OS=Homo sapiens OX=9606 GN=DDRGK1 PE=1 SV=2	1	2	35.61	314	23646	15584	18241	19227	12445	14472	17826	14965	15639	18140	0.971557	0.831597	-	1.04762	0.651644	-
P30046	DDT	sp|P30046|DOPD_HUMAN D-dopachrome decarboxylase OS=Homo sapiens OX=9606 GN=DDT PE=1 SV=3;sp|A6NHG4|DDTL_HUMAN D-dopachrome decarboxylase-like protein OS=Homo sapiens OX=9606 GN=DDTL PE=2 SV=1	2	5	12.712	118	17240	10774	12031	9489.5	8489	11586	8663.6	8894.6	9808.7	15178	1.11167	0.480897	-	1.00244	0.980757	-
Q92499	DDX1	sp|Q92499|DDX1_HUMAN ATP-dependent RNA helicase DDX1 OS=Homo sapiens OX=9606 GN=DDX1 PE=1 SV=2	1	27	82.431	740	341840	235470	275940	238800	199750	228820	231930	204900	215760	253350	0.986038	0.753602	-	0.975709	0.404257	-
Q13206	DDX10	sp|Q13206|DDX10_HUMAN Probable ATP-dependent RNA helicase DDX10 OS=Homo sapiens OX=9606 GN=DDX10 PE=1 SV=2	1	9	100.89	875	24505	20408	25898	18531	15966	21739	22211	17503	16425	22931	1.1782	0.0416631	-	0.839142	0.0428081	-
A8MPP1	DDX11L8	sp|A8MPP1|D11L8_HUMAN Putative ATP-dependent RNA helicase DDX11-like protein 8 OS=Homo sapiens OX=9606 GN=DDX11L8 PE=1 SV=1;sp|Q96FC9|DDX11_HUMAN ATP-dependent DNA helicase DDX11 OS=Homo sapiens OX=9606 GN=DDX11 PE=1 SV=1;sp|Q92771|DDX12_HUMAN Putative ATP	3	4	101.81	907	794.3	741.98	617.91	725.08	704.57	718.35	541.48	770.43	620.24	693.62	1.02225	0.928614	-	1.4509	0.292568	-
Q92841	DDX17	sp|Q92841|DDX17_HUMAN Probable ATP-dependent RNA helicase DDX17 OS=Homo sapiens OX=9606 GN=DDX17 PE=1 SV=2	1	33	80.272	729	351310	257780	248420	220950	211730	235050	218760	194320	230090	277950	1.00687	0.930228	-	0.991751	0.854719	-
Q9NVP1	DDX18	sp|Q9NVP1|DDX18_HUMAN ATP-dependent RNA helicase DDX18 OS=Homo sapiens OX=9606 GN=DDX18 PE=1 SV=2	1	19	75.406	670	137980	91311	139020	115410	83170	91664	115380	95317	88213	96002	0.936606	0.146442	-	0.924127	0.0493521	-
Q9NUU7	DDX19A	sp|Q9NUU7|DD19A_HUMAN ATP-dependent RNA helicase DDX19A OS=Homo sapiens OX=9606 GN=DDX19A PE=1 SV=1	1	20	53.974	478	211510	147030	224110	206850	117200	143430	192570	171090	126750	149480	1.01247	0.864285	-	1.01047	0.780561	-
Q9UMR2	DDX19B	sp|Q9UMR2|DD19B_HUMAN ATP-dependent RNA helicase DDX19B OS=Homo sapiens OX=9606 GN=DDX19B PE=1 SV=1	1	17	53.926	479	66469	42155	68572	61365	32926	41285	56523	46896	36332	43063	0.988706	0.940962	-	0.96269	0.54276	-
Q9UHI6	DDX20	sp|Q9UHI6|DDX20_HUMAN Probable ATP-dependent RNA helicase DDX20 OS=Homo sapiens OX=9606 GN=DDX20 PE=1 SV=2	1	10	92.239	824	26919	19791	27848	24996	16527	20933	24404	19852	18832	22946	1.0542	0.491852	-	0.953762	0.519748	-
Q9NR30	DDX21	sp|Q9NR30|DDX21_HUMAN Nucleolar RNA helicase 2 OS=Homo sapiens OX=9606 GN=DDX21 PE=1 SV=5	1	27	87.343	783	467580	304170	469800	342430	283950	309830	384650	278320	308900	337200	0.928774	0.0542677	-	0.810444	0.000139109	-
Q9BUQ8	DDX23	sp|Q9BUQ8|DDX23_HUMAN Probable ATP-dependent RNA helicase DDX23 OS=Homo sapiens OX=9606 GN=DDX23 PE=1 SV=3	1	26	95.581	820	249720	190250	236840	212310	159920	163580	207380	182570	163980	208170	1.01015	0.938991	-	0.991111	0.828424	-
Q9GZR7	DDX24	sp|Q9GZR7|DDX24_HUMAN ATP-dependent RNA helicase DDX24 OS=Homo sapiens OX=9606 GN=DDX24 PE=1 SV=1	1	13	96.331	859	40493	29855	39381	32388	26693	34085	34179	28015	28620	35714	1.0672	0.44174	-	0.916103	0.143407	-
Q96GQ7	DDX27	sp|Q96GQ7|DDX27_HUMAN Probable ATP-dependent RNA helicase DDX27 OS=Homo sapiens OX=9606 GN=DDX27 PE=1 SV=2	1	19	89.834	796	49931	36910	44672	29769	29837	38346	40227	24303	33816	42239	1.07033	0.251631	-	0.707712	0.000481897	-
Q9NUL7	DDX28	sp|Q9NUL7|DDX28_HUMAN Probable ATP-dependent RNA helicase DDX28 OS=Homo sapiens OX=9606 GN=DDX28 PE=1 SV=2	1	5	59.58	540	4798	4007.3	3915.2	3264.3	3640.6	4656	3856.7	3014.5	3640.6	4804.1	1.13006	0.443076	-	0.898849	0.545054	-
Q9H8H2	DDX31	sp|Q9H8H2|DDX31_HUMAN Probable ATP-dependent RNA helicase DDX31 OS=Homo sapiens OX=9606 GN=DDX31 PE=1 SV=2	1	5	94.086	851	3675.7	2427.2	4601	3809.3	2817.7	3076.6	3179.4	3219.8	3152.3	3361.4	0.923863	0.746624	-	1.01685	0.917447	-
O00148	DDX39A	sp|O00148|DX39A_HUMAN ATP-dependent RNA helicase DDX39A OS=Homo sapiens OX=9606 GN=DDX39A PE=1 SV=2	1	13	49.129	427	20025	13521	13314	13006	13161	9273.9	12260	11229	13106	16994	0.880515	0.509942	-	1.05445	0.578843	-
Q13838	DDX39B	sp|Q13838|DX39B_HUMAN Spliceosome RNA helicase DDX39B OS=Homo sapiens OX=9606 GN=DDX39B PE=1 SV=1	1	16	48.991	428	201130	139870	173400	157640	122940	133330	142670	142030	124520	155540	0.991662	0.892075	-	1.06201	0.158832	-
O00571	DDX3X	sp|O00571|DDX3X_HUMAN ATP-dependent RNA helicase DDX3X OS=Homo sapiens OX=9606 GN=DDX3X PE=1 SV=3;sp|O15523|DDX3Y_HUMAN ATP-dependent RNA helicase DDX3Y OS=Homo sapiens OX=9606 GN=DDX3Y PE=1 SV=2	3	35	73.243	662	254620	182890	217550	202650	152530	177430	180740	171080	164380	199600	1.01637	0.722663	-	1.04777	0.135534	-
Q9UJV9	DDX41	sp|Q9UJV9|DDX41_HUMAN Probable ATP-dependent RNA helicase DDX41 OS=Homo sapiens OX=9606 GN=DDX41 PE=1 SV=2	1	10	69.837	622	23146	17868	22604	16920	16422	19444	17226	16180	16591	20248	1.04668	0.65155	-	0.936272	0.497991	-
Q86XP3	DDX42	sp|Q86XP3|DDX42_HUMAN ATP-dependent RNA helicase DDX42 OS=Homo sapiens OX=9606 GN=DDX42 PE=1 SV=1	1	28	102.97	938	195460	137410	162760	148280	118180	141130	132350	128180	128440	152390	1.00992	0.833077	-	1.04806	0.207497	-
Q7L014	DDX46	sp|Q7L014|DDX46_HUMAN Probable ATP-dependent RNA helicase DDX46 OS=Homo sapiens OX=9606 GN=DDX46 PE=1 SV=2	1	33	117.36	1031	369490	270730	313360	283360	227340	264360	263120	237030	239210	299020	1.03289	0.414675	-	1.00713	0.827387	-
Q9H0S4	DDX47	sp|Q9H0S4|DDX47_HUMAN Probable ATP-dependent RNA helicase DDX47 OS=Homo sapiens OX=9606 GN=DDX47 PE=1 SV=1	1	8	50.646	455	23201	19321	26037	18395	16189	19861	21961	17660	16635	21677	1.11021	0.230747	-	0.842753	0.0531041	-
Q9Y6V7	DDX49	sp|Q9Y6V7|DDX49_HUMAN Probable ATP-dependent RNA helicase DDX49 OS=Homo sapiens OX=9606 GN=DDX49 PE=1 SV=1	2	10	54.226	483	82916	58960	59917	50583	52349	59954	45904	41213	56238	63432	0.982812	0.780066	-	0.970579	0.671828	-
P17844	DDX5	sp|P17844|DDX5_HUMAN Probable ATP-dependent RNA helicase DDX5 OS=Homo sapiens OX=9606 GN=DDX5 PE=1 SV=1	1	32	69.147	614	479120	361060	310860	298680	293740	385180	271430	250820	313240	393620	1.08736	0.0640874	-	1.05125	0.109416	-
Q9BQ39	DDX50	sp|Q9BQ39|DDX50_HUMAN ATP-dependent RNA helicase DDX50 OS=Homo sapiens OX=9606 GN=DDX50 PE=1 SV=1	1	11	82.564	737	26032	18199	25093	20659	15216	20342	20921	17010	16415	22108	1.09296	0.255283	-	0.913023	0.192899	-
Q8N8A6	DDX51	sp|Q8N8A6|DDX51_HUMAN ATP-dependent RNA helicase DDX51 OS=Homo sapiens OX=9606 GN=DDX51 PE=1 SV=3	1	10	72.456	666	39575	27424	33736	31206	24011	32424	26431	25407	26103	34338	1.08607	0.3405	-	1.05173	0.465856	-
Q9Y2R4	DDX52	sp|Q9Y2R4|DDX52_HUMAN Probable ATP-dependent RNA helicase DDX52 OS=Homo sapiens OX=9606 GN=DDX52 PE=1 SV=4	1	8	67.465	599	47197	34292	39221	28354	29289	30591	31373	23952	28781	37627	1.00984	0.931187	-	0.828728	0.0102857	-
Q8TDD1	DDX54	sp|Q8TDD1|DDX54_HUMAN ATP-dependent RNA helicase DDX54 OS=Homo sapiens OX=9606 GN=DDX54 PE=1 SV=2	1	14	98.594	881	109840	78696	77061	74053	68809	80319	63462	61530	72478	90634	1.02649	0.610023	-	1.07706	0.105503	-
Q8NHQ9	DDX55	sp|Q8NHQ9|DDX55_HUMAN ATP-dependent RNA helicase DDX55 OS=Homo sapiens OX=9606 GN=DDX55 PE=1 SV=3	1	12	68.546	600	60288	44478	56155	42551	35003	45941	47437	36541	42821	51204	1.06016	0.431158	-	0.852532	0.00864608	-
Q9NY93	DDX56	sp|Q9NY93|DDX56_HUMAN Probable ATP-dependent RNA helicase DDX56 OS=Homo sapiens OX=9606 GN=DDX56 PE=1 SV=1	1	10	61.589	547	30784	26412	31602	23047	20331	26800	25190	19389	19314	28348	1.19605	0.0335244	-	0.835731	0.019018	-
P26196	DDX6	sp|P26196|DDX6_HUMAN Probable ATP-dependent RNA helicase DDX6 OS=Homo sapiens OX=9606 GN=DDX6 PE=1 SV=2	1	15	54.416	483	165080	112480	126320	120430	98586	111460	108610	98612	98556	123430	0.9989	0.991347	-	1.03824	0.352513	-
Q16698	DECR1	sp|Q16698|DECR_HUMAN 2,4-dienoyl-CoA reductase [(3E)-enoyl-CoA-producing], mitochondrial OS=Homo sapiens OX=9606 GN=DECR1 PE=1 SV=1	1	9	36.067	335	141930	87701	209900	158850	74866	82866	174280	128900	91936	99925	0.915083	0.286647	-	0.834991	0.000756012	-
Q9NUI1	DECR2	sp|Q9NUI1|DECR2_HUMAN Peroxisomal 2,4-dienoyl-CoA reductase [(3E)-enoyl-CoA-producing] OS=Homo sapiens OX=9606 GN=DECR2 PE=1 SV=1	1	5	30.777	292	16192	9052.1	11800	12557	11305	11693	10759	10127	10885	11469	0.859744	0.253659	-	1.11617	0.252932	-
Q9H4E7	DEF6	sp|Q9H4E7|DEFI6_HUMAN Differentially expressed in FDCP 6 homolog OS=Homo sapiens OX=9606 GN=DEF6 PE=1 SV=1	1	4	73.91	631	11346	10162	9695.6	8676.2	7181.6	9645.5	7968.8	6428.6	7971.6	9752.5	1.15139	0.198782	-	0.950099	0.667542	-
O15121	DEGS1	sp|O15121|DEGS1_HUMAN Sphingolipid delta(4)-desaturase DES1 OS=Homo sapiens OX=9606 GN=DEGS1 PE=1 SV=1	1	2	37.866	323	1386.8	572.81	602.54	448.34	283.23	736.65	595.97	266.12	647.51	866.57	1.04901	0.825022	-	0.651166	0.305401	-
P35659	DEK	sp|P35659|DEK_HUMAN Protein DEK OS=Homo sapiens OX=9606 GN=DEK PE=1 SV=1	1	15	42.674	375	103820	71927	104800	95571	56521	74017	93127	82124	60657	82087	1.08199	0.180521	-	1.00031	0.990195	-
Q8TEH3	DENND1A	sp|Q8TEH3|DEN1A_HUMAN DENN domain-containing protein 1A OS=Homo sapiens OX=9606 GN=DENND1A PE=1 SV=2	1	2	110.58	1009	15766	8880.2	21870	13781	9614.3	7594.5	18513	9806.5	8709.2	10252	0.81651	0.140021	-	0.647081	0.00169837	Downregulated
Q9H6A0	DENND2D	sp|Q9H6A0|DEN2D_HUMAN DENN domain-containing protein 2D OS=Homo sapiens OX=9606 GN=DENND2D PE=1 SV=2	1	2	53.671	471	1053.8	637.46	597.23	645.47	602.68	817.17	479.37	628.39	576.06	714.56	1.02107	0.958997	-	1.33109	0.436507	-
Q5VZ89	DENND4C	sp|Q5VZ89|DEN4C_HUMAN DENN domain-containing protein 4C OS=Homo sapiens OX=9606 GN=DENND4C PE=1 SV=3	1	11	212.71	1909	17247	10173	34867	30629	8325.2	11540	30004	26647	12518	13861	0.972054	0.916113	-	0.985632	0.841398	-
O43583	DENR	sp|O43583|DENR_HUMAN Density-regulated protein OS=Homo sapiens OX=9606 GN=DENR PE=1 SV=2	1	3	22.092	198	79498	52696	69141	63935	43133	53415	61985	49361	44809	56544	1.02192	0.770163	-	0.958048	0.504634	-
Q96QD5	DEPDC7	sp|Q96QD5|DEPD7_HUMAN DEP domain-containing protein 7 OS=Homo sapiens OX=9606 GN=DEPDC7 PE=2 SV=1	1	1	58.309	511	740.33	444.25	1289.9	1068.1	331.95	843.5	837.14	712.4	433.61	672.56	1.38177	0.437585	-	0.935449	0.860267	-
Q9Y315	DERA	sp|Q9Y315|DEOC_HUMAN Deoxyribose-phosphate aldolase OS=Homo sapiens OX=9606 GN=DERA PE=1 SV=2	1	4	35.23	318	12702	7236.9	8921.3	9298.8	7855.1	8933.3	6752.6	8396.5	7363.2	9796.3	0.965224	0.80814	-	1.26926	0.045662	-
Q9BUN8	DERL1	sp|Q9BUN8|DERL1_HUMAN Derlin-1 OS=Homo sapiens OX=9606 GN=DERL1 PE=1 SV=1	1	3	28.8	251	6045.9	4200.6	8153	7325.1	2671.9	4335.8	8381.4	7064.1	3538.5	4827.9	1.15825	0.370623	-	0.968215	0.861685	-
Q9GZP9	DERL2	sp|Q9GZP9|DERL2_HUMAN Derlin-2 OS=Homo sapiens OX=9606 GN=DERL2 PE=1 SV=1;sp|Q96Q80|DERL3_HUMAN Derlin-3 OS=Homo sapiens OX=9606 GN=DERL3 PE=1 SV=2	2	2	27.567	239	2527.5	1808.8	1888.3	1881.4	2241.6	2494	1851	1674.8	2731.7	1894.9	0.820722	0.55306	-	1.05672	0.816438	-
O00273	DFFA	sp|O00273|DFFA_HUMAN DNA fragmentation factor subunit alpha OS=Homo sapiens OX=9606 GN=DFFA PE=1 SV=1	1	6	36.521	331	11059	9075.4	14147	12796	7880.6	8032.3	11741	12421	8375.1	12651	1.10246	0.652852	-	1.0941	0.387175	-
O75907	DGAT1	sp|O75907|DGAT1_HUMAN Diacylglycerol O-acyltransferase 1 OS=Homo sapiens OX=9606 GN=DGAT1 PE=1 SV=2	1	2	55.278	488	499.21	0	535.46	242.06	473.77	0	239.07	228.14	131.45	169.47	0.568806	0.516391	-	0.698666	0.596104	-
Q8WYQ5	DGCR8	sp|Q8WYQ5|DGCR8_HUMAN Microprocessor complex subunit DGCR8 OS=Homo sapiens OX=9606 GN=DGCR8 PE=1 SV=1	1	2	86.044	773	1374.4	1127.6	1466.3	854.63	1568.1	1390.9	614.82	714.8	1524.9	1726.2	0.920912	0.900094	-	0.865626	0.858857	-
P23743	DGKA	sp|P23743|DGKA_HUMAN Diacylglycerol kinase alpha OS=Homo sapiens OX=9606 GN=DGKA PE=1 SV=3	1	4	82.629	735	1263.5	872.42	2869.6	3766.8	898.94	737.6	3058.1	2718	1130.9	936.81	0.780857	0.368315	-	1.20064	0.340101	-
P52429	DGKE	sp|P52429|DGKE_HUMAN Diacylglycerol kinase epsilon OS=Homo sapiens OX=9606 GN=DGKE PE=1 SV=1	1	2	63.926	567	3088	2189.4	2943.3	1987.3	2421	2643	2289.6	1938.4	2501.1	2497.6	0.924262	0.742524	-	0.845153	0.38612	-
Q15392	DHCR24	sp|Q15392|DHC24_HUMAN Delta(24)-sterol reductase OS=Homo sapiens OX=9606 GN=DHCR24 PE=1 SV=2	1	6	60.101	516	8945.3	7876.6	9725.1	8799.7	5792.9	5359.6	8583.4	8717.8	6590.7	10082	1.11429	0.759138	-	1.07274	0.583222	-
Q9UBM7	DHCR7	sp|Q9UBM7|DHCR7_HUMAN 7-dehydrocholesterol reductase OS=Homo sapiens OX=9606 GN=DHCR7 PE=1 SV=1	1	7	54.489	475	111960	93603	63343	79567	70055	94581	54588	72253	70037	100350	1.1868	0.00775186	-	1.43961	0.000129525	-
Q86SQ9	DHDDS	sp|Q86SQ9|DHDDS_HUMAN Dehydrodolichyl diphosphate synthase complex subunit DHDDS OS=Homo sapiens OX=9606 GN=DHDDS PE=1 SV=3	1	2	38.657	333	144.86	133.69	0	291.16	0	108.32	237.44	274.05	0	0	0.843058	0.837844	-	1.2766	0.669993	-
P00374	DHFR	sp|P00374|DYR_HUMAN Dihydrofolate reductase OS=Homo sapiens OX=9606 GN=DHFR PE=1 SV=2	2	6	21.452	187	88956	63641	85414	95130	55572	71309	66240	84366	60945	67070	1.01627	0.87733	-	1.32828	0.000590918	-
Q02127	DHODH	sp|Q02127|PYRD_HUMAN Dihydroorotate dehydrogenase (quinone), mitochondrial OS=Homo sapiens OX=9606 GN=DHODH PE=1 SV=3	1	8	42.867	395	37732	27765	37786	34480	24940	28277	34562	30837	25494	30323	1.00793	0.915813	-	1.00635	0.939368	-
P49366	DHPS	sp|P49366|DHYS_HUMAN Deoxyhypusine synthase OS=Homo sapiens OX=9606 GN=DHPS PE=1 SV=1	1	6	40.97	369	12517	11008	16169	12941	6907.9	12349	13136	9960.3	8551.1	13548	1.36986	0.0163844	-	0.870107	0.13486	-
Q96LJ7	DHRS1	sp|Q96LJ7|DHRS1_HUMAN Dehydrogenase/reductase SDR family member 1 OS=Homo sapiens OX=9606 GN=DHRS1 PE=1 SV=1	1	2	33.909	313	18621	12343	26141	22100	13245	14120	18994	19153	13758	13935	0.903315	0.378861	-	1.0276	0.76922	-
Q6UWP2	DHRS11	sp|Q6UWP2|DHR11_HUMAN Dehydrogenase/reductase SDR family member 11 OS=Homo sapiens OX=9606 GN=DHRS11 PE=1 SV=1	1	4	28.308	260	6763.8	4728.3	7499.4	7423.1	3939.5	4876.9	6460.5	6685.7	4828.6	5254.1	0.9894	0.955959	-	1.12982	0.281711	-
Q9BTZ2	DHRS4	sp|Q9BTZ2|DHRS4_HUMAN Dehydrogenase/reductase SDR family member 4 OS=Homo sapiens OX=9606 GN=DHRS4 PE=1 SV=3	3	6	29.537	278	79364	47300	43193	48330	49847	45473	38845	40448	48778	48881	0.825879	0.0128246	-	1.20379	0.00762853	-
Q9Y394	DHRS7	sp|Q9Y394|DHRS7_HUMAN Dehydrogenase/reductase SDR family member 7 OS=Homo sapiens OX=9606 GN=DHRS7 PE=1 SV=1	1	7	38.298	339	18751	11782	14660	15146	10902	13421	12319	12657	10996	15445	1.0416	0.744138	-	1.14967	0.0970021	-
Q6IAN0	DHRS7B	sp|Q6IAN0|DRS7B_HUMAN Dehydrogenase/reductase SDR family member 7B OS=Homo sapiens OX=9606 GN=DHRS7B PE=1 SV=2	1	5	35.119	325	48645	32094	33108	40526	31034	30535	26660	33540	31620	33044	0.888782	0.0845736	-	1.38447	0.000469635	-
Q96HY7	DHTKD1	sp|Q96HY7|DHTK1_HUMAN Probable 2-oxoglutarate dehydrogenase E1 component DHKTD1, mitochondrial OS=Homo sapiens OX=9606 GN=DHTKD1 PE=1 SV=2	1	7	103.08	919	27430	19694	33933	29577	18297	18903	29042	24157	18498	22063	0.970333	0.746229	-	0.950235	0.416955	-
O43143	DHX15	sp|O43143|DHX15_HUMAN ATP-dependent RNA helicase DHX15 OS=Homo sapiens OX=9606 GN=DHX15 PE=1 SV=2	1	35	90.932	795	316080	235490	267030	237560	187740	194510	226910	201350	199440	257860	1.01506	0.925844	-	0.991418	0.796111	-
O60231	DHX16	sp|O60231|DHX16_HUMAN Pre-mRNA-splicing factor ATP-dependent RNA helicase DHX16 OS=Homo sapiens OX=9606 GN=DHX16 PE=1 SV=2	1	15	119.26	1041	18478	12838	20734	17050	10812	14564	18785	14012	12080	16135	1.0909	0.360276	-	0.873406	0.100579	-
Q7Z478	DHX29	sp|Q7Z478|DHX29_HUMAN ATP-dependent RNA helicase DHX29 OS=Homo sapiens OX=9606 GN=DHX29 PE=1 SV=2	1	18	155.23	1369	57038	39993	56570	48416	34686	41338	48212	40885	37342	43745	1.00418	0.949275	-	0.950612	0.313895	-
Q7L2E3	DHX30	sp|Q7L2E3|DHX30_HUMAN ATP-dependent RNA helicase DHX30 OS=Homo sapiens OX=9606 GN=DHX30 PE=1 SV=1	1	27	133.94	1194	153070	106040	154620	147070	85901	108050	131830	118500	95969	115580	1.02736	0.586095	-	1.03206	0.436902	-
Q7L7V1	DHX32	sp|Q7L7V1|DHX32_HUMAN Putative pre-mRNA-splicing factor ATP-dependent RNA helicase DHX32 OS=Homo sapiens OX=9606 GN=DHX32 PE=1 SV=1	1	2	84.418	743	3207.9	3088.2	3800.3	3058.3	2175.1	2438.4	3018	3036	2555.4	3532.2	1.15975	0.488731	-	1.0068	0.986015	-
Q9H6R0	DHX33	sp|Q9H6R0|DHX33_HUMAN ATP-dependent RNA helicase DHX33 OS=Homo sapiens OX=9606 GN=DHX33 PE=1 SV=2	1	4	78.873	707	9859.2	7506.6	9698.8	8441	5616.7	8570.6	8266	7315.5	5993.4	8646.3	1.20242	0.0963891	-	0.979358	0.864016	-
Q9H5Z1	DHX35	sp|Q9H5Z1|DHX35_HUMAN Probable ATP-dependent RNA helicase DHX35 OS=Homo sapiens OX=9606 GN=DHX35 PE=1 SV=2	1	4	78.909	703	5871.1	3971.7	5912.1	4966.6	2620.8	5068.1	5485.3	4445.5	4298.4	5503.2	1.18872	0.428221	-	0.919974	0.550387	-
Q9H2U1	DHX36	sp|Q9H2U1|DHX36_HUMAN ATP-dependent DNA/RNA helicase DHX36 OS=Homo sapiens OX=9606 GN=DHX36 PE=1 SV=2	1	9	114.76	1008	27427	16288	22355	21422	15551	18369	20581	18148	14843	19133	0.976617	0.855206	-	1.02467	0.774228	-
Q8IY37	DHX37	sp|Q8IY37|DHX37_HUMAN Probable ATP-dependent RNA helicase DHX37 OS=Homo sapiens OX=9606 GN=DHX37 PE=1 SV=1	1	20	129.54	1157	84339	66229	64241	53236	52822	71078	54695	47198	55216	71255	1.12197	0.0601763	-	0.943851	0.260155	-
Q92620	DHX38	sp|Q92620|PRP16_HUMAN Pre-mRNA-splicing factor ATP-dependent RNA helicase PRP16 OS=Homo sapiens OX=9606 GN=DHX38 PE=1 SV=2	1	18	140.5	1227	26989	21224	29220	26486	16726	22079	24468	22720	17693	24191	1.13649	0.0635245	-	1.02374	0.742052	-
Q8IX18	DHX40	sp|Q8IX18|DHX40_HUMAN Probable ATP-dependent RNA helicase DHX40 OS=Homo sapiens OX=9606 GN=DHX40 PE=1 SV=2	1	2	88.559	779	865.21	568.31	643.04	625.07	482.81	886.85	582.62	446.39	506.41	599.63	1.16598	0.725182	-	0.965758	0.93604	-
Q6P158	DHX57	sp|Q6P158|DHX57_HUMAN Putative ATP-dependent RNA helicase DHX57 OS=Homo sapiens OX=9606 GN=DHX57 PE=1 SV=2	1	1	155.6	1386	1415.6	1019.7	1306.2	1389.6	985.67	1204.8	1681.1	1104.2	973.38	1184.6	1.03502	0.900094	-	0.912491	0.838326	-
Q14562	DHX8	sp|Q14562|DHX8_HUMAN ATP-dependent RNA helicase DHX8 OS=Homo sapiens OX=9606 GN=DHX8 PE=1 SV=1	1	19	139.31	1220	46070	32661	50693	42376	26552	34198	43079	37682	29384	39612	1.08443	0.219551	-	0.954458	0.404828	-
Q08211	DHX9	sp|Q08211|DHX9_HUMAN ATP-dependent RNA helicase A OS=Homo sapiens OX=9606 GN=DHX9 PE=1 SV=4	1	41	140.96	1270	417990	272780	390830	340630	252130	249060	324150	292310	269510	307140	0.913852	0.133491	-	0.989246	0.713322	-
Q9NR28	DIABLO	sp|Q9NR28|DBLOH_HUMAN Diablo IAP-binding mitochondrial protein OS=Homo sapiens OX=9606 GN=DIABLO PE=1 SV=1	1	5	27.131	239	5392	4531.1	5267.8	3881.8	4718	6517.6	4231.1	3426.4	4331.9	5717.3	1.16411	0.510549	-	0.861957	0.292087	-
O60610	DIAPH1	sp|O60610|DIAP1_HUMAN Protein diaphanous homolog 1 OS=Homo sapiens OX=9606 GN=DIAPH1 PE=1 SV=2	1	43	141.35	1272	335620	207340	327120	289080	183510	210070	275360	236730	207740	224120	0.923498	0.122656	-	0.972737	0.358218	-
O60879	DIAPH2	sp|O60879|DIAP2_HUMAN Protein diaphanous homolog 2 OS=Homo sapiens OX=9606 GN=DIAPH2 PE=1 SV=1	1	14	125.57	1101	45718	32138	52278	47617	26600	32511	44856	37032	28619	32990	1.00861	0.917047	-	0.968429	0.607652	-
Q9NSV4	DIAPH3	sp|Q9NSV4|DIAP3_HUMAN Protein diaphanous homolog 3 OS=Homo sapiens OX=9606 GN=DIAPH3 PE=1 SV=4	1	6	136.92	1193	11550	8993.5	17147	15551	8465.6	8672	13576	13240	9240.6	10585	0.977417	0.908836	-	1.04895	0.578588	-
Q9UPY3	DICER1	sp|Q9UPY3|DICER_HUMAN Endoribonuclease Dicer OS=Homo sapiens OX=9606 GN=DICER1 PE=1 SV=3	1	5	218.68	1922	4207.7	3269	4031.3	2833.1	2593.7	2918.6	3938.6	3461.4	2182.2	4714.1	1.2604	0.324861	-	0.889304	0.559162	-
Q9BTC0	DIDO1	sp|Q9BTC0|DIDO1_HUMAN Death-inducer obliterator 1 OS=Homo sapiens OX=9606 GN=DIDO1 PE=1 SV=5	1	32	243.87	2240	155250	111390	160730	146880	92486	99808	136380	123040	98030	128790	1.01964	0.856818	-	1.01318	0.732875	-
Q68CQ4	DIEXF	sp|Q68CQ4|UTP25_HUMAN U3 small nucleolar RNA-associated protein 25 homolog OS=Homo sapiens OX=9606 GN=UTP25 PE=1 SV=2	1	8	87.054	756	23535	15175	21771	17981	14317	18208	16491	13791	15499	17525	0.98859	0.905114	-	0.927205	0.423112	-
Q9UNQ2	DIMT1	sp|Q9UNQ2|DIM1_HUMAN Probable dimethyladenosine transferase OS=Homo sapiens OX=9606 GN=DIMT1 PE=1 SV=1	1	6	35.236	313	7403.9	6354.9	7492.9	5127.3	4667.2	6133.9	6200	4357.9	5070.2	5934.1	1.11176	0.424941	-	0.773849	0.0451125	-
Q14689	DIP2A	sp|Q14689|DIP2A_HUMAN Disco-interacting protein 2 homolog A OS=Homo sapiens OX=9606 GN=DIP2A PE=1 SV=2	1	5	170.37	1571	2311.1	1679.2	1564.3	1727.4	1548.3	2099.6	1591.9	1591.7	1583	2295.9	1.14332	0.518639	-	1.16827	0.501485	-
Q9P265	DIP2B	sp|Q9P265|DIP2B_HUMAN Disco-interacting protein 2 homolog B OS=Homo sapiens OX=9606 GN=DIP2B PE=1 SV=3	1	13	171.49	1576	41877	28492	49566	43119	24957	31852	41226	35230	29066	34153	1.01812	0.847422	-	0.96223	0.489306	-
Q9Y2E4	DIP2C	sp|Q9Y2E4|DIP2C_HUMAN Disco-interacting protein 2 homolog C OS=Homo sapiens OX=9606 GN=DIP2C PE=1 SV=2	1	3	170.77	1556	2952.5	3078	1016.8	1806.3	2053.8	2853.5	1043.4	1280.1	1870	3011.8	1.33959	0.0915745	-	1.64562	0.0700978	-
Q9Y2L1	DIS3	sp|Q9Y2L1|RRP44_HUMAN Exosome complex exonuclease RRP44 OS=Homo sapiens OX=9606 GN=DIS3 PE=1 SV=2	1	22	109	958	133950	94348	146800	125650	77971	95848	120040	111930	86624	107330	1.0352	0.448475	-	0.997099	0.953373	-
Q8TF46	DIS3L	sp|Q8TF46|DI3L1_HUMAN DIS3-like exonuclease 1 OS=Homo sapiens OX=9606 GN=DIS3L PE=1 SV=2	1	3	120.79	1054	5244.5	4319.8	7165.4	4541.8	3197.2	4155.1	5895	3509.6	3544.3	4574.7	1.12636	0.352496	-	0.686128	0.0124852	-
Q8IYB7	DIS3L2	sp|Q8IYB7|DI3L2_HUMAN DIS3-like exonuclease 2 OS=Homo sapiens OX=9606 GN=DIS3L2 PE=1 SV=4	1	5	99.278	885	9463.7	6738.5	7100.8	7790.6	5468.4	5987.1	5917.1	5805.2	5930.7	7226.9	0.995639	0.966311	-	1.16001	0.232144	-
O60832	DKC1	sp|O60832|DKC1_HUMAN H/ACA ribonucleoprotein complex subunit DKC1 OS=Homo sapiens OX=9606 GN=DKC1 PE=1 SV=3	1	21	57.673	514	178150	116510	210290	160100	99952	115710	176050	127260	109360	125630	0.965071	0.4612	-	0.82819	0.000995379	-
P10515	DLAT	sp|P10515|ODP2_HUMAN Dihydrolipoyllysine-residue acetyltransferase component of pyruvate dehydrogenase complex, mitochondrial OS=Homo sapiens OX=9606 GN=DLAT PE=1 SV=3	1	7	68.996	647	87159	66015	62824	59433	49523	66255	53512	48126	53458	71239	1.1176	0.0408297	-	1.02948	0.584882	-
P09622	DLD	sp|P09622|DLDH_HUMAN Dihydrolipoyl dehydrogenase, mitochondrial OS=Homo sapiens OX=9606 GN=DLD PE=1 SV=2	1	15	54.177	509	305380	219910	225950	194310	180060	213780	190780	164140	189820	230130	1.02374	0.608243	-	0.959817	0.181917	-
Q12959	DLG1	sp|Q12959|DLG1_HUMAN Disks large homolog 1 OS=Homo sapiens OX=9606 GN=DLG1 PE=1 SV=2	3	15	100.45	904	51920	35922	52835	47330	31696	39018	42700	38273	35623	41984	1.01252	0.8769	-	0.999933	0.997983	-
Q92796	DLG3	sp|Q92796|DLG3_HUMAN Disks large homolog 3 OS=Homo sapiens OX=9606 GN=DLG3 PE=1 SV=2	1	9	90.313	817	24836	15544	25381	20600	15499	18502	21546	19063	16329	19532	0.976237	0.812099	-	0.946525	0.476789	-
Q8TDM6	DLG5	sp|Q8TDM6|DLG5_HUMAN Disks large homolog 5 OS=Homo sapiens OX=9606 GN=DLG5 PE=1 SV=4	1	1	213.87	1919	1150.9	507.11	1192.8	769.11	462.57	730.04	1089.2	600.87	607.79	681.16	0.927831	0.855784	-	0.66547	0.165408	-
Q9Y2H0	DLGAP4	sp|Q9Y2H0|DLGP4_HUMAN Disks large-associated protein 4 OS=Homo sapiens OX=9606 GN=DLGAP4 PE=1 SV=3	1	9	108.01	992	36935	31127	23886	21930	25128	33172	20055	17857	26104	31956	1.12077	0.197061	-	1.00908	0.920184	-
Q15398	DLGAP5	sp|Q15398|DLGP5_HUMAN Disks large-associated protein 5 OS=Homo sapiens OX=9606 GN=DLGAP5 PE=1 SV=2	1	6	95.114	846	25401	15882	41504	28877	11928	18176	35084	21997	13943	17244	1.06485	0.636177	-	0.738004	0.00169684	-
P36957	DLST	sp|P36957|ODO2_HUMAN Dihydrolipoyllysine-residue succinyltransferase component of 2-oxoglutarate dehydrogenase complex, mitochondrial OS=Homo sapiens OX=9606 GN=DLST PE=1 SV=4	1	14	48.755	453	211540	153420	178820	182620	121250	146150	153320	153550	136610	165200	1.03027	0.568357	-	1.12844	0.00398093	-
Q9NPF5	DMAP1	sp|Q9NPF5|DMAP1_HUMAN DNA methyltransferase 1-associated protein 1 OS=Homo sapiens OX=9606 GN=DMAP1 PE=1 SV=1	1	4	52.992	467	20201	15270	19816	15311	12101	13817	15955	13132	13116	17958	1.07195	0.509942	-	0.889663	0.143407	-
P11532	DMD	sp|P11532|DMD_HUMAN Dystrophin OS=Homo sapiens OX=9606 GN=DMD PE=1 SV=3	1	5	426.74	3685	13618	9327.7	12869	10335	9427.4	11537	11290	8681.9	9528.7	11939	1.02968	0.858134	-	0.876709	0.158659	-
Q9Y5R5	DMRT2	sp|Q9Y5R5|DMRT2_HUMAN Doublesex- and mab-3-related transcription factor 2 OS=Homo sapiens OX=9606 GN=DMRT2 PE=1 SV=2	1	1	61.813	561	12052	4315.9	7631.4	14073	8953.7	3821.2	9055.8	8261.7	9007.9	8305.9	0.549031	0.050311	Downregulated	1.44999	0.097374	-
Q9Y222	DMTF1	sp|Q9Y222|DMTF1_HUMAN Cyclin-D-binding Myb-like transcription factor 1 OS=Homo sapiens OX=9606 GN=DMTF1 PE=1 SV=1	1	2	84.47	760	1988.3	1681.1	1948.8	1230	1401.2	1627.4	1394.2	1563.4	972.98	2171.8	1.29881	0.287762	-	0.955155	0.849775	-
Q9Y485	DMXL1	sp|Q9Y485|DMXL1_HUMAN DmX-like protein 1 OS=Homo sapiens OX=9606 GN=DMXL1 PE=1 SV=3	1	3	337.83	3027	1151.1	776.33	1076.1	1113.9	505.53	973.84	627.7	802.06	586.96	740.29	1.19513	0.580466	-	1.26623	0.457556	-
Q8TDJ6	DMXL2	sp|Q8TDJ6|DMXL2_HUMAN DmX-like protein 2 OS=Homo sapiens OX=9606 GN=DMXL2 PE=1 SV=2	1	3	339.64	3036	2295.7	1313	2518.4	1886.5	1179.8	1467.3	2386.1	1774.4	1354.3	1857.8	1.00625	0.991347	-	0.83252	0.363011	-
Q9NVR5	DNAAF2	sp|Q9NVR5|KTU_HUMAN Protein kintoun OS=Homo sapiens OX=9606 GN=DNAAF2 PE=1 SV=2	1	2	91.113	837	156.79	157.2	227.12	139.96	284.94	0	109.52	280.18	258.45	175.77	0.734148	0.763044	-	1.47563	0.683346	-
Q86Y56	DNAAF5	sp|Q86Y56|DAAF5_HUMAN Dynein axonemal assembly factor 5 OS=Homo sapiens OX=9606 GN=DNAAF5 PE=1 SV=4	1	7	93.52	855	7694.9	4864.9	6391.9	7038.5	4489.9	6001.7	5877.5	6790.1	4414	5055.1	1.00556	0.998906	-	1.26002	0.0820159	-
Q8TE73	DNAH5	sp|Q8TE73|DYH5_HUMAN Dynein axonemal heavy chain 5 OS=Homo sapiens OX=9606 GN=DNAH5 PE=1 SV=3	1	2	529.01	4624	11896	9664.3	8054.5	6858.4	7349.4	9104	7062.2	5012.6	7607.5	9308.5	1.08564	0.445464	-	0.869608	0.263524	-
P31689	DNAJA1	sp|P31689|DNJA1_HUMAN DnaJ homolog subfamily A member 1 OS=Homo sapiens OX=9606 GN=DNAJA1 PE=1 SV=2	1	10	44.868	397	107040	78658	77597	67787	74998	70447	67517	58307	76180	84433	0.924256	0.386216	-	0.969089	0.51462	-
O60884	DNAJA2	sp|O60884|DNJA2_HUMAN DnaJ homolog subfamily A member 2 OS=Homo sapiens OX=9606 GN=DNAJA2 PE=1 SV=1	1	8	45.745	412	65237	43993	59314	59512	41452	44548	50138	48145	42969	49886	0.954528	0.40189	-	1.09554	0.0819905	-
Q96EY1	DNAJA3	sp|Q96EY1|DNJA3_HUMAN DnaJ homolog subfamily A member 3, mitochondrial OS=Homo sapiens OX=9606 GN=DNAJA3 PE=1 SV=2	1	6	52.488	480	41315	31724	31114	32647	23329	31794	26780	30039	26421	34409	1.12084	0.0743969	-	1.21156	0.014902	-
Q8WW22	DNAJA4	sp|Q8WW22|DNJA4_HUMAN DnaJ homolog subfamily A member 4 OS=Homo sapiens OX=9606 GN=DNAJA4 PE=1 SV=1	1	3	44.797	397	3055.7	2541.4	2790.7	2330.7	2551.8	2847.4	2472.2	2242.5	2889	3305.9	1.01924	0.908377	-	0.972908	0.89744	-
P25685	DNAJB1	sp|P25685|DNJB1_HUMAN DnaJ homolog subfamily B member 1 OS=Homo sapiens OX=9606 GN=DNAJB1 PE=1 SV=4	1	17	38.044	340	228790	166230	197720	198380	140430	168090	169060	161310	142900	175100	1.03307	0.482107	-	1.09197	0.0243308	-
Q9UBS4	DNAJB11	sp|Q9UBS4|DJB11_HUMAN DnaJ homolog subfamily B member 11 OS=Homo sapiens OX=9606 GN=DNAJB11 PE=1 SV=1	1	9	40.513	358	29474	21761	29317	22632	17698	24851	24965	20126	20149	23865	1.08422	0.365176	-	0.88054	0.0719552	-
Q9NXW2	DNAJB12	sp|Q9NXW2|DJB12_HUMAN DnaJ homolog subfamily B member 12 OS=Homo sapiens OX=9606 GN=DNAJB12 PE=1 SV=5	1	5	41.859	375	20231	15258	26055	23303	14769	16257	20135	18530	15853	19478	1.01526	0.906646	-	1.01193	0.899823	-
Q8TBM8	DNAJB14	sp|Q8TBM8|DJB14_HUMAN DnaJ homolog subfamily B member 14 OS=Homo sapiens OX=9606 GN=DNAJB14 PE=1 SV=1	1	6	42.515	379	13335	8654.8	7654.2	8335.4	8346.1	2638.4	6919	6876.6	8448.9	10692	0.747874	0.441642	-	1.16021	0.178783	-
P25686	DNAJB2	sp|P25686|DNJB2_HUMAN DnaJ homolog subfamily B member 2 OS=Homo sapiens OX=9606 GN=DNAJB2 PE=1 SV=3	1	1	35.58	324	221.38	0	0	0	0	152.79	0	0	146.56	256.55	1.08615	0.888246	-	-	-	-
Q9UDY4	DNAJB4	sp|Q9UDY4|DNJB4_HUMAN DnaJ homolog subfamily B member 4 OS=Homo sapiens OX=9606 GN=DNAJB4 PE=1 SV=1	1	3	37.806	337	4908.2	3170.8	6217.7	3970.3	2510.7	2866.9	4949.5	3337.1	2677.7	3309.8	0.979055	0.919095	-	0.731891	0.0329362	-
O75190	DNAJB6	sp|O75190|DNJB6_HUMAN DnaJ homolog subfamily B member 6 OS=Homo sapiens OX=9606 GN=DNAJB6 PE=1 SV=2	1	3	36.087	326	14363	11006	13497	13673	9556.6	10302	12213	11258	9561.4	10978	0.993706	0.958583	-	1.07768	0.40784	-
Q96KC8	DNAJC1	sp|Q96KC8|DNJC1_HUMAN DnaJ homolog subfamily C member 1 OS=Homo sapiens OX=9606 GN=DNAJC1 PE=1 SV=1	1	9	63.882	554	20873	15046	23112	17758	12509	14777	19597	16216	14044	16725	1.01585	0.866373	-	0.890383	0.13572	-
Q8IXB1	DNAJC10	sp|Q8IXB1|DJC10_HUMAN DnaJ homolog subfamily C member 10 OS=Homo sapiens OX=9606 GN=DNAJC10 PE=1 SV=2	1	8	91.079	793	55079	32884	59180	50350	34287	36372	48527	44036	36622	38129	0.880623	0.0586789	-	0.980522	0.732862	-
Q9NVH1	DNAJC11	sp|Q9NVH1|DJC11_HUMAN DnaJ homolog subfamily C member 11 OS=Homo sapiens OX=9606 GN=DNAJC11 PE=1 SV=2	1	10	63.277	559	43071	34325	53360	45933	27407	38275	44886	38313	29190	41667	1.18068	0.0361203	-	0.95651	0.392186	-
O75165	DNAJC13	sp|O75165|DJC13_HUMAN DnaJ homolog subfamily C member 13 OS=Homo sapiens OX=9606 GN=DNAJC13 PE=1 SV=5	1	21	254.41	2243	45368	31916	36065	34913	30025	36269	28240	29776	30401	40144	1.05172	0.573477	-	1.12664	0.0733769	-
Q9Y2G8	DNAJC16	sp|Q9Y2G8|DJC16_HUMAN DnaJ homolog subfamily C member 16 OS=Homo sapiens OX=9606 GN=DNAJC16 PE=2 SV=3	1	3	90.59	782	1883.1	1210.7	1017.8	1213.7	1055.7	880.55	890.29	1231	1113.4	1298.5	0.87381	0.575544	-	1.43846	0.186086	-
Q9NVM6	DNAJC17	sp|Q9NVM6|DJC17_HUMAN DnaJ homolog subfamily C member 17 OS=Homo sapiens OX=9606 GN=DNAJC17 PE=1 SV=1	1	8	34.687	304	31303	21970	22133	22765	18446	19702	21717	17464	20714	26260	0.997395	0.962765	-	1.01302	0.904057	-
Q96DA6	DNAJC19	sp|Q96DA6|TIM14_HUMAN Mitochondrial import inner membrane translocase subunit TIM14 OS=Homo sapiens OX=9606 GN=DNAJC19 PE=1 SV=3	1	3	12.498	116	28243	18343	26169	21960	18353	18392	20911	17694	19749	20706	0.889676	0.127825	-	0.940246	0.40784	-
Q99543	DNAJC2	sp|Q99543|DNJC2_HUMAN DnaJ homolog subfamily C member 2 OS=Homo sapiens OX=9606 GN=DNAJC2 PE=1 SV=4	1	16	71.996	621	98090	67782	121720	91975	60805	66979	102430	83473	61485	74850	0.985807	0.803793	-	0.876172	0.0143488	-
Q5F1R6	DNAJC21	sp|Q5F1R6|DJC21_HUMAN DnaJ homolog subfamily C member 21 OS=Homo sapiens OX=9606 GN=DNAJC21 PE=1 SV=2	1	6	62.027	531	14746	7318.8	13039	11679	9185.8	7862.8	10064	9813.5	9825.4	8755	0.731825	0.00906431	-	1.04188	0.688179	-
Q9H1X3	DNAJC25	sp|Q9H1X3|DJC25_HUMAN DnaJ homolog subfamily C member 25 OS=Homo sapiens OX=9606 GN=DNAJC25 PE=1 SV=1	1	2	42.403	360	1258.9	1163.8	1168.2	1570.9	754.51	564.08	1503.5	1003	1082.2	1246.5	0.978049	0.897693	-	1.04362	0.88397	-
Q13217	DNAJC3	sp|Q13217|DNJC3_HUMAN DnaJ homolog subfamily C member 3 OS=Homo sapiens OX=9606 GN=DNAJC3 PE=1 SV=1	1	17	57.579	504	146370	113630	126160	116410	94914	117230	102230	96964	101480	122080	1.06003	0.29474	-	1.04375	0.288249	-
Q9H3Z4	DNAJC5	sp|Q9H3Z4|DNJC5_HUMAN DnaJ homolog subfamily C member 5 OS=Homo sapiens OX=9606 GN=DNAJC5 PE=1 SV=1	1	1	22.149	198	1371.4	948.71	949.17	874.01	1081.6	525.83	723.78	742	490.85	959.75	0.856896	0.817806	-	1.08286	0.81941	-
Q99615	DNAJC7	sp|Q99615|DNJC7_HUMAN DnaJ homolog subfamily C member 7 OS=Homo sapiens OX=9606 GN=DNAJC7 PE=1 SV=2	1	19	56.44	494	125060	93218	133060	128950	73780	85243	124290	109710	81664	105900	1.05074	0.488731	-	1.03063	0.580045	-
O75937	DNAJC8	sp|O75937|DNJC8_HUMAN DnaJ homolog subfamily C member 8 OS=Homo sapiens OX=9606 GN=DNAJC8 PE=1 SV=2	1	13	29.841	253	124250	96460	116540	100740	77394	95615	95405	82691	80955	102960	1.08056	0.0955963	-	0.965881	0.409081	-
Q8WXX5	DNAJC9	sp|Q8WXX5|DNJC9_HUMAN DnaJ homolog subfamily C member 9 OS=Homo sapiens OX=9606 GN=DNAJC9 PE=1 SV=1	1	12	29.909	260	52172	37099	62561	50481	31355	38827	53355	40968	33433	42225	1.04787	0.381055	-	0.878489	0.0231966	-
O00115	DNASE2	sp|O00115|DNS2A_HUMAN Deoxyribonuclease-2-alpha OS=Homo sapiens OX=9606 GN=DNASE2 PE=1 SV=2	1	3	39.58	360	5122.2	3581.5	6124.7	5784.7	2858.6	3078	4187.9	3612.2	3212.3	3816.4	0.976402	0.890313	-	1.01334	0.978347	-
O00429	DNM1L	sp|O00429|DNM1L_HUMAN Dynamin-1-like protein OS=Homo sapiens OX=9606 GN=DNM1L PE=1 SV=2	1	25	81.876	736	204310	133150	181260	153280	119350	137450	154150	133170	126360	146870	0.966275	0.40189	-	0.953811	0.175662	-
P50570	DNM2	sp|P50570|DYN2_HUMAN Dynamin-2 OS=Homo sapiens OX=9606 GN=DNM2 PE=1 SV=2	2	27	98.063	870	121480	87235	116650	117260	75084	92087	94773	100500	78532	93914	1.02926	0.586982	-	1.15193	0.0046304	-
Q9UQ16	DNM3	sp|Q9UQ16|DYN3_HUMAN Dynamin-3 OS=Homo sapiens OX=9606 GN=DNM3 PE=1 SV=4	1	7	97.745	869	3184.3	2034	2695.1	2217.5	1544.1	2940.2	1904.8	1946.2	1929.4	2131.4	1.13055	0.687937	-	1.01943	0.927974	-
Q6XZF7	DNMBP	sp|Q6XZF7|DNMBP_HUMAN Dynamin-binding protein OS=Homo sapiens OX=9606 GN=DNMBP PE=1 SV=1	1	6	177.35	1577	4145.1	2192.8	4354.5	3870.9	2266.3	3263.7	3952.5	3007.5	2153.2	2909.6	1.03012	0.936769	-	0.91788	0.586976	-
P26358	DNMT1	sp|P26358|DNMT1_HUMAN DNA (cytosine-5)-methyltransferase 1 OS=Homo sapiens OX=9606 GN=DNMT1 PE=1 SV=2	1	30	183.16	1616	207550	145370	186270	168170	119390	143740	163190	145610	125700	157560	1.03	0.507192	-	1.00138	0.975801	-
Q9ULA0	DNPEP	sp|Q9ULA0|DNPEP_HUMAN Aspartyl aminopeptidase OS=Homo sapiens OX=9606 GN=DNPEP PE=1 SV=2	1	13	53.41	485	106660	74047	85618	76836	61126	77701	73789	64369	64472	82201	1.0517	0.309981	-	0.987238	0.799073	-
O43598	DNPH1	sp|O43598|DNPH1_HUMAN 2-deoxynucleoside 5-phosphate N-hydrolase 1 OS=Homo sapiens OX=9606 GN=DNPH1 PE=1 SV=1	1	3	19.108	174	18686	12122	16123	14068	11951	16133	14807	13475	12434	17177	1.08504	0.6089	-	0.995289	0.964904	-
Q9H147	DNTTIP1	sp|Q9H147|TDIF1_HUMAN Deoxynucleotidyltransferase terminal-interacting protein 1 OS=Homo sapiens OX=9606 GN=DNTTIP1 PE=1 SV=2	1	5	37.013	329	3261.9	3183	3663.2	2754.3	2037.8	3383.8	3241.4	2357.3	2679.4	3481.5	1.28844	0.141118	-	0.824879	0.238006	-
Q5QJE6	DNTTIP2	sp|Q5QJE6|TDIF2_HUMAN Deoxynucleotidyltransferase terminal-interacting protein 2 OS=Homo sapiens OX=9606 GN=DNTTIP2 PE=1 SV=2	1	5	84.468	756	12792	7973.5	14246	11213	8733.6	7487.6	11870	10252	9170.9	10820	0.871898	0.348995	-	0.920713	0.372242	-
Q14185	DOCK1	sp|Q14185|DOCK1_HUMAN Dedicator of cytokinesis protein 1 OS=Homo sapiens OX=9606 GN=DOCK1 PE=1 SV=2	1	17	215.34	1865	48829	36399	43596	41510	29228	38340	35897	35408	31289	40337	1.09264	0.110109	-	1.08134	0.156047	-
Q8N1I0	DOCK4	sp|Q8N1I0|DOCK4_HUMAN Dedicator of cytokinesis protein 4 OS=Homo sapiens OX=9606 GN=DOCK4 PE=1 SV=3	1	3	225.2	1966	40420	27678	33041	25948	25527	30687	30881	21151	27353	29633	0.974391	0.761512	-	0.817375	0.0185823	-
Q9H7D0	DOCK5	sp|Q9H7D0|DOCK5_HUMAN Dedicator of cytokinesis protein 5 OS=Homo sapiens OX=9606 GN=DOCK5 PE=1 SV=3	1	10	215.31	1870	9618.8	5550.6	11250	11497	5817.9	6397.4	8472	8787.8	5580.9	7433.7	0.958101	0.766294	-	1.14859	0.209382	-
Q96HP0	DOCK6	sp|Q96HP0|DOCK6_HUMAN Dedicator of cytokinesis protein 6 OS=Homo sapiens OX=9606 GN=DOCK6 PE=1 SV=3	1	11	229.56	2047	13981	10565	11789	12555	7985.4	12370	9678.2	10752	8976.1	11393	1.1569	0.189946	-	1.21367	0.0435969	-
Q96N67	DOCK7	sp|Q96N67|DOCK7_HUMAN Dedicator of cytokinesis protein 7 OS=Homo sapiens OX=9606 GN=DOCK7 PE=1 SV=4	1	18	242.56	2140	39986	28498	40033	36683	23640	28443	33192	31252	26022	31908	1.02834	0.663792	-	1.03644	0.543956	-
Q9BZ29	DOCK9	sp|Q9BZ29|DOCK9_HUMAN Dedicator of cytokinesis protein 9 OS=Homo sapiens OX=9606 GN=DOCK9 PE=1 SV=2	1	5	236.44	2069	2983.5	1733.9	3020.1	2827.1	2040.9	1895.8	2872.2	2532.3	1533.7	1752.3	0.854174	0.512344	-	1.01222	0.951316	-
Q86YN1	DOLPP1	sp|Q86YN1|DOPP1_HUMAN Dolichyldiphosphatase 1 OS=Homo sapiens OX=9606 GN=DOLPP1 PE=2 SV=1	1	1	27.03	238	615.63	447.45	695.57	637.71	469.21	160.75	600.22	505.89	660.68	433.56	0.593536	0.29081	-	0.981315	0.965267	-
Q8TEK3	DOT1L	sp|Q8TEK3|DOT1L_HUMAN Histone-lysine N-methyltransferase, H3 lysine-79 specific OS=Homo sapiens OX=9606 GN=DOT1L PE=1 SV=3	1	2	164.85	1537	268.72	395.48	129.35	149.86	0	258.07	364.54	342.42	203.87	371.68	1.5863	0.265517	-	1.10289	0.881568	-
Q9BVM2	DPCD	sp|Q9BVM2|DPCD_HUMAN Protein DPCD OS=Homo sapiens OX=9606 GN=DPCD PE=1 SV=2	1	4	23.239	203	10293	7020.2	11445	11601	5689.2	6312.6	10133	10272	6428.1	7552.8	0.973214	0.836639	-	1.13103	0.191079	-
Q92785	DPF2	sp|Q92785|REQU_HUMAN Zinc finger protein ubi-d4 OS=Homo sapiens OX=9606 GN=DPF2 PE=1 SV=2	1	4	44.155	391	16313	12418	15145	16215	9117.7	11275	13058	13109	10223	11566	1.03501	0.797449	-	1.15706	0.0865784	-
Q9BZG8	DPH1	sp|Q9BZG8|DPH1_HUMAN 2-(3-amino-3-carboxypropyl)histidine synthase subunit 1 OS=Homo sapiens OX=9606 GN=DPH1 PE=1 SV=2	1	2	48.805	443	3679.7	2849.8	3385.8	3592	2346.7	2820.5	3286	3177.2	2627.8	3698.7	1.10914	0.559227	-	1.12753	0.464873	-
Q9BQC3	DPH2	sp|Q9BQC3|DPH2_HUMAN 2-(3-amino-3-carboxypropyl)histidine synthase subunit 2 OS=Homo sapiens OX=9606 GN=DPH2 PE=1 SV=1	1	3	52.082	489	955.68	545.22	934.06	968.98	495.96	564.61	563.11	848.41	422.64	655.68	1.00329	0.969151	-	1.37614	0.312082	-
Q7L8W6	DPH6	sp|Q7L8W6|DPH6_HUMAN Diphthine--ammonia ligase OS=Homo sapiens OX=9606 GN=DPH6 PE=1 SV=3	1	4	30.306	267	8224.8	5825.7	6780.9	5820.6	5100.6	7132.6	6096.6	4641.9	5353.5	6656.8	1.08764	0.551143	-	0.90198	0.410417	-
O60762	DPM1	sp|O60762|DPM1_HUMAN Dolichol-phosphate mannosyltransferase subunit 1 OS=Homo sapiens OX=9606 GN=DPM1 PE=1 SV=1	1	6	29.634	260	60744	43016	46482	42245	39291	47762	39346	33361	40860	52713	1.0478	0.527242	-	0.980111	0.757984	-
Q9NY33	DPP3	sp|Q9NY33|DPP3_HUMAN Dipeptidyl peptidase 3 OS=Homo sapiens OX=9606 GN=DPP3 PE=1 SV=2	1	16	82.588	737	259380	181490	147680	183200	155540	177990	127280	152130	164790	198920	1.00001	0.998906	-	1.35869	2.68076e-05	-
P27487	DPP4	sp|P27487|DPP4_HUMAN Dipeptidyl peptidase 4 OS=Homo sapiens OX=9606 GN=DPP4 PE=1 SV=2	1	20	88.278	766	228740	138630	175390	167130	141380	154940	144980	142340	150800	162620	0.905442	0.0738634	-	1.07926	0.03564	-
Q6V1X1	DPP8	sp|Q6V1X1|DPP8_HUMAN Dipeptidyl peptidase 8 OS=Homo sapiens OX=9606 GN=DPP8 PE=1 SV=1	1	2	103.36	898	1607.5	953.39	1410.4	1582.4	1111.8	1538.7	1599.7	1258.8	782.4	1344.7	1.13816	0.720916	-	1.03733	0.878806	-
Q86TI2	DPP9	sp|Q86TI2|DPP9_HUMAN Dipeptidyl peptidase 9 OS=Homo sapiens OX=9606 GN=DPP9 PE=1 SV=3	1	14	98.262	863	49840	31873	49732	41539	32372	27891	41264	33174	34884	37527	0.852035	0.123399	-	0.914744	0.124913	-
Q16555	DPYSL2	sp|Q16555|DPYL2_HUMAN Dihydropyrimidinase-related protein 2 OS=Homo sapiens OX=9606 GN=DPYSL2 PE=1 SV=1	3	21	62.293	572	272330	181140	346030	336590	152840	176430	287350	287250	167560	192150	0.969162	0.520802	-	1.10032	0.00439347	-
Q14919	DRAP1	sp|Q14919|NC2A_HUMAN Dr1-associated corepressor OS=Homo sapiens OX=9606 GN=DRAP1 PE=1 SV=3	1	6	22.35	205	17729	9917.3	18739	15214	10080	9968.9	14338	11690	11921	12389	0.841637	0.104195	-	0.907893	0.311998	-
Q9Y295	DRG1	sp|Q9Y295|DRG1_HUMAN Developmentally-regulated GTP-binding protein 1 OS=Homo sapiens OX=9606 GN=DRG1 PE=1 SV=1	1	12	40.542	367	91561	62546	69591	61531	57343	61708	56346	53630	61668	68252	0.943903	0.254618	-	1.02358	0.663811	-
P55039	DRG2	sp|P55039|DRG2_HUMAN Developmentally-regulated GTP-binding protein 2 OS=Homo sapiens OX=9606 GN=DRG2 PE=1 SV=1	1	11	40.746	364	99350	75268	85937	74554	61200	71960	72628	65931	60872	76225	1.04917	0.441236	-	0.990493	0.858857	-
Q9NRR4	DROSHA	sp|Q9NRR4|RNC_HUMAN Ribonuclease 3 OS=Homo sapiens OX=9606 GN=DROSHA PE=1 SV=2	1	5	159.31	1374	8747.7	5946.7	7392	6950	5855.1	6637.2	6225.6	4631.2	5868.2	7537.4	1.00842	0.958583	-	0.939843	0.66513	-
Q02487	DSC2	sp|Q02487|DSC2_HUMAN Desmocollin-2 OS=Homo sapiens OX=9606 GN=DSC2 PE=1 SV=1	1	5	99.961	901	10519	6393.3	10479	10217	6322	6709.8	9028.3	8405.7	5431.5	7899.7	0.986268	0.954964	-	1.06317	0.544174	-
Q14126	DSG2	sp|Q14126|DSG2_HUMAN Desmoglein-2 OS=Homo sapiens OX=9606 GN=DSG2 PE=1 SV=2	1	20	122.29	1118	88760	67649	143100	112070	53505	74052	123610	95650	58885	84918	1.16444	0.0383751	-	0.868586	0.00360244	-
P32926	DSG3	sp|P32926|DSG3_HUMAN Desmoglein-3 OS=Homo sapiens OX=9606 GN=DSG3 PE=1 SV=2	1	3	107.53	999	1683.6	999.22	1760.3	1515.1	1108.1	1456.3	1553.3	1377.8	1313.1	1112.1	0.890914	0.660479	-	0.975346	0.928716	-
Q9H410	DSN1	sp|Q9H410|DSN1_HUMAN Kinetochore-associated protein DSN1 homolog OS=Homo sapiens OX=9606 GN=DSN1 PE=1 SV=2	1	5	40.067	356	21714	16247	21974	23199	12314	14736	19032	15695	15441	17538	1.01579	0.896513	-	1.04756	0.748266	-
P15924	DSP	sp|P15924|DESP_HUMAN Desmoplakin OS=Homo sapiens OX=9606 GN=DSP PE=1 SV=3	1	62	331.77	2871	282120	227370	209840	191120	170240	276570	166250	159320	206470	254490	1.18796	0.103633	-	1.04205	0.293577	-
Q03001	DST	sp|Q03001|DYST_HUMAN Dystonin OS=Homo sapiens OX=9606 GN=DST PE=1 SV=4	1	17	860.65	7570	32440	19375	25546	23743	20961	22932	23243	22538	23758	26234	0.908871	0.394468	-	1.06025	0.512472	-
P60981	DSTN	sp|P60981|DEST_HUMAN Destrin OS=Homo sapiens OX=9606 GN=DSTN PE=1 SV=3	1	16	18.506	165	46975	32346	44345	40605	26656	16065	38127	36068	27543	36373	0.871891	0.576901	-	1.03878	0.527879	-
Q8TEA8	DTD1	sp|Q8TEA8|DTD1_HUMAN D-aminoacyl-tRNA deacylase 1 OS=Homo sapiens OX=9606 GN=DTD1 PE=1 SV=2	1	3	23.423	209	5569.7	4565.2	6110.7	6604.4	3651.6	5610.1	6081.4	5593.8	4418.8	5061.8	1.14274	0.425128	-	1.10864	0.430726	-
Q96FN9	DTD2	sp|Q96FN9|DTD2_HUMAN D-aminoacyl-tRNA deacylase 2 OS=Homo sapiens OX=9606 GN=DTD2 PE=1 SV=1	1	3	18.66	168	7347	4958.5	7461.4	6541	4164.4	5398.6	6071.7	5197.3	4951.5	5447.1	0.998104	0.992851	-	0.966955	0.802962	-
Q96EV8	DTNBP1	sp|Q96EV8|DTBP1_HUMAN Dysbindin OS=Homo sapiens OX=9606 GN=DTNBP1 PE=1 SV=1	1	2	39.493	351	681.23	394.43	668.53	454.53	268.26	554.45	456.11	404.69	436.19	640.56	1.21419	0.621559	-	0.862238	0.746874	-
Q86UW9	DTX2	sp|Q86UW9|DTX2_HUMAN Probable E3 ubiquitin-protein ligase DTX2 OS=Homo sapiens OX=9606 GN=DTX2 PE=1 SV=3	1	2	67.246	622	7314.8	4103.4	8428.7	7817.1	3719.8	4458.2	7820.9	6319.1	3675.9	5571.4	1.0163	0.93136	-	0.965017	0.790911	-
Q8TDB6	DTX3L	sp|Q8TDB6|DTX3L_HUMAN E3 ubiquitin-protein ligase DTX3L OS=Homo sapiens OX=9606 GN=DTX3L PE=1 SV=1	1	6	83.553	740	15273	7585.6	12736	11912	7759.4	5670.1	10245	10716	9988.7	10735	0.754978	0.204422	-	1.10393	0.293577	-
P23919	DTYMK	sp|P23919|KTHY_HUMAN Thymidylate kinase OS=Homo sapiens OX=9606 GN=DTYMK PE=1 SV=4	1	10	23.819	212	89437	63600	69827	59312	52556	63507	60982	59243	57221	76217	1.05874	0.346925	-	1.01696	0.889982	-
Q6P1R4	DUS1L	sp|Q6P1R4|DUS1L_HUMAN tRNA-dihydrouridine(16/17) synthase [NAD(P)(+)]-like OS=Homo sapiens OX=9606 GN=DUS1L PE=1 SV=1	1	2	53.23	473	9881.6	5917.6	8981.7	6614.8	5495.6	9268.4	7116.9	6115.2	6217.7	6978.5	1.07411	0.828119	-	0.888142	0.306648	-
Q9NX74	DUS2	sp|Q9NX74|DUS2L_HUMAN tRNA-dihydrouridine(20) synthase [NAD(P)+]-like OS=Homo sapiens OX=9606 GN=DUS2 PE=1 SV=1	1	8	55.05	493	12857	8621.8	14960	13504	8618.8	9367.6	12796	11268	8450.5	9435.5	0.94371	0.599862	-	0.99484	0.962279	-
Q96G46	DUS3L	sp|Q96G46|DUS3L_HUMAN tRNA-dihydrouridine(47) synthase [NAD(P)(+)]-like OS=Homo sapiens OX=9606 GN=DUS3L PE=1 SV=2	1	4	72.593	650	20291	14113	14855	13406	12285	14539	12896	13469	13809	15499	0.984611	0.875483	-	1.08721	0.464948	-
O75319	DUSP11	sp|O75319|DUS11_HUMAN RNA/RNP complex-1-interacting phosphatase OS=Homo sapiens OX=9606 GN=DUSP11 PE=1 SV=2	1	1	43.71	377	2996	2060.3	2725.1	2127.1	1948.4	2679.6	2052.9	1848.8	2149	2610.7	1.06334	0.788275	-	0.93423	0.756973	-
Q9UNI6	DUSP12	sp|Q9UNI6|DUS12_HUMAN Dual specificity protein phosphatase 12 OS=Homo sapiens OX=9606 GN=DUSP12 PE=1 SV=1	1	5	37.687	340	13005	9568.9	9896.7	8857.5	7425.3	8396.5	8193.5	8593.3	9088.3	10993	1.01483	0.930101	-	1.0836	0.500027	-
P51452	DUSP3	sp|P51452|DUS3_HUMAN Dual specificity protein phosphatase 3 OS=Homo sapiens OX=9606 GN=DUSP3 PE=1 SV=1	1	4	20.478	185	10464	7683.6	9574.7	8813.4	6975.6	7820.1	7724.7	6846.5	6536.9	9070	1.05594	0.64064	-	1.00858	0.954388	-
Q13115	DUSP4	sp|Q13115|DUS4_HUMAN Dual specificity protein phosphatase 4 OS=Homo sapiens OX=9606 GN=DUSP4 PE=1 SV=1	1	4	42.953	394	16764	12173	30258	20337	9470.6	7965.3	23564	23274	12408	17174	0.989518	0.898613	-	0.91889	0.503105	-
Q16828	DUSP6	sp|Q16828|DUS6_HUMAN Dual specificity protein phosphatase 6 OS=Homo sapiens OX=9606 GN=DUSP6 PE=1 SV=2	1	1	42.319	381	325.36	298.02	256.97	617.68	389.15	335.65	278.75	0	325.21	397.05	0.96342	0.998925	-	1.67061	0.481493	-
P33316	DUT	sp|P33316|DUT_HUMAN Deoxyuridine 5-triphosphate nucleotidohydrolase, mitochondrial OS=Homo sapiens OX=9606 GN=DUT PE=1 SV=4	1	5	26.563	252	21167	15609	29177	22360	13040	18642	23483	22101	14718	19597	1.13429	0.21127	-	0.950305	0.571233	-
O14641	DVL2	sp|O14641|DVL2_HUMAN Segment polarity protein dishevelled homolog DVL-2 OS=Homo sapiens OX=9606 GN=DVL2 PE=1 SV=1	1	7	78.947	736	14789	10520	15894	14514	8985.4	12786	13275	11835	10486	12049	1.06565	0.623075	-	1.00698	0.949496	-
Q92997	DVL3	sp|Q92997|DVL3_HUMAN Segment polarity protein dishevelled homolog DVL-3 OS=Homo sapiens OX=9606 GN=DVL3 PE=1 SV=2	1	6	78.054	716	9398.3	6047.1	10772	9148.3	5497.7	7464.5	8622.6	7150	6221	6870.7	1.00284	0.997545	-	0.936849	0.549887	-
Q14204	DYNC1H1	sp|Q14204|DYHC1_HUMAN Cytoplasmic dynein 1 heavy chain 1 OS=Homo sapiens OX=9606 GN=DYNC1H1 PE=1 SV=5	1	170	532.4	4646	1405400	899050	1385700	1248400	842500	906080	1164900	1046700	888360	995980	0.927472	0.0241267	-	1.00397	0.848751	-
Q13409	DYNC1I2	sp|Q13409|DC1I2_HUMAN Cytoplasmic dynein 1 intermediate chain 2 OS=Homo sapiens OX=9606 GN=DYNC1I2 PE=1 SV=3	1	10	71.456	638	127920	85173	114700	104180	69532	79384	98199	90265	80118	94014	0.973412	0.725693	-	1.01962	0.650827	-
Q9Y6G9	DYNC1LI1	sp|Q9Y6G9|DC1L1_HUMAN Cytoplasmic dynein 1 light intermediate chain 1 OS=Homo sapiens OX=9606 GN=DYNC1LI1 PE=1 SV=3	1	16	56.578	523	112760	77169	124040	117000	69122	84700	108860	94024	73623	88427	1.0142	0.825771	-	1.00727	0.897488	-
O43237	DYNC1LI2	sp|O43237|DC1L2_HUMAN Cytoplasmic dynein 1 light intermediate chain 2 OS=Homo sapiens OX=9606 GN=DYNC1LI2 PE=1 SV=1	1	12	54.099	492	42714	27109	39491	35228	22137	25038	35191	32235	22305	29068	0.986314	0.930241	-	1.00903	0.91934	-
Q8NCM8	DYNC2H1	sp|Q8NCM8|DYHC2_HUMAN Cytoplasmic dynein 2 heavy chain 1 OS=Homo sapiens OX=9606 GN=DYNC2H1 PE=1 SV=4	1	1	492.62	4307	2185.6	1272	2572.9	1715.7	1400.1	1366.5	2150.7	1133.8	1344.5	2543.3	1.07408	0.92443	-	0.66664	0.076679	-
P63167	DYNLL1	sp|P63167|DYL1_HUMAN Dynein light chain 1, cytoplasmic OS=Homo sapiens OX=9606 GN=DYNLL1 PE=1 SV=1	1	4	10.366	89	8809	7117.9	10588	8655.2	4708.3	4648.8	8070.4	6883.9	7061	7787.2	0.978389	0.918604	-	0.931086	0.539841	-
Q96FJ2	DYNLL2	sp|Q96FJ2|DYL2_HUMAN Dynein light chain 2, cytoplasmic OS=Homo sapiens OX=9606 GN=DYNLL2 PE=1 SV=1	1	3	10.35	89	32120	19227	25103	17567	20042	18357	20049	14834	21121	23208	0.85557	0.075099	-	0.80266	0.0110198	-
Q9NP97	DYNLRB1	sp|Q9NP97|DLRB1_HUMAN Dynein light chain roadblock-type 1 OS=Homo sapiens OX=9606 GN=DYNLRB1 PE=1 SV=3;sp|Q8TF09|DLRB2_HUMAN Dynein light chain roadblock-type 2 OS=Homo sapiens OX=9606 GN=DYNLRB2 PE=1 SV=1	2	3	10.921	96	5456.8	3467.9	6138.3	5014.5	3125.3	4990	4946.5	4499.3	3637	4708.5	1.1181	0.60232	-	0.962078	0.792961	-
P51808	DYNLT3	sp|P51808|DYLT3_HUMAN Dynein light chain Tctex-type 3 OS=Homo sapiens OX=9606 GN=DYNLT3 PE=1 SV=1	1	1	13.062	116	4598.5	3594.1	5435.5	5975.2	3368	3157.7	5148.5	4726.5	3566.6	4247.9	0.965959	0.875483	-	1.11962	0.402456	-
Q13627	DYRK1A	sp|Q13627|DYR1A_HUMAN Dual specificity tyrosine-phosphorylation-regulated kinase 1A OS=Homo sapiens OX=9606 GN=DYRK1A PE=1 SV=2	2	5	85.583	763	6168.6	4903.3	6137.3	5559.1	3420.8	5491.4	4816.1	4770.8	5168.4	5879.1	1.13284	0.468857	-	1.05638	0.688589	-
Q66K89	E4F1	sp|Q66K89|E4F1_HUMAN Transcription factor E4F1 OS=Homo sapiens OX=9606 GN=E4F1 PE=1 SV=2	1	1	83.495	784	1277.8	498.18	922.76	821.58	445.11	1194.6	606.35	814.15	1245.2	1022	0.947399	0.953637	-	1.21462	0.560655	-
Q56P03	EAPP	sp|Q56P03|EAPP_HUMAN E2F-associated phosphoprotein OS=Homo sapiens OX=9606 GN=EAPP PE=1 SV=4	1	1	32.762	285	1127	481.95	1467.4	938.79	533.04	1093.4	545.56	1325.2	666.21	788.77	1.07518	0.961003	-	1.325	0.489064	-
Q5JPH6	EARS2	sp|Q5JPH6|SYEM_HUMAN Probable glutamate--tRNA ligase, mitochondrial OS=Homo sapiens OX=9606 GN=EARS2 PE=1 SV=2	1	8	58.688	523	22744	16622	17458	17129	14082	16796	13576	15018	14786	18133	1.03399	0.663792	-	1.16181	0.0821855	-
O00559	EBAG9	sp|O00559|RCAS1_HUMAN Receptor-binding cancer antigen expressed on SiSo cells OS=Homo sapiens OX=9606 GN=EBAG9 PE=1 SV=1	1	2	24.377	213	1671	1268.2	1577.3	1907.4	1253.9	1108.1	1570.9	1171.2	753.72	1386.7	1.05839	0.82002	-	1.06932	0.852685	-
Q99848	EBNA1BP2	sp|Q99848|EBP2_HUMAN Probable rRNA-processing protein EBP2 OS=Homo sapiens OX=9606 GN=EBNA1BP2 PE=1 SV=2	1	9	34.852	306	77536	52285	85476	72449	44545	47588	73148	59554	47150	52547	0.940871	0.36823	-	0.927007	0.0983826	-
Q15125	EBP	sp|Q15125|EBP_HUMAN 3-beta-hydroxysteroid-Delta(8),Delta(7)-isomerase OS=Homo sapiens OX=9606 GN=EBP PE=1 SV=3	1	3	26.352	230	28603	22552	30398	28501	21210	23989	23396	25973	21144	23684	1.0078	0.934388	-	1.1381	0.0988868	-
P42892	ECE1	sp|P42892|ECE1_HUMAN Endothelin-converting enzyme 1 OS=Homo sapiens OX=9606 GN=ECE1 PE=1 SV=2	1	3	87.163	770	10546	6479.6	12613	13003	7762.2	7891.8	9506.1	10385	7053.7	9161.3	0.944484	0.743352	-	1.1829	0.101429	-
Q13011	ECH1	sp|Q13011|ECH1_HUMAN Delta(3,5)-Delta(2,4)-dienoyl-CoA isomerase, mitochondrial OS=Homo sapiens OX=9606 GN=ECH1 PE=1 SV=2	1	10	35.816	328	211240	162880	134800	136980	121110	153370	109350	115810	122060	160940	1.10056	0.161019	-	1.1574	0.00313663	-
Q9NTX5	ECHDC1	sp|Q9NTX5|ECHD1_HUMAN Ethylmalonyl-CoA decarboxylase OS=Homo sapiens OX=9606 GN=ECHDC1 PE=1 SV=2	1	6	33.698	307	33009	24159	33518	30632	18338	22341	30034	26892	19310	26056	1.07566	0.36175	-	1.00906	0.909754	-
P30084	ECHS1	sp|P30084|ECHM_HUMAN Enoyl-CoA hydratase, mitochondrial OS=Homo sapiens OX=9606 GN=ECHS1 PE=1 SV=4	1	13	31.387	290	197060	114410	172460	144440	116840	109070	141950	119650	122150	128530	0.839069	0.00739908	-	0.937549	0.0802634	-
P42126	ECI1	sp|P42126|ECI1_HUMAN Enoyl-CoA delta isomerase 1, mitochondrial OS=Homo sapiens OX=9606 GN=ECI1 PE=1 SV=1	1	2	32.816	302	18920	11247	15916	13450	13295	14287	14062	10942	13898	16065	0.917511	0.55306	-	0.904745	0.24629	-
O75521	ECI2	sp|O75521|ECI2_HUMAN Enoyl-CoA delta isomerase 2 OS=Homo sapiens OX=9606 GN=ECI2 PE=1 SV=4	1	7	43.585	394	24980	15207	23588	22083	13719	15881	19619	19568	15354	17147	0.933185	0.378861	-	1.07854	0.291176	-
Q16610	ECM1	sp|Q16610|ECM1_HUMAN Extracellular matrix protein 1 OS=Homo sapiens OX=9606 GN=ECM1 PE=1 SV=2	1	1	60.673	540	605.55	498.06	794.86	467.02	336.64	648.7	678.8	350.44	412.55	627.83	1.36102	0.31282	-	0.615645	0.188143	-
Q5VYK3	ECM29	sp|Q5VYK3|ECM29_HUMAN Proteasome adapter and scaffold protein ECM29 OS=Homo sapiens OX=9606 GN=ECPAS PE=1 SV=2	1	38	204.29	1845	134950	95606	144790	121830	84649	100260	119790	102830	85835	103280	1.01459	0.803814	-	0.94831	0.148286	-
Q9H8V3	ECT2	sp|Q9H8V3|ECT2_HUMAN Protein ECT2 OS=Homo sapiens OX=9606 GN=ECT2 PE=1 SV=4	1	11	103.5	914	28388	19284	29274	23336	18499	20547	23921	20240	17784	22421	0.993876	0.955959	-	0.916398	0.19147	-
Q96F86	EDC3	sp|Q96F86|EDC3_HUMAN Enhancer of mRNA-decapping protein 3 OS=Homo sapiens OX=9606 GN=EDC3 PE=1 SV=1	1	13	56.077	508	81020	57535	67178	56490	50613	58857	55370	46664	55191	65488	1.00417	0.944671	-	0.93938	0.198569	-
Q6P2E9	EDC4	sp|Q6P2E9|EDC4_HUMAN Enhancer of mRNA-decapping protein 4 OS=Homo sapiens OX=9606 GN=EDC4 PE=1 SV=1	1	21	151.66	1401	71220	44690	91436	70666	42059	44698	76302	59455	45005	58483	0.96749	0.720509	-	0.865921	0.00569061	-
Q9BZQ6	EDEM3	sp|Q9BZQ6|EDEM3_HUMAN ER degradation-enhancing alpha-mannosidase-like protein 3 OS=Homo sapiens OX=9606 GN=EDEM3 PE=1 SV=2	1	5	104.66	932	16801	10475	14013	12676	10523	11628	9916.4	11699	11193	12876	0.936668	0.477097	-	1.14955	0.216017	-
O60869	EDF1	sp|O60869|EDF1_HUMAN Endothelial differentiation-related factor 1 OS=Homo sapiens OX=9606 GN=EDF1 PE=1 SV=1	1	12	16.368	148	306030	218390	208910	198040	188300	218770	175170	152600	197060	228250	0.998008	0.965661	-	1.01513	0.800071	-
Q3B7T1	EDRF1	sp|Q3B7T1|EDRF1_HUMAN Erythroid differentiation-related factor 1 OS=Homo sapiens OX=9606 GN=EDRF1 PE=1 SV=1	1	3	138.53	1238	2544.3	909.86	2552.8	2825.4	1462.9	1798.8	2579.9	2064.3	1980.1	1695.6	0.754542	0.35094	-	1.04847	0.833985	-
Q15075	EEA1	sp|Q15075|EEA1_HUMAN Early endosome antigen 1 OS=Homo sapiens OX=9606 GN=EEA1 PE=1 SV=2	1	51	162.46	1411	237900	152370	180360	176840	138210	157560	146930	148530	146210	173580	0.964214	0.376689	-	1.11078	0.00982639	-
O75530	EED	sp|O75530|EED_HUMAN Polycomb protein EED OS=Homo sapiens OX=9606 GN=EED PE=1 SV=2	1	4	50.197	441	11644	7546	13129	10420	7699	8630.6	9763.2	7863.2	8141.6	10178	0.981562	0.893532	-	0.891897	0.317128	-
P68104	EEF1A1	sp|P68104|EF1A1_HUMAN Elongation factor 1-alpha 1 OS=Homo sapiens OX=9606 GN=EEF1A1 PE=1 SV=1;sp|Q5VTE0|EF1A3_HUMAN Putative elongation factor 1-alpha-like 3 OS=Homo sapiens OX=9606 GN=EEF1A1P5 PE=5 SV=1	3	29	50.14	462	1340700	864480	910790	919280	792140	853680	818320	744280	813830	872070	0.917152	0.0925662	-	1.0688	0.0759359	-
P24534	EEF1B2	sp|P24534|EF1B_HUMAN Elongation factor 1-beta OS=Homo sapiens OX=9606 GN=EEF1B2 PE=1 SV=3	1	6	24.763	225	77780	80776	68530	47866	65980	100370	51647	59770	72796	88072	1.24339	0.230747	-	1.02078	0.988172	-
P29692	EEF1D	sp|P29692|EF1D_HUMAN Elongation factor 1-delta OS=Homo sapiens OX=9606 GN=EEF1D PE=1 SV=5	1	14	31.121	281	89305	61316	89207	65752	59356	83814	76634	57737	62305	84632	1.11596	0.441744	-	0.831629	0.00250542	-
O43324	EEF1E1	sp|O43324|MCA3_HUMAN Eukaryotic translation elongation factor 1 epsilon-1 OS=Homo sapiens OX=9606 GN=EEF1E1 PE=1 SV=1	1	5	19.81	174	30402	18981	37012	32866	17850	22544	29128	26271	20102	22187	0.967351	0.730132	-	0.998451	0.9876	-
P26641	EEF1G	sp|P26641|EF1G_HUMAN Elongation factor 1-gamma OS=Homo sapiens OX=9606 GN=EEF1G PE=1 SV=3	1	20	50.118	437	809760	563710	478400	464170	500750	510720	404550	394410	514000	582150	0.941358	0.26779	-	1.08527	0.00497476	-
P13639	EEF2	sp|P13639|EF2_HUMAN Elongation factor 2 OS=Homo sapiens OX=9606 GN=EEF2 PE=1 SV=4	1	51	95.337	858	1811100	1245800	1200900	1077200	1129700	1232500	955540	939810	1206800	1458700	0.979347	0.679837	-	1.04781	0.128354	-
O00418	EEF2K	sp|O00418|EF2K_HUMAN Eukaryotic elongation factor 2 kinase OS=Homo sapiens OX=9606 GN=EEF2K PE=1 SV=2	1	9	82.143	725	35089	27884	26507	28861	23045	29654	23296	25823	24163	29460	1.08837	0.270886	-	1.22606	0.0110295	-
P57772	EEFSEC	sp|P57772|SELB_HUMAN Selenocysteine-specific elongation factor OS=Homo sapiens OX=9606 GN=EEFSEC PE=1 SV=4	1	6	65.304	596	7494.4	4403.8	6423.8	6163.5	3821.6	5215.7	5354	5710.5	4688.9	4944.6	0.956299	0.794383	-	1.12997	0.327919	-
Q7L9B9	EEPD1	sp|Q7L9B9|EEPD1_HUMAN Endonuclease/exonuclease/phosphatase family domain-containing protein 1 OS=Homo sapiens OX=9606 GN=EEPD1 PE=1 SV=2	1	5	62.402	569	10258	8659	11513	10627	7195	9713.1	10772	9223.7	6728.4	9906.4	1.19988	0.121334	-	0.990697	0.951113	-
Q96C19	EFHD2	sp|Q96C19|EFHD2_HUMAN EF-hand domain-containing protein D2 OS=Homo sapiens OX=9606 GN=EFHD2 PE=1 SV=1	1	14	26.697	240	80468	51720	75689	65656	49945	54372	59936	70439	53997	76906	1.01891	0.950132	-	1.13411	0.260533	-
P98172	EFNB1	sp|P98172|EFNB1_HUMAN Ephrin-B1 OS=Homo sapiens OX=9606 GN=EFNB1 PE=1 SV=1	1	2	38.006	346	28683	18409	33465	30583	16009	20818	26902	25132	17091	21574	1.0295	0.759825	-	1.03088	0.658628	-
Q14156	EFR3A	sp|Q14156|EFR3A_HUMAN Protein EFR3 homolog A OS=Homo sapiens OX=9606 GN=EFR3A PE=1 SV=2	1	1	92.923	821	430.85	336.47	185.45	0	237.12	0	130.38	192.49	301.47	538.14	1.14506	0.895119	-	1.68729	0.414364	-
Q7Z2Z2	EFTUD1	sp|Q7Z2Z2|EFL1_HUMAN Elongation factor-like GTPase 1 OS=Homo sapiens OX=9606 GN=EFL1 PE=1 SV=2	1	11	125.43	1120	43220	28486	30668	32351	25493	30911	26500	25836	28478	30943	0.965292	0.621265	-	1.13198	0.0701942	-
Q15029	EFTUD2	sp|Q15029|U5S1_HUMAN 116 kDa U5 small nuclear ribonucleoprotein component OS=Homo sapiens OX=9606 GN=EFTUD2 PE=1 SV=1	1	28	109.43	972	140650	106220	131390	119490	88364	102530	111760	100040	92370	113210	1.0357	0.473754	-	1.00678	0.880452	-
P00533	EGFR	sp|P00533|EGFR_HUMAN Epidermal growth factor receptor OS=Homo sapiens OX=9606 GN=EGFR PE=1 SV=2	2	9	134.28	1210	35047	23508	51752	43965	18348	18249	44327	38528	21362	27225	0.965468	0.809477	-	0.958961	0.442016	-
Q9GZT9	EGLN1	sp|Q9GZT9|EGLN1_HUMAN Egl nine homolog 1 OS=Homo sapiens OX=9606 GN=EGLN1 PE=1 SV=1	2	5	46.02	426	8138.1	4343.5	5366.3	6028.1	5540.7	3919.6	3887.8	3824.9	5643.6	4377	0.671506	0.0127585	-	1.18191	0.38566	-
Q8NDI1	EHBP1	sp|Q8NDI1|EHBP1_HUMAN EH domain-binding protein 1 OS=Homo sapiens OX=9606 GN=EHBP1 PE=1 SV=3	1	16	140.02	1231	45441	37543	44561	37064	26332	35940	40429	32204	29080	39225	1.16335	0.0256815	-	0.907696	0.129496	-
Q8N3D4	EHBP1L1	sp|Q8N3D4|EH1L1_HUMAN EH domain-binding protein 1-like protein 1 OS=Homo sapiens OX=9606 GN=EHBP1L1 PE=1 SV=2	1	3	161.85	1523	1307.8	409.96	823.56	631.28	649.78	750.78	909.39	599.97	497.86	827.72	0.86642	0.736599	-	0.787558	0.504834	-
Q9H4M9	EHD1	sp|Q9H4M9|EHD1_HUMAN EH domain-containing protein 1 OS=Homo sapiens OX=9606 GN=EHD1 PE=1 SV=2	1	19	60.626	534	98849	61557	77201	74309	58961	69603	62913	59740	59420	66267	0.947843	0.467349	-	1.067	0.192999	-
Q9NZN4	EHD2	sp|Q9NZN4|EHD2_HUMAN EH domain-containing protein 2 OS=Homo sapiens OX=9606 GN=EHD2 PE=1 SV=2	1	4	61.161	543	1432.2	992.99	1874.4	1487.1	779.99	1353.9	1658.8	1797.5	695.85	1528.9	1.40452	0.212723	-	1.05081	0.915167	-
Q9H223	EHD4	sp|Q9H223|EHD4_HUMAN EH domain-containing protein 4 OS=Homo sapiens OX=9606 GN=EHD4 PE=1 SV=1	1	14	61.174	541	71923	44770	79156	68573	42219	52065	69249	57079	44201	53806	0.990146	0.897745	-	0.942763	0.21056	-
Q9NZC4	EHF	sp|Q9NZC4|EHF_HUMAN ETS homologous factor OS=Homo sapiens OX=9606 GN=EHF PE=2 SV=1	1	3	34.892	300	30079	21752	18331	17651	18334	21628	16186	17729	19421	24697	1.0393	0.571504	-	1.14985	0.181592	-
Q08426	EHHADH	sp|Q08426|ECHP_HUMAN Peroxisomal bifunctional enzyme OS=Homo sapiens OX=9606 GN=EHHADH PE=1 SV=3	1	17	79.494	723	114060	79605	69249	72922	73078	85549	58957	65048	78870	95939	1.00922	0.903735	-	1.20316	0.00342774	-
Q9H9B1	EHMT1	sp|Q9H9B1|EHMT1_HUMAN Histone-lysine N-methyltransferase EHMT1 OS=Homo sapiens OX=9606 GN=EHMT1 PE=1 SV=4	1	6	141.46	1298	11353	8756.2	9638.9	10176	6599.9	7969.1	9033.6	8082.5	6425.8	8254.1	1.07467	0.577482	-	1.08343	0.465856	-
Q96KQ7	EHMT2	sp|Q96KQ7|EHMT2_HUMAN Histone-lysine N-methyltransferase EHMT2 OS=Homo sapiens OX=9606 GN=EHMT2 PE=1 SV=3	1	6	132.37	1210	9365.1	7027.9	8235.3	7649.2	5719.2	8832.2	6698.3	6235.1	5844.2	7762.9	1.1737	0.253383	-	1.0376	0.767377	-
O14681	EI24	sp|O14681|EI24_HUMAN Etoposide-induced protein 2.4 homolog OS=Homo sapiens OX=9606 GN=EI24 PE=1 SV=4	1	3	38.964	340	7191	5210.9	7417.6	7641.4	4387.4	4978.5	6680.6	5489.8	4531.9	5983.5	1.04015	0.771904	-	1.02949	0.866928	-
Q8N9N8	EIF1AD	sp|Q8N9N8|EIF1A_HUMAN Probable RNA-binding protein EIF1AD OS=Homo sapiens OX=9606 GN=EIF1AD PE=1 SV=1	1	4	19.053	165	24438	16626	20620	17020	16146	19432	16826	14573	16803	20615	1.01381	0.912492	-	0.943377	0.451619	-
P47813	EIF1AX	sp|P47813|IF1AX_HUMAN Eukaryotic translation initiation factor 1A, X-chromosomal OS=Homo sapiens OX=9606 GN=EIF1AX PE=1 SV=2;sp|O14602|IF1AY_HUMAN Eukaryotic translation initiation factor 1A, Y-chromosomal OS=Homo sapiens OX=9606 GN=EIF1AY PE=1 SV=4	2	8	16.46	144	203850	135540	184630	167540	109400	129350	154520	140060	122230	138190	0.971975	0.699075	-	1.01201	0.745821	-
O60739	EIF1B	sp|O60739|EIF1B_HUMAN Eukaryotic translation initiation factor 1b OS=Homo sapiens OX=9606 GN=EIF1B PE=1 SV=2;sp|P41567|EIF1_HUMAN Eukaryotic translation initiation factor 1 OS=Homo sapiens OX=9606 GN=EIF1 PE=1 SV=1	2	4	12.823	113	15252	10099	12075	11839	9305.7	10263	10236	9184.4	10167	12279	0.970614	0.771361	-	1.04757	0.663618	-
Q9BY44	EIF2A	sp|Q9BY44|EIF2A_HUMAN Eukaryotic translation initiation factor 2A OS=Homo sapiens OX=9606 GN=EIF2A PE=1 SV=3	1	18	64.989	585	223850	151580	255270	208800	119220	157780	207210	177030	130510	167120	1.05755	0.348995	-	0.932659	0.0462807	-
Q9BQI3	EIF2AK1	sp|Q9BQI3|E2AK1_HUMAN Eukaryotic translation initiation factor 2-alpha kinase 1 OS=Homo sapiens OX=9606 GN=EIF2AK1 PE=1 SV=2	1	1	71.106	630	2763.2	2043.5	4410.8	4797.5	2020.3	2149	3969.8	3378.4	2436.5	2812.5	0.9752	0.936157	-	1.07745	0.680475	-
P19525	EIF2AK2	sp|P19525|E2AK2_HUMAN Interferon-induced, double-stranded RNA-activated protein kinase OS=Homo sapiens OX=9606 GN=EIF2AK2 PE=1 SV=2	1	11	62.094	551	38606	22072	31353	25551	22633	25844	27043	20478	25777	26440	0.885916	0.143949	-	0.87682	0.0621153	-
Q9NZJ5	EIF2AK3	sp|Q9NZJ5|E2AK3_HUMAN Eukaryotic translation initiation factor 2-alpha kinase 3 OS=Homo sapiens OX=9606 GN=EIF2AK3 PE=1 SV=3	1	5	125.21	1116	5319.2	3064.5	4304.9	3749.2	3277.5	3351.7	3009.8	3550.7	3699.2	3753.1	0.852106	0.247973	-	1.12805	0.478733	-
Q9P2K8	EIF2AK4	sp|Q9P2K8|E2AK4_HUMAN eIF-2-alpha kinase GCN2 OS=Homo sapiens OX=9606 GN=EIF2AK4 PE=1 SV=3	1	3	186.91	1649	794.83	364.27	875.16	678.88	457.47	227.9	976.09	780.01	454.58	474.02	0.648782	0.23565	-	0.880083	0.733311	-
Q14232	EIF2B1	sp|Q14232|EI2BA_HUMAN Translation initiation factor eIF-2B subunit alpha OS=Homo sapiens OX=9606 GN=EIF2B1 PE=1 SV=1	1	11	33.712	305	123440	82472	98698	88934	72953	81486	82237	76630	78436	92158	0.968055	0.467349	-	1.02251	0.60626	-
P49770	EIF2B2	sp|P49770|EI2BB_HUMAN Translation initiation factor eIF-2B subunit beta OS=Homo sapiens OX=9606 GN=EIF2B2 PE=1 SV=3	1	8	38.989	351	38912	26709	32097	29928	22698	28186	25728	22311	28160	31755	0.996194	0.987279	-	1.0051	0.975456	-
Q9NR50	EIF2B3	sp|Q9NR50|EI2BG_HUMAN Translation initiation factor eIF-2B subunit gamma OS=Homo sapiens OX=9606 GN=EIF2B3 PE=1 SV=1	1	5	50.24	452	18311	11909	17737	14302	11943	10336	14337	11629	11204	12503	0.866719	0.186481	-	0.902416	0.217086	-
Q9UI10	EIF2B4	sp|Q9UI10|EI2BD_HUMAN Translation initiation factor eIF-2B subunit delta OS=Homo sapiens OX=9606 GN=EIF2B4 PE=1 SV=2	1	7	57.557	523	36993	24401	33868	27522	21025	24688	28840	22749	24254	27294	0.965514	0.627206	-	0.893421	0.0794447	-
Q13144	EIF2B5	sp|Q13144|EI2BE_HUMAN Translation initiation factor eIF-2B subunit epsilon OS=Homo sapiens OX=9606 GN=EIF2B5 PE=1 SV=3	1	12	80.379	721	23354	16936	23570	20584	14505	17189	20315	17905	14966	19485	1.04993	0.506148	-	0.978995	0.793469	-
P41214	EIF2D	sp|P41214|EIF2D_HUMAN Eukaryotic translation initiation factor 2D OS=Homo sapiens OX=9606 GN=EIF2D PE=1 SV=3	1	7	64.706	584	6290.1	3881.3	6062.1	5336.7	4151.5	5057.2	5413.8	4214.3	4739.2	5845.8	0.992361	0.949961	-	0.923854	0.557919	-
P05198	EIF2S1	sp|P05198|IF2A_HUMAN Eukaryotic translation initiation factor 2 subunit 1 OS=Homo sapiens OX=9606 GN=EIF2S1 PE=1 SV=3	1	14	36.112	315	134440	92786	120600	105170	73361	90996	95979	90325	76131	92472	1.02422	0.775474	-	1.01052	0.835468	-
P20042	EIF2S2	sp|P20042|IF2B_HUMAN Eukaryotic translation initiation factor 2 subunit 2 OS=Homo sapiens OX=9606 GN=EIF2S2 PE=1 SV=2	1	22	38.388	333	301840	200340	281380	253950	173720	185980	236210	202210	188000	231410	0.968471	0.624052	-	0.981261	0.617086	-
P41091	EIF2S3	sp|P41091|IF2G_HUMAN Eukaryotic translation initiation factor 2 subunit 3 OS=Homo sapiens OX=9606 GN=EIF2S3 PE=1 SV=3;sp|Q2VIR3|IF2GL_HUMAN Eukaryotic translation initiation factor 2 subunit 3B OS=Homo sapiens OX=9606 GN=EIF2S3B PE=2 SV=2	2	14	51.109	472	202480	140960	169030	155100	120400	115280	141650	133750	130920	156310	0.941931	0.545824	-	1.0387	0.269771	-
Q14152	EIF3A	sp|Q14152|EIF3A_HUMAN Eukaryotic translation initiation factor 3 subunit A OS=Homo sapiens OX=9606 GN=EIF3A PE=1 SV=1	1	67	166.57	1382	439990	312030	379580	352450	269530	325680	325260	309530	282490	351160	1.03286	0.368921	-	1.04905	0.118232	-
P55884	EIF3B	sp|P55884|EIF3B_HUMAN Eukaryotic translation initiation factor 3 subunit B OS=Homo sapiens OX=9606 GN=EIF3B PE=1 SV=3	1	29	92.48	814	189980	128590	156360	138640	110160	132700	135720	124550	113400	143850	1.02241	0.650076	-	1.00689	0.903016	-
Q99613	EIF3C	sp|Q99613|EIF3C_HUMAN Eukaryotic translation initiation factor 3 subunit C OS=Homo sapiens OX=9606 GN=EIF3C PE=1 SV=1;sp|B5ME19|EIFCL_HUMAN Eukaryotic translation initiation factor 3 subunit C-like protein OS=Homo sapiens OX=9606 GN=EIF3CL PE=1 SV=1	2	29	105.34	913	283350	200920	249500	223920	175560	200180	208700	195510	180060	228240	1.01966	0.673466	-	1.02328	0.484851	-
O15371	EIF3D	sp|O15371|EIF3D_HUMAN Eukaryotic translation initiation factor 3 subunit D OS=Homo sapiens OX=9606 GN=EIF3D PE=1 SV=1	1	15	63.972	548	94848	72271	77017	68136	59289	72245	64551	60119	60533	74957	1.05967	0.285	-	1.0131	0.81665	-
P60228	EIF3E	sp|P60228|EIF3E_HUMAN Eukaryotic translation initiation factor 3 subunit E OS=Homo sapiens OX=9606 GN=EIF3E PE=1 SV=1	1	15	52.22	445	113640	84660	97082	88814	70158	81632	78887	74725	72395	87635	1.028	0.619465	-	1.03859	0.380623	-
O00303	EIF3F	sp|O00303|EIF3F_HUMAN Eukaryotic translation initiation factor 3 subunit F OS=Homo sapiens OX=9606 GN=EIF3F PE=1 SV=1	1	10	37.563	357	103940	71114	81013	72108	60904	73211	67226	61663	64884	80640	1.01873	0.712094	-	1.00824	0.878293	-
O75821	EIF3G	sp|O75821|EIF3G_HUMAN Eukaryotic translation initiation factor 3 subunit G OS=Homo sapiens OX=9606 GN=EIF3G PE=1 SV=2	1	15	35.611	320	199330	141170	167260	158250	116570	139200	137020	132060	121370	149110	1.02432	0.618104	-	1.06549	0.0811685	-
O15372	EIF3H	sp|O15372|EIF3H_HUMAN Eukaryotic translation initiation factor 3 subunit H OS=Homo sapiens OX=9606 GN=EIF3H PE=1 SV=1	1	20	39.93	352	119480	87906	108740	94409	73209	85885	95651	78012	75571	92026	1.02845	0.583343	-	0.938804	0.155004	-
Q13347	EIF3I	sp|Q13347|EIF3I_HUMAN Eukaryotic translation initiation factor 3 subunit I OS=Homo sapiens OX=9606 GN=EIF3I PE=1 SV=1	1	11	36.501	325	95153	67569	80304	75539	58206	70387	67126	62469	60042	75808	1.03891	0.415631	-	1.04409	0.333309	-
O75822	EIF3J	sp|O75822|EIF3J_HUMAN Eukaryotic translation initiation factor 3 subunit J OS=Homo sapiens OX=9606 GN=EIF3J PE=1 SV=2	1	15	29.062	258	122030	81314	106110	94501	72377	86849	91555	78927	74847	93851	1.01231	0.834603	-	0.977669	0.599224	-
Q9UBQ5	EIF3K	sp|Q9UBQ5|EIF3K_HUMAN Eukaryotic translation initiation factor 3 subunit K OS=Homo sapiens OX=9606 GN=EIF3K PE=1 SV=1	1	6	25.059	218	97801	63998	70420	62291	59064	71580	62623	50971	61462	72759	0.991045	0.893532	-	0.946578	0.297533	-
Q9Y262	EIF3L	sp|Q9Y262|EIF3L_HUMAN Eukaryotic translation initiation factor 3 subunit L OS=Homo sapiens OX=9606 GN=EIF3L PE=1 SV=1	1	14	66.726	564	106030	75637	84140	75922	63024	74681	74486	67064	65860	81266	1.02566	0.60232	-	1.00567	0.927178	-
Q7L2H7	EIF3M	sp|Q7L2H7|EIF3M_HUMAN Eukaryotic translation initiation factor 3 subunit M OS=Homo sapiens OX=9606 GN=EIF3M PE=1 SV=1	1	13	42.502	374	102560	69491	83171	68290	62279	64503	64754	60332	63319	73638	0.945552	0.330731	-	0.975485	0.689565	-
P60842	EIF4A1	sp|P60842|IF4A1_HUMAN Eukaryotic initiation factor 4A-I OS=Homo sapiens OX=9606 GN=EIF4A1 PE=1 SV=1	1	21	46.153	406	596080	431090	505450	450910	359930	427340	402010	396340	377370	469130	1.03359	0.327461	-	1.04626	0.19827	-
Q14240	EIF4A2	sp|Q14240|IF4A2_HUMAN Eukaryotic initiation factor 4A-II OS=Homo sapiens OX=9606 GN=EIF4A2 PE=1 SV=2	1	19	46.402	407	123960	82046	65686	57021	78877	84048	54988	49585	84193	86763	0.909144	0.0887324	-	0.987347	0.820192	-
P38919	EIF4A3	sp|P38919|IF4A3_HUMAN Eukaryotic initiation factor 4A-III OS=Homo sapiens OX=9606 GN=EIF4A3 PE=1 SV=4	1	15	46.871	411	128220	92063	128030	101590	80209	94500	101130	90023	82826	98736	1.01416	0.798464	-	0.937601	0.186645	-
P23588	EIF4B	sp|P23588|IF4B_HUMAN Eukaryotic translation initiation factor 4B OS=Homo sapiens OX=9606 GN=EIF4B PE=1 SV=2	1	22	69.15	611	236660	178770	179540	162530	138940	180900	162510	131210	155160	203470	1.10072	0.0381475	-	0.953588	0.320233	-
P06730	EIF4E	sp|P06730|IF4E_HUMAN Eukaryotic translation initiation factor 4E OS=Homo sapiens OX=9606 GN=EIF4E PE=1 SV=2	1	7	25.097	217	105080	74338	83216	74460	61482	72840	71826	61971	64904	80661	1.02517	0.617105	-	0.980383	0.683841	-
O60573	EIF4E2	sp|O60573|IF4E2_HUMAN Eukaryotic translation initiation factor 4E type 2 OS=Homo sapiens OX=9606 GN=EIF4E2 PE=1 SV=1	1	8	28.362	245	24788	17630	22232	19395	18004	19872	19178	19058	17219	24990	1.05838	0.720509	-	1.0418	0.705568	-
Q9NRA8	EIF4ENIF1	sp|Q9NRA8|4ET_HUMAN Eukaryotic translation initiation factor 4E transporter OS=Homo sapiens OX=9606 GN=EIF4ENIF1 PE=1 SV=2	1	2	108.2	985	1294	1102.5	1029	931.44	725.38	957.45	1010.4	564.14	500.66	1128.6	1.35014	0.300884	-	0.801954	0.489064	-
Q04637	EIF4G1	sp|Q04637|IF4G1_HUMAN Eukaryotic translation initiation factor 4 gamma 1 OS=Homo sapiens OX=9606 GN=EIF4G1 PE=1 SV=4	2	54	175.49	1599	783030	532510	785080	632970	451850	538560	652340	528050	465180	580090	1.01455	0.75387	-	0.901456	0.000952321	-
P78344	EIF4G2	sp|P78344|IF4G2_HUMAN Eukaryotic translation initiation factor 4 gamma 2 OS=Homo sapiens OX=9606 GN=EIF4G2 PE=1 SV=1	1	23	102.36	907	184020	118950	191750	185450	102560	126460	159950	151900	112230	143130	1.01698	0.800414	-	1.06953	0.0621153	-
O43432	EIF4G3	sp|O43432|IF4G3_HUMAN Eukaryotic translation initiation factor 4 gamma 3 OS=Homo sapiens OX=9606 GN=EIF4G3 PE=1 SV=2	1	17	176.65	1585	23953	15564	21762	18655	13019	18956	18262	16037	14757	17974	1.06267	0.607087	-	0.968181	0.682009	-
Q15056	EIF4H	sp|Q15056|IF4H_HUMAN Eukaryotic translation initiation factor 4H OS=Homo sapiens OX=9606 GN=EIF4H PE=1 SV=5	1	7	27.385	248	158040	106150	141140	124690	92208	109810	120040	117500	90031	116020	1.02052	0.758068	-	1.03915	0.518185	-
P55010	EIF5	sp|P55010|IF5_HUMAN Eukaryotic translation initiation factor 5 OS=Homo sapiens OX=9606 GN=EIF5 PE=1 SV=2	1	17	49.222	431	121420	80993	110060	105170	75578	76716	91327	88378	76228	96362	0.961555	0.585292	-	1.07301	0.0799198	-
P63241	EIF5A	sp|P63241|IF5A1_HUMAN Eukaryotic translation initiation factor 5A-1 OS=Homo sapiens OX=9606 GN=EIF5A PE=1 SV=2;sp|Q6IS14|IF5AL_HUMAN Eukaryotic translation initiation factor 5A-1-like OS=Homo sapiens OX=9606 GN=EIF5AL1 PE=2 SV=2;sp|Q9GZV4|IF5A2_HUMAN Eukar	3	10	16.832	154	255320	165930	273100	220610	150460	165780	218300	194980	162100	217840	1.00202	0.989493	-	0.947746	0.172084	-
O60841	EIF5B	sp|O60841|IF2P_HUMAN Eukaryotic translation initiation factor 5B OS=Homo sapiens OX=9606 GN=EIF5B PE=1 SV=4	1	39	138.83	1220	253490	174150	279020	237690	147950	176510	241350	192760	162220	191090	0.99947	0.993104	-	0.920519	0.0288653	-
P56537	EIF6	sp|P56537|IF6_HUMAN Eukaryotic translation initiation factor 6 OS=Homo sapiens OX=9606 GN=EIF6 PE=1 SV=1	1	2	26.599	245	53685	33510	48292	45739	28754	38158	40246	35959	30464	38778	1.02899	0.76445	-	1.02717	0.688589	-
Q9BQ52	ELAC2	sp|Q9BQ52|RNZ2_HUMAN Zinc phosphodiesterase ELAC protein 2 OS=Homo sapiens OX=9606 GN=ELAC2 PE=1 SV=2	1	18	92.218	826	131550	90981	83964	78985	77776	84183	72706	64420	81114	101740	0.991249	0.896513	-	1.01879	0.716632	-
Q15717	ELAVL1	sp|Q15717|ELAV1_HUMAN ELAV-like protein 1 OS=Homo sapiens OX=9606 GN=ELAVL1 PE=1 SV=2	1	12	36.091	326	150390	109040	146230	121660	91416	113950	122270	110370	92421	119900	1.0663	0.16282	-	0.967593	0.465849	-
Q15723	ELF2	sp|Q15723|ELF2_HUMAN ETS-related transcription factor Elf-2 OS=Homo sapiens OX=9606 GN=ELF2 PE=1 SV=2;sp|P32519|ELF1_HUMAN ETS-related transcription factor Elf-1 OS=Homo sapiens OX=9606 GN=ELF1 PE=1 SV=2;sp|Q99607|ELF4_HUMAN ETS-related transcription facto	3	1	63.966	593	3273.3	2530.3	2753.4	2805.3	1894.3	2092.1	2106.9	1853.1	1755	2769.7	1.11875	0.582076	-	1.0632	0.820943	-
P78545	ELF3	sp|P78545|ELF3_HUMAN ETS-related transcription factor Elf-3 OS=Homo sapiens OX=9606 GN=ELF3 PE=1 SV=1	1	3	41.454	371	4601.2	2503.7	6030	4725.8	2295.4	2146.3	4997.4	4512.7	3053.1	3171.8	0.820168	0.326797	-	0.940413	0.665097	-
P55199	ELL	sp|P55199|ELL_HUMAN RNA polymerase II elongation factor ELL OS=Homo sapiens OX=9606 GN=ELL PE=1 SV=1	1	3	68.264	621	2406.1	1659.9	1534.8	1270.1	1715.8	2036.6	1198.7	1327.2	1566.2	2969.9	1.19067	0.557547	-	1.07334	0.82282	-
Q96JJ3	ELMO2	sp|Q96JJ3|ELMO2_HUMAN Engulfment and cell motility protein 2 OS=Homo sapiens OX=9606 GN=ELMO2 PE=1 SV=2	2	5	82.614	720	5055.3	3060.3	5073.9	4445.8	3093.1	4574.9	4982.6	4109.5	3340.2	4391.7	1.08132	0.769535	-	0.946675	0.750492	-
Q96BJ8	ELMO3	sp|Q96BJ8|ELMO3_HUMAN Engulfment and cell motility protein 3 OS=Homo sapiens OX=9606 GN=ELMO3 PE=1 SV=3	1	8	81.466	720	21611	13666	21328	20616	11026	15576	17992	18343	12882	16193	1.05008	0.663859	-	1.10807	0.16575	-
Q9BW60	ELOVL1	sp|Q9BW60|ELOV1_HUMAN Elongation of very long chain fatty acids protein 1 OS=Homo sapiens OX=9606 GN=ELOVL1 PE=1 SV=1	1	2	32.662	279	2706.1	1209.8	1705.6	2268.2	1808.8	1986.2	1681.3	1750.5	1437	1594.5	0.836667	0.501633	-	1.31025	0.203612	-
Q9NYP7	ELOVL5	sp|Q9NYP7|ELOV5_HUMAN Elongation of very long chain fatty acids protein 5 OS=Homo sapiens OX=9606 GN=ELOVL5 PE=1 SV=1	1	2	35.293	299	15453	13493	14007	15040	10315	12347	11353	11989	11615	14289	1.09814	0.378861	-	1.18853	0.0616298	-
Q6IA86	ELP2	sp|Q6IA86|ELP2_HUMAN Elongator complex protein 2 OS=Homo sapiens OX=9606 GN=ELP2 PE=1 SV=2	1	3	92.499	826	18102	13681	21633	16793	10351	16305	15460	13240	11958	14633	1.15002	0.22243	-	0.907369	0.3628	-
Q9H9T3	ELP3	sp|Q9H9T3|ELP3_HUMAN Elongator complex protein 3 OS=Homo sapiens OX=9606 GN=ELP3 PE=1 SV=2	1	8	62.258	547	17584	11013	17988	16488	9994.4	12914	14904	14755	11192	13407	1.00238	0.995031	-	1.06335	0.456149	-
Q96EB1	ELP4	sp|Q96EB1|ELP4_HUMAN Elongator complex protein 4 OS=Homo sapiens OX=9606 GN=ELP4 PE=1 SV=2	1	6	46.587	424	13308	8971.1	15214	14291	7106.5	9810.8	13228	10975	7553	10550	1.10264	0.352655	-	0.986093	0.893575	-
Q8TE02	ELP5	sp|Q8TE02|ELP5_HUMAN Elongator complex protein 5 OS=Homo sapiens OX=9606 GN=ELP5 PE=1 SV=2	1	2	34.841	316	961.25	654.05	1058.2	902.19	801.04	746.7	784.57	730.77	873.84	725.98	0.807861	0.487646	-	0.99263	0.988172	-
Q0PNE2	ELP6	sp|Q0PNE2|ELP6_HUMAN Elongator complex protein 6 OS=Homo sapiens OX=9606 GN=ELP6 PE=1 SV=1	1	2	29.793	266	345.64	458.68	576.72	358.38	101.11	318.5	273.19	323.04	153.71	164.97	1.76772	0.430319	-	0.918898	0.945375	-
Q8N766	EMC1	sp|Q8N766|EMC1_HUMAN ER membrane protein complex subunit 1 OS=Homo sapiens OX=9606 GN=EMC1 PE=1 SV=1	1	11	111.76	993	24805	16642	20112	19797	14108	16358	17187	16405	15401	17469	0.97002	0.714764	-	1.08162	0.288148	-
Q15006	EMC2	sp|Q15006|EMC2_HUMAN ER membrane protein complex subunit 2 OS=Homo sapiens OX=9606 GN=EMC2 PE=1 SV=1	1	3	34.833	297	13034	8966.3	15482	13211	8250.3	9367.8	11971	12333	8753.8	10448	0.987841	0.913478	-	1.04659	0.667027	-
Q9P0I2	EMC3	sp|Q9P0I2|EMC3_HUMAN ER membrane protein complex subunit 3 OS=Homo sapiens OX=9606 GN=EMC3 PE=1 SV=3	1	5	29.952	261	25424	17541	24915	22739	16141	18375	20279	18531	16830	18810	0.968379	0.695487	-	1.01907	0.82016	-
Q5J8M3	EMC4	sp|Q5J8M3|EMC4_HUMAN ER membrane protein complex subunit 4 OS=Homo sapiens OX=9606 GN=EMC4 PE=1 SV=2	1	3	20.086	183	5445.7	3833.4	4785.5	4609	3510.8	3998.3	4489.5	4105.1	3874.9	3666.4	0.923999	0.61065	-	1.04594	0.774567	-
Q9NPA0	EMC7	sp|Q9NPA0|EMC7_HUMAN ER membrane protein complex subunit 7 OS=Homo sapiens OX=9606 GN=EMC7 PE=1 SV=1	1	6	26.47	242	19695	14557	18613	17639	13421	16738	15387	14419	12913	15176	1.04017	0.769645	-	1.05166	0.534113	-
P50402	EMD	sp|P50402|EMD_HUMAN Emerin OS=Homo sapiens OX=9606 GN=EMD PE=1 SV=1	1	4	28.994	254	13634	10679	16670	15565	8121.3	9847.5	14627	11708	9450.8	11420	1.05875	0.58343	-	0.96611	0.732081	-
Q96AY2	EME1	sp|Q96AY2|EME1_HUMAN Crossover junction endonuclease EME1 OS=Homo sapiens OX=9606 GN=EME1 PE=1 SV=2	1	1	63.251	570	1089	837.23	1489.9	837.55	909.38	840.74	935.77	762.27	687.99	751.3	0.921593	0.832123	-	0.747629	0.353967	-
Q92979	EMG1	sp|Q92979|NEP1_HUMAN Ribosomal RNA small subunit methyltransferase NEP1 OS=Homo sapiens OX=9606 GN=EMG1 PE=1 SV=4	1	6	26.72	244	34481	30131	46180	34635	17602	29120	35507	29565	20932	32765	1.32506	0.00987032	-	0.880924	0.0666828	-
O95834	EML2	sp|O95834|EMAL2_HUMAN Echinoderm microtubule-associated protein-like 2 OS=Homo sapiens OX=9606 GN=EML2 PE=1 SV=1	1	9	70.678	649	49108	32649	43298	40512	31509	35302	35171	32931	32237	37332	0.962634	0.568357	-	1.04447	0.467786	-
Q32P44	EML3	sp|Q32P44|EMAL3_HUMAN Echinoderm microtubule-associated protein-like 3 OS=Homo sapiens OX=9606 GN=EML3 PE=1 SV=1	1	5	95.196	896	10060	8193	9080.4	8660.6	6903.7	9069.2	8090.9	7703.7	7699.2	9556.8	1.10901	0.384901	-	1.06325	0.578364	-
Q9HC35	EML4	sp|Q9HC35|EMAL4_HUMAN Echinoderm microtubule-associated protein-like 4 OS=Homo sapiens OX=9606 GN=EML4 PE=1 SV=3	1	23	108.91	981	142610	97175	93953	77521	94047	101480	80726	64922	98256	110960	0.949807	0.376689	-	0.908931	0.0378474	-
Q7Z589	EMSY	sp|Q7Z589|EMSY_HUMAN BRCA2-interacting transcriptional repressor EMSY OS=Homo sapiens OX=9606 GN=EMSY PE=1 SV=2	1	3	141.47	1322	26782	21967	22388	19854	19171	19824	18559	18073	18564	24110	1.04315	0.71208	-	1.03763	0.660385	-
Q8N8S7	ENAH	sp|Q8N8S7|ENAH_HUMAN Protein enabled homolog OS=Homo sapiens OX=9606 GN=ENAH PE=1 SV=2	1	13	66.509	591	51965	37126	76588	62510	31270	42238	64359	55283	35491	45678	1.08798	0.270473	-	0.934545	0.16087	-
O94919	ENDOD1	sp|O94919|ENDD1_HUMAN Endonuclease domain-containing 1 protein OS=Homo sapiens OX=9606 GN=ENDOD1 PE=1 SV=2	1	7	55.016	500	8163.1	5906	6371.5	5179.3	4700.5	6880.3	4192	5149	5232.8	6127.2	1.09022	0.550004	-	1.11026	0.539592	-
Q9H0I2	ENKD1	sp|Q9H0I2|ENKD1_HUMAN Enkurin domain-containing protein 1 OS=Homo sapiens OX=9606 GN=ENKD1 PE=1 SV=1	1	1	38.759	346	1249.4	455.77	2534.7	2678.5	622.12	526.28	2244.9	2195.6	644.97	802.6	0.746275	0.342731	-	1.13416	0.493676	-
P06733	ENO1	sp|P06733|ENOA_HUMAN Alpha-enolase OS=Homo sapiens OX=9606 GN=ENO1 PE=1 SV=2	1	30	47.168	434	1380500	913200	1174200	1101500	812250	903810	1000600	911160	835700	917240	0.942491	0.251631	-	1.03137	0.135952	-
P09104	ENO2	sp|P09104|ENOG_HUMAN Gamma-enolase OS=Homo sapiens OX=9606 GN=ENO2 PE=1 SV=3	1	5	47.268	434	55198	25249	50927	42351	35982	37515	40966	35220	38060	36509	0.788385	0.125338	-	0.943314	0.298478	-
Q9UHY7	ENOPH1	sp|Q9UHY7|ENOPH_HUMAN Enolase-phosphatase E1 OS=Homo sapiens OX=9606 GN=ENOPH1 PE=1 SV=1	1	7	28.932	261	31340	21639	28287	23987	20358	25509	21774	19622	20701	25666	1.03661	0.729265	-	0.97463	0.772863	-
Q9Y6X5	ENPP4	sp|Q9Y6X5|ENPP4_HUMAN Bis(5-adenosyl)-triphosphatase ENPP4 OS=Homo sapiens OX=9606 GN=ENPP4 PE=1 SV=3	2	4	51.641	453	13792	7800.3	13947	10401	7385.2	8181.9	10314	9583.1	7553.6	9560.4	0.934989	0.58343	-	0.927778	0.508662	-
O43768	ENSA	sp|O43768|ENSA_HUMAN Alpha-endosulfine OS=Homo sapiens OX=9606 GN=ENSA PE=1 SV=1	1	11	13.389	121	72769	48373	75326	78215	45370	54827	67135	71129	47566	57259	1.00095	0.999454	-	1.17066	0.0145452	-
Q5NDL2	EOGT	sp|Q5NDL2|EOGT_HUMAN EGF domain-specific O-linked N-acetylglucosamine transferase OS=Homo sapiens OX=9606 GN=EOGT PE=1 SV=1	1	3	62.01	527	1981.5	1719.1	8705.5	8080.5	934.12	2174.5	7465.8	6973.5	874.49	1671.8	1.58466	0.0936054	-	1.039	0.74353	-
Q09472	EP300	sp|Q09472|EP300_HUMAN Histone acetyltransferase p300 OS=Homo sapiens OX=9606 GN=EP300 PE=1 SV=2	1	7	264.16	2414	8342	5509.4	6522.5	6649.5	5841	6156.2	5640.2	6119.2	4826.3	5706.1	0.944681	0.763325	-	1.17446	0.184023	-
Q96L91	EP400	sp|Q96L91|EP400_HUMAN E1A-binding protein p400 OS=Homo sapiens OX=9606 GN=EP400 PE=1 SV=4	1	8	343.48	3159	17822	13043	16029	15998	11805	15334	13675	12744	12779	15554	1.06219	0.58485	-	1.07661	0.384727	-
P11171	EPB41	sp|P11171|EPB41_HUMAN Protein 4.1 OS=Homo sapiens OX=9606 GN=EPB41 PE=1 SV=4	1	18	97.016	864	89604	59082	75783	67133	56628	64228	62513	57196	60092	67582	0.954707	0.416221	-	1.00455	0.937474	-
Q9H4G0	EPB41L1	sp|Q9H4G0|E41L1_HUMAN Band 4.1-like protein 1 OS=Homo sapiens OX=9606 GN=EPB41L1 PE=1 SV=2	1	16	98.502	881	70712	46686	72267	67013	44473	55104	56794	54066	47771	55633	0.996669	0.958583	-	1.04809	0.402412	-
O43491	EPB41L2	sp|O43491|E41L2_HUMAN Band 4.1-like protein 2 OS=Homo sapiens OX=9606 GN=EPB41L2 PE=1 SV=1	1	33	112.59	1005	302020	203510	366940	312140	175340	204000	308370	261110	186330	216900	0.980965	0.665994	-	0.947036	0.0520102	-
Q9H329	EPB41L4B	sp|Q9H329|E41LB_HUMAN Band 4.1-like protein 4B OS=Homo sapiens OX=9606 GN=EPB41L4B PE=2 SV=2	1	3	99.711	900	855.92	1061.1	916.3	550.46	537.25	560.29	838.1	776.6	644.59	949.26	1.29537	0.545824	-	0.859161	0.644156	-
Q9HCM4	EPB41L5	sp|Q9HCM4|E41L5_HUMAN Band 4.1-like protein 5 OS=Homo sapiens OX=9606 GN=EPB41L5 PE=1 SV=3	1	3	81.855	733	2050	1125.3	1249.5	1937.5	1307	1665.4	1330.8	1135.7	1428.3	1576.4	0.938148	0.782048	-	1.2962	0.391684	-
Q9H2F5	EPC1	sp|Q9H2F5|EPC1_HUMAN Enhancer of polycomb homolog 1 OS=Homo sapiens OX=9606 GN=EPC1 PE=1 SV=1	1	2	93.462	836	3879.2	3666.5	3594.6	3740.6	2866.6	3717.8	2584.7	2761.9	2798.6	3655.4	1.18018	0.299749	-	1.17577	0.363011	-
Q52LR7	EPC2	sp|Q52LR7|EPC2_HUMAN Enhancer of polycomb homolog 2 OS=Homo sapiens OX=9606 GN=EPC2 PE=1 SV=2	1	2	91.094	807	4615.3	2238.2	3571.3	3399.5	2181.4	3207.4	2510	2488.4	2031.2	3154.3	1.0445	0.879328	-	1.08246	0.689565	-
P16422	EPCAM	sp|P16422|EPCAM_HUMAN Epithelial cell adhesion molecule OS=Homo sapiens OX=9606 GN=EPCAM PE=1 SV=2	1	13	34.932	314	156380	110460	166490	143660	95062	85664	143220	117010	99128	118670	0.930211	0.516623	-	0.937001	0.094415	-
P29317	EPHA2	sp|P29317|EPHA2_HUMAN Ephrin type-A receptor 2 OS=Homo sapiens OX=9606 GN=EPHA2 PE=1 SV=2	6	14	108.27	976	22405	15072	21777	16331	14000	16508	15983	12622	15451	17172	0.969676	0.7384	-	0.857602	0.129237	-
P54760	EPHB4	sp|P54760|EPHB4_HUMAN Ephrin type-B receptor 4 OS=Homo sapiens OX=9606 GN=EPHB4 PE=1 SV=2	1	4	108.27	987	4138.3	2826.8	5717.8	4199.8	1828	2600.8	4570.9	3741.6	2914	2583.5	0.951617	0.893532	-	0.86525	0.289429	-
P07099	EPHX1	sp|P07099|HYEP_HUMAN Epoxide hydrolase 1 OS=Homo sapiens OX=9606 GN=EPHX1 PE=1 SV=1	1	16	52.948	455	162070	114610	163000	139630	106730	114410	134130	117470	108530	126220	0.969015	0.583343	-	0.966449	0.34068	-
P34913	EPHX2	sp|P34913|HYES_HUMAN Bifunctional epoxide hydrolase 2 OS=Homo sapiens OX=9606 GN=EPHX2 PE=1 SV=2	1	5	62.615	555	15002	8891.5	13919	13887	9107.7	9338.6	10168	12393	10278	9093.6	0.82288	0.0631084	-	1.22789	0.0562567	-
Q9Y6I3	EPN1	sp|Q9Y6I3|EPN1_HUMAN Epsin-1 OS=Homo sapiens OX=9606 GN=EPN1 PE=1 SV=2	1	3	60.293	576	1176.4	820.45	1207.8	1050.4	1077.9	1166.2	916.61	1206.8	1079.7	1118.1	0.924627	0.845982	-	1.20645	0.557919	-
P58107	EPPK1	sp|P58107|EPIPL_HUMAN Epiplakin OS=Homo sapiens OX=9606 GN=EPPK1 PE=1 SV=3	1	11	555.65	5088	5030.8	2810.1	4993.3	5311.8	3586.6	2682.2	4233.4	5104	3505.2	2784	0.699078	0.0368945	-	1.26626	0.0962816	-
P07814	EPRS	sp|P07814|SYEP_HUMAN Bifunctional glutamate/proline--tRNA ligase OS=Homo sapiens OX=9606 GN=EPRS1 PE=1 SV=5	1	59	170.59	1512	705200	481510	701380	641480	400030	491050	591310	533310	438460	525570	1.01268	0.768933	-	1.01349	0.562349	-
P42566	EPS15	sp|P42566|EPS15_HUMAN Epidermal growth factor receptor substrate 15 OS=Homo sapiens OX=9606 GN=EPS15 PE=1 SV=2	1	6	98.655	896	9277.7	5110.2	11012	11066	6645.1	7881.9	8374.8	9383	6045.1	7945.7	0.973415	0.877575	-	1.18251	0.103165	-
Q9UBC2	EPS15L1	sp|Q9UBC2|EP15R_HUMAN Epidermal growth factor receptor substrate 15-like 1 OS=Homo sapiens OX=9606 GN=EPS15L1 PE=1 SV=1	1	14	94.254	864	27774	19553	25484	26179	19000	23926	24361	23892	18809	24143	1.05734	0.638332	-	1.11854	0.190529	-
Q12929	EPS8	sp|Q12929|EPS8_HUMAN Epidermal growth factor receptor kinase substrate 8 OS=Homo sapiens OX=9606 GN=EPS8 PE=1 SV=1	1	20	91.88	822	115750	83247	109910	95023	70695	87483	89798	82368	72232	89330	1.04441	0.403209	-	0.993656	0.903016	-
Q9C0D9	EPT1	sp|Q9C0D9|EPT1_HUMAN Ethanolaminephosphotransferase 1 OS=Homo sapiens OX=9606 GN=SELENOI PE=1 SV=3	1	2	45.228	397	4116.2	2816.6	4352.7	3680.2	3006.4	3299.9	3629.8	2577.1	3443	3168.5	0.890264	0.558663	-	0.868396	0.387345	-
P11678	EPX	sp|P11678|PERE_HUMAN Eosinophil peroxidase OS=Homo sapiens OX=9606 GN=EPX PE=1 SV=2;sp|P05164|PERM_HUMAN Myeloperoxidase OS=Homo sapiens OX=9606 GN=MPO PE=1 SV=1	2	1	81.04	715	5932.6	3355.9	5168.8	4289.8	2156.4	3671.3	4436.3	3301.3	3235.9	2864.4	0.948449	0.899835	-	0.877859	0.360453	-
O75616	ERAL1	sp|O75616|ERAL1_HUMAN GTPase Era, mitochondrial OS=Homo sapiens OX=9606 GN=ERAL1 PE=1 SV=2	1	4	48.349	437	13734	8749.7	10881	9023.3	8453.9	10455	8491.8	8157	8217.1	11146	1.03587	0.801381	-	0.995767	0.976743	-
Q9NZ08	ERAP1	sp|Q9NZ08|ERAP1_HUMAN Endoplasmic reticulum aminopeptidase 1 OS=Homo sapiens OX=9606 GN=ERAP1 PE=1 SV=3	1	7	107.23	941	29095	19856	32843	26983	18205	22114	25581	21976	19245	23068	1.00971	0.918754	-	0.936925	0.367369	-
Q6P179	ERAP2	sp|Q6P179|ERAP2_HUMAN Endoplasmic reticulum aminopeptidase 2 OS=Homo sapiens OX=9606 GN=ERAP2 PE=1 SV=2	1	7	110.46	960	16508	8294.9	16765	14052	9937.1	8952.7	14172	12012	10857	10725	0.774866	0.0250332	-	0.940526	0.459259	-
P04626	ERBB2	sp|P04626|ERBB2_HUMAN Receptor tyrosine-protein kinase erbB-2 OS=Homo sapiens OX=9606 GN=ERBB2 PE=1 SV=1	1	3	137.91	1255	20816	13707	18422	18074	13836	13880	14472	14189	14750	16335	0.910707	0.308341	-	1.09453	0.296461	-
Q96RT1	ERBB2IP	sp|Q96RT1|ERBIN_HUMAN Erbin OS=Homo sapiens OX=9606 GN=ERBIN PE=1 SV=2	1	20	158.3	1412	53013	33930	60280	54933	34066	40964	51883	47871	36777	40921	0.962118	0.686905	-	1.02325	0.672143	-
Q8IUD2	ERC1	sp|Q8IUD2|RB6I2_HUMAN ELKS/Rab6-interacting/CAST family member 1 OS=Homo sapiens OX=9606 GN=ERC1 PE=1 SV=1	2	16	128.08	1116	26355	19330	25210	24376	17778	18504	23293	20296	17516	20659	0.97565	0.803814	-	1.02312	0.78341	-
P18074	ERCC2	sp|P18074|ERCC2_HUMAN General transcription and DNA repair factor IIH helicase subunit XPD OS=Homo sapiens OX=9606 GN=ERCC2 PE=1 SV=1	1	5	86.908	760	20120	15896	20071	16116	12842	15726	15046	15695	14673	16664	1.04225	0.665718	-	1.02207	0.86638	-
P19447	ERCC3	sp|P19447|ERCC3_HUMAN General transcription and DNA repair factor IIH helicase subunit XPB OS=Homo sapiens OX=9606 GN=ERCC3 PE=1 SV=1	1	5	89.277	782	5473.8	3780	4169.6	3601.5	3402.3	3340.5	3645.1	3066	2966.6	3412.7	0.930934	0.710782	-	0.950941	0.764766	-
P28715	ERCC5	sp|P28715|ERCC5_HUMAN DNA excision repair protein ERCC-5 OS=Homo sapiens OX=9606 GN=ERCC5 PE=1 SV=3	1	8	133.11	1186	17745	12401	17717	18883	10491	14268	15466	13196	11929	13876	1.04699	0.673458	-	1.06876	0.582906	-
Q03468	ERCC6	sp|Q03468|ERCC6_HUMAN DNA excision repair protein ERCC-6 OS=Homo sapiens OX=9606 GN=ERCC6 PE=1 SV=1	1	1	168.41	1493	318.4	601.37	180.48	158.08	219.51	250.8	131.82	164.06	372.51	273.14	1.25056	0.803793	-	1.16824	0.852587	-
Q5T890	ERCC6L2	sp|Q5T890|ER6L2_HUMAN DNA excision repair protein ERCC-6-like 2 OS=Homo sapiens OX=9606 GN=ERCC6L2 PE=1 SV=2	1	1	177.13	1561	5208.7	2832.5	3673.3	3178.4	2001.3	2512.2	3265.8	2503.2	2549.8	2760.2	0.900868	0.729711	-	0.90896	0.57067	-
O14944	EREG	sp|O14944|EREG_HUMAN Proepiregulin OS=Homo sapiens OX=9606 GN=EREG PE=1 SV=1	1	1	19.044	169	8392.1	5032	8129.6	6862.6	5209.9	6830.9	6038.4	6315.1	5603.3	6835.1	1.00438	0.989646	-	1.04736	0.73599	-
Q969X5	ERGIC1	sp|Q969X5|ERGI1_HUMAN Endoplasmic reticulum-Golgi intermediate compartment protein 1 OS=Homo sapiens OX=9606 GN=ERGIC1 PE=1 SV=1	1	4	32.592	290	30473	20809	26890	27244	23600	26236	21650	22376	23786	25025	0.936466	0.692208	-	1.1417	0.0621153	-
Q9Y282	ERGIC3	sp|Q9Y282|ERGI3_HUMAN Endoplasmic reticulum-Golgi intermediate compartment protein 3 OS=Homo sapiens OX=9606 GN=ERGIC3 PE=1 SV=1	1	4	43.222	383	35496	24164	36172	28605	23117	22791	30798	23342	23267	29463	0.959678	0.675447	-	0.863995	0.0301143	-
P84090	ERH	sp|P84090|ERH_HUMAN Enhancer of rudimentary homolog OS=Homo sapiens OX=9606 GN=ERH PE=1 SV=1	1	4	12.259	104	29450	25087	38561	29753	20606	47948	28156	29460	20976	37690	1.59323	0.0940377	-	1.00321	0.984635	-
Q8IV48	ERI1	sp|Q8IV48|ERI1_HUMAN 3-5 exoribonuclease 1 OS=Homo sapiens OX=9606 GN=ERI1 PE=1 SV=3	1	5	40.063	349	31465	19221	32830	28189	16842	18685	27802	25151	17321	23243	0.979344	0.868227	-	0.983791	0.825978	-
Q86X53	ERICH1	sp|Q86X53|ERIC1_HUMAN Glutamate-rich protein 1 OS=Homo sapiens OX=9606 GN=ERICH1 PE=1 SV=1	1	3	48.984	443	9246.6	6571.4	7568.1	8488.1	5684.6	6911	7813.6	7209.8	6177.4	7983.2	1.04974	0.685437	-	1.12921	0.340506	-
Q96DZ1	ERLEC1	sp|Q96DZ1|ERLEC_HUMAN Endoplasmic reticulum lectin 1 OS=Homo sapiens OX=9606 GN=ERLEC1 PE=1 SV=1	1	2	54.858	483	12498	7241.2	8727.3	9434.1	7372.2	8199.5	7263.9	7816.2	7780.6	8776.5	0.910285	0.353081	-	1.2035	0.0787307	-
O75477	ERLIN1	sp|O75477|ERLN1_HUMAN Erlin-1 OS=Homo sapiens OX=9606 GN=ERLIN1 PE=1 SV=2	1	14	39.171	348	50818	37356	60041	46949	31549	42028	49922	40334	35100	44605	1.08821	0.240045	-	0.886935	0.0284112	-
O94905	ERLIN2	sp|O94905|ERLN2_HUMAN Erlin-2 OS=Homo sapiens OX=9606 GN=ERLIN2 PE=1 SV=1	1	11	37.839	339	95781	61465	111440	110030	54562	66030	92430	88445	60252	68461	0.970112	0.593602	-	1.08493	0.0720299	-
Q7Z2K6	ERMP1	sp|Q7Z2K6|ERMP1_HUMAN Endoplasmic reticulum metallopeptidase 1 OS=Homo sapiens OX=9606 GN=ERMP1 PE=1 SV=2	1	8	100.23	904	28423	16729	32430	27785	17729	21580	30329	26084	19275	19703	0.916057	0.432787	-	0.957798	0.625342	-
O75460	ERN1	sp|O75460|ERN1_HUMAN Serine/threonine-protein kinase/endoribonuclease IRE1 OS=Homo sapiens OX=9606 GN=ERN1 PE=1 SV=2	1	2	109.73	977	0	0	135.3	236.65	262.16	0	359.19	0	148.74	190.39	0.870112	0.855784	-	0.921294	0.937455	-
Q96HE7	ERO1L	sp|Q96HE7|ERO1A_HUMAN ERO1-like protein alpha OS=Homo sapiens OX=9606 GN=ERO1A PE=1 SV=2	2	18	54.392	468	190090	129650	163300	153150	115370	112360	136350	130230	128180	138030	0.906199	0.185324	-	1.05609	0.111857	-
P30040	ERP29	sp|P30040|ERP29_HUMAN Endoplasmic reticulum resident protein 29 OS=Homo sapiens OX=9606 GN=ERP29 PE=1 SV=4	1	12	28.993	261	76775	51994	78549	64770	51622	68206	65120	63638	55227	70118	1.05982	0.693052	-	1.00445	0.986756	-
Q9BS26	ERP44	sp|Q9BS26|ERP44_HUMAN Endoplasmic reticulum resident protein 44 OS=Homo sapiens OX=9606 GN=ERP44 PE=1 SV=1	1	11	46.971	406	86313	58754	79158	75646	50202	60409	68309	57903	58090	70616	1.00992	0.900861	-	1.00547	0.954388	-
Q5FWF5	ESCO1	sp|Q5FWF5|ESCO1_HUMAN N-acetyltransferase ESCO1 OS=Homo sapiens OX=9606 GN=ESCO1 PE=1 SV=3	1	1	94.982	840	730.94	435.58	846.67	462.43	321.85	414.45	510.63	580.51	514.03	500.7	0.905437	0.828828	-	0.88422	0.783349	-
Q56NI9	ESCO2	sp|Q56NI9|ESCO2_HUMAN N-acetyltransferase ESCO2 OS=Homo sapiens OX=9606 GN=ESCO2 PE=1 SV=1	1	2	68.306	601	3137.2	2040.8	3580.3	3633.9	1841.6	2426.8	2440.4	2837.7	1745.6	2449.1	1.07584	0.716602	-	1.20654	0.290376	-
P10768	ESD	sp|P10768|ESTD_HUMAN S-formylglutathione hydrolase OS=Homo sapiens OX=9606 GN=ESD PE=1 SV=2	1	10	31.462	282	134520	107010	90183	79398	80273	85468	76444	67854	82870	116480	1.07795	0.546861	-	0.986433	0.775961	-
Q9H501	ESF1	sp|Q9H501|ESF1_HUMAN ESF1 homolog OS=Homo sapiens OX=9606 GN=ESF1 PE=1 SV=1	1	11	98.795	851	25624	18728	26597	19191	14996	19901	24518	15165	18029	20954	1.05124	0.559889	-	0.745095	0.0043597	-
Q6NXG1	ESRP1	sp|Q6NXG1|ESRP1_HUMAN Epithelial splicing regulatory protein 1 OS=Homo sapiens OX=9606 GN=ESRP1 PE=1 SV=2	1	7	75.585	681	5149.9	2937	4168.7	3658.4	3342.6	2281.9	3335.5	4108.5	3081.4	2779.3	0.716594	0.0709422	-	1.17146	0.420615	-
Q9H6T0	ESRP2	sp|Q9H6T0|ESRP2_HUMAN Epithelial splicing regulatory protein 2 OS=Homo sapiens OX=9606 GN=ESRP2 PE=1 SV=1	1	2	78.4	727	11352	7390.3	12998	13924	9619.4	9575.8	11197	10691	7968.5	8837.7	0.900794	0.623616	-	1.12976	0.200451	-
P11474	ESRRA	sp|P11474|ERR1_HUMAN Steroid hormone receptor ERR1 OS=Homo sapiens OX=9606 GN=ESRRA PE=1 SV=3	1	3	45.509	423	5396.6	3651.5	3559.3	3412.3	3238.7	3145.9	3556.7	2873.3	2816.1	3547.3	0.947881	0.795078	-	0.97837	0.932051	-
Q9BSJ8	ESYT1	sp|Q9BSJ8|ESYT1_HUMAN Extended synaptotagmin-1 OS=Homo sapiens OX=9606 GN=ESYT1 PE=1 SV=1	1	19	122.85	1104	115610	76978	127140	116410	69716	81649	106520	99822	70747	83833	0.98515	0.803074	-	1.03364	0.380174	-
A0FGR8	ESYT2	sp|A0FGR8|ESYT2_HUMAN Extended synaptotagmin-2 OS=Homo sapiens OX=9606 GN=ESYT2 PE=1 SV=1	1	17	102.36	921	124570	76826	130220	132520	77022	83624	106590	110710	83282	86969	0.89783	0.0559018	-	1.14713	0.00410657	-
P62495	ETF1	sp|P62495|ERF1_HUMAN Eukaryotic peptide chain release factor subunit 1 OS=Homo sapiens OX=9606 GN=ETF1 PE=1 SV=3	1	8	49.03	437	94648	63994	91147	79934	52537	62483	72069	70336	59138	71375	1.00097	0.987279	-	1.03204	0.548387	-
P13804	ETFA	sp|P13804|ETFA_HUMAN Electron transfer flavoprotein subunit alpha, mitochondrial OS=Homo sapiens OX=9606 GN=ETFA PE=1 SV=1	1	15	35.079	333	107810	75419	71467	64014	69384	72575	65088	56136	71092	82304	0.956738	0.424959	-	0.980139	0.759134	-
P38117	ETFB	sp|P38117|ETFB_HUMAN Electron transfer flavoprotein subunit beta OS=Homo sapiens OX=9606 GN=ETFB PE=1 SV=3	1	13	27.843	255	272070	172810	198160	168590	153750	178810	166440	142880	161850	186770	0.958615	0.391684	-	0.953612	0.141853	-
Q16134	ETFDH	sp|Q16134|ETFD_HUMAN Electron transfer flavoprotein-ubiquinone oxidoreductase, mitochondrial OS=Homo sapiens OX=9606 GN=ETFDH PE=1 SV=2	1	5	68.495	617	16467	9746.4	14816	15223	9459.3	10181	13681	13666	10614	10848	0.876366	0.125444	-	1.12972	0.180731	-
O95571	ETHE1	sp|O95571|ETHE1_HUMAN Persulfide dioxygenase ETHE1, mitochondrial OS=Homo sapiens OX=9606 GN=ETHE1 PE=1 SV=2	1	6	27.873	254	53012	27036	47854	44454	36506	24764	40971	40563	37615	33220	0.682368	0.00739908	-	1.07084	0.262257	-
P41162	ETV3	sp|P41162|ETV3_HUMAN ETS translocation variant 3 OS=Homo sapiens OX=9606 GN=ETV3 PE=1 SV=2	1	2	57.001	512	11754	7286	8411.1	7568.4	7770.5	9819.3	7624.9	5226.7	9086.9	9956.7	0.964883	0.836	-	0.880242	0.342347	-
Q92817	EVPL	sp|Q92817|EVPL_HUMAN Envoplakin OS=Homo sapiens OX=9606 GN=EVPL PE=1 SV=3	1	11	231.6	2033	19209	15504	17622	17319	12872	16454	14159	13379	13889	17306	1.09811	0.291712	-	1.07614	0.410417	-
Q01844	EWSR1	sp|Q01844|EWS_HUMAN RNA-binding protein EWS OS=Homo sapiens OX=9606 GN=EWSR1 PE=1 SV=1	1	7	68.477	656	128040	83073	85700	89746	71628	89588	73663	67364	76773	91667	1.00069	0.992557	-	1.09386	0.165378	-
Q9NVH0	EXD2	sp|Q9NVH0|EXD2_HUMAN Exonuclease 3-5 domain-containing protein 2 OS=Homo sapiens OX=9606 GN=EXD2 PE=1 SV=2	1	6	70.352	621	16728	9489.3	12829	11597	11162	10722	11802	10432	11894	10611	0.795098	0.0415692	-	0.996914	0.984273	-
Q9UQ84	EXO1	sp|Q9UQ84|EXO1_HUMAN Exonuclease 1 OS=Homo sapiens OX=9606 GN=EXO1 PE=1 SV=2	1	1	94.102	846	1469.3	1297.1	1385.4	971.68	1229.9	1528.6	785.91	1382.1	917.53	1790.9	1.29118	0.307766	-	1.25692	0.573103	-
Q9NV70	EXOC1	sp|Q9NV70|EXOC1_HUMAN Exocyst complex component 1 OS=Homo sapiens OX=9606 GN=EXOC1 PE=1 SV=4	1	8	101.98	894	51849	31864	50202	48483	31532	35348	40367	40110	34546	36269	0.908274	0.137574	-	1.09288	0.110522	-
Q96KP1	EXOC2	sp|Q96KP1|EXOC2_HUMAN Exocyst complex component 2 OS=Homo sapiens OX=9606 GN=EXOC2 PE=1 SV=1	1	6	104.07	924	29150	18591	23869	21189	18791	22513	19793	19053	20781	22652	0.952955	0.652082	-	1.03196	0.698522	-
O60645	EXOC3	sp|O60645|EXOC3_HUMAN Exocyst complex component 3 OS=Homo sapiens OX=9606 GN=EXOC3 PE=1 SV=3	1	7	85.566	745	13456	9378.3	9986.8	9295.1	8229	9495.3	7917	8039	8693.9	9940.9	0.983602	0.877811	-	1.08437	0.431295	-
Q96A65	EXOC4	sp|Q96A65|EXOC4_HUMAN Exocyst complex component 4 OS=Homo sapiens OX=9606 GN=EXOC4 PE=1 SV=1	1	15	110.5	974	30817	17742	28542	28779	17207	18577	25004	23659	19440	22654	0.909513	0.286356	-	1.08981	0.189981	-
O00471	EXOC5	sp|O00471|EXOC5_HUMAN Exocyst complex component 5 OS=Homo sapiens OX=9606 GN=EXOC5 PE=1 SV=1	1	9	81.852	708	16394	10549	16370	15605	11080	9652.9	13448	13315	9782.3	12722	0.910174	0.475223	-	1.084	0.315925	-
Q8TAG9	EXOC6	sp|Q8TAG9|EXOC6_HUMAN Exocyst complex component 6 OS=Homo sapiens OX=9606 GN=EXOC6 PE=1 SV=3	1	11	93.721	804	31653	21026	28921	26244	19755	22343	22983	21474	22717	24314	0.93948	0.441642	-	1.0272	0.726888	-
Q9Y2D4	EXOC6B	sp|Q9Y2D4|EXC6B_HUMAN Exocyst complex component 6B OS=Homo sapiens OX=9606 GN=EXOC6B PE=1 SV=3	1	6	94.2	811	1430.6	545.15	1171.5	1253.5	658.49	1464.6	1121.8	1108.5	1279.1	795.18	0.864564	0.717973	-	1.14525	0.610461	-
Q9UPT5	EXOC7	sp|Q9UPT5|EXOC7_HUMAN Exocyst complex component 7 OS=Homo sapiens OX=9606 GN=EXOC7 PE=1 SV=3	1	10	83.381	735	46787	30095	43936	38059	28731	32905	33967	34232	29273	33850	0.959033	0.519414	-	1.04216	0.559555	-
Q8IYI6	EXOC8	sp|Q8IYI6|EXOC8_HUMAN Exocyst complex component 8 OS=Homo sapiens OX=9606 GN=EXOC8 PE=1 SV=2	1	8	81.798	725	26140	16708	39055	36317	16236	22486	29873	25356	18991	21281	1.01373	0.958583	-	0.994791	0.94754	-
Q9Y3B2	EXOSC1	sp|Q9Y3B2|EXOS1_HUMAN Exosome complex component CSL4 OS=Homo sapiens OX=9606 GN=EXOSC1 PE=1 SV=1	1	2	21.452	195	72091	56962	87238	66420	45552	59475	70219	54159	50666	58441	1.07186	0.340653	-	0.855028	0.00752703	-
Q01780	EXOSC10	sp|Q01780|EXOSX_HUMAN Exosome component 10 OS=Homo sapiens OX=9606 GN=EXOSC10 PE=1 SV=2	1	21	100.83	885	116980	83592	114240	91435	67991	87616	96444	77253	74511	92299	1.0567	0.22825	-	0.893457	0.0127074	-
Q13868	EXOSC2	sp|Q13868|EXOS2_HUMAN Exosome complex component RRP4 OS=Homo sapiens OX=9606 GN=EXOSC2 PE=1 SV=2	1	6	32.789	293	42325	30031	44847	34850	27249	34269	38080	26038	27167	37547	1.08563	0.318361	-	0.814943	0.014902	-
Q9NQT5	EXOSC3	sp|Q9NQT5|EXOS3_HUMAN Exosome complex component RRP40 OS=Homo sapiens OX=9606 GN=EXOSC3 PE=1 SV=3	1	5	29.572	275	25359	18063	25181	19207	16350	20021	20681	15380	16592	19954	1.028	0.769535	-	0.840669	0.031029	-
Q9NPD3	EXOSC4	sp|Q9NPD3|EXOS4_HUMAN Exosome complex component RRP41 OS=Homo sapiens OX=9606 GN=EXOSC4 PE=1 SV=3	1	3	26.383	245	2414.7	1790.9	3377.6	2899.4	1770.7	2309.6	1912	1839.6	1887.2	2503.6	1.1007	0.688637	-	1.00484	0.967031	-
Q9NQT4	EXOSC5	sp|Q9NQT4|EXOS5_HUMAN Exosome complex component RRP46 OS=Homo sapiens OX=9606 GN=EXOSC5 PE=1 SV=1	1	2	25.249	235	15032	11851	18510	15084	8719.9	12362	14754	13007	10011	13582	1.16142	0.0890288	-	0.945497	0.506189	-
Q5RKV6	EXOSC6	sp|Q5RKV6|EXOS6_HUMAN Exosome complex component MTR3 OS=Homo sapiens OX=9606 GN=EXOSC6 PE=1 SV=1	1	4	28.235	272	22265	18994	22152	17150	13095	12457	19146	15687	13545	20502	1.10366	0.722663	-	0.889314	0.141142	-
Q15024	EXOSC7	sp|Q15024|EXOS7_HUMAN Exosome complex component RRP42 OS=Homo sapiens OX=9606 GN=EXOSC7 PE=1 SV=3	1	6	31.821	291	5193.4	3965.6	4963.4	4152.4	3702.4	3787	4684.6	4625	3346.5	5039.3	1.06778	0.722663	-	1.02203	0.950641	-
Q06265	EXOSC9	sp|Q06265|EXOS9_HUMAN Exosome complex component RRP45 OS=Homo sapiens OX=9606 GN=EXOSC9 PE=1 SV=3	1	4	48.948	439	8310.9	5677.5	9090.9	5813.5	4117.5	5012.6	7130	6123.7	5066.6	5271	0.963377	0.836639	-	0.831436	0.181271	-
Q8NEV8	EXPH5	sp|Q8NEV8|EXPH5_HUMAN Exophilin-5 OS=Homo sapiens OX=9606 GN=EXPH5 PE=1 SV=4	1	2	222.52	1989	437.6	352.69	188.23	365.87	218.52	400.72	233.25	0	154.19	356.48	1.48431	0.318892	-	1.53988	0.455214	-
Q9UBQ6	EXTL2	sp|Q9UBQ6|EXTL2_HUMAN Exostosin-like 2 OS=Homo sapiens OX=9606 GN=EXTL2 PE=1 SV=1	1	1	37.465	330	3181.6	1902.2	2815.5	2595.5	1812.6	2289	2430.5	1774.1	2281.3	1744.1	0.848967	0.441642	-	0.920457	0.680916	-
Q99504	EYA3	sp|Q99504|EYA3_HUMAN Eyes absent homolog 3 OS=Homo sapiens OX=9606 GN=EYA3 PE=1 SV=3	1	5	62.662	573	12007	8663	9775.1	9041.8	7695.8	7640	7875.3	6793.2	8559.2	9923.5	0.95224	0.710147	-	0.998251	0.983838	-
Q15910	EZH2	sp|Q15910|EZH2_HUMAN Histone-lysine N-methyltransferase EZH2 OS=Homo sapiens OX=9606 GN=EZH2 PE=1 SV=2	1	3	85.362	746	1932.4	1531.9	2787.4	2180.4	971.12	1909.4	2194.8	2331.1	1235.5	1849.3	1.3415	0.167395	-	1.02352	0.948968	-
P15311	EZR	sp|P15311|EZRI_HUMAN Ezrin OS=Homo sapiens OX=9606 GN=EZR PE=1 SV=4	3	43	69.412	586	1113300	882050	1105600	964940	615790	890720	958020	803930	657690	940880	1.19185	0.00564947	-	0.954869	0.0526366	-
Q9Y624	F11R	sp|Q9Y624|JAM1_HUMAN Junctional adhesion molecule A OS=Homo sapiens OX=9606 GN=F11R PE=1 SV=1	1	3	32.583	299	22399	15859	22600	18932	12748	16168	19798	16205	14385	18161	1.05427	0.488608	-	0.923809	0.282364	-
P55085	F2RL1	sp|P55085|PAR2_HUMAN Proteinase-activated receptor 2 OS=Homo sapiens OX=9606 GN=F2RL1 PE=1 SV=1	1	1	44.126	397	968.32	370.07	1591	1526.6	540.61	612.09	800.63	983.49	835.32	523.12	0.65855	0.229804	-	1.18347	0.587304	-
P13726	F3	sp|P13726|TF_HUMAN Tissue factor OS=Homo sapiens OX=9606 GN=F3 PE=1 SV=1	1	4	33.067	295	7359.6	3984	9057.2	6160.8	4962.5	3500.3	7026.3	6255.6	5893.6	4306.6	0.659268	0.0202167	Downregulated	0.871276	0.294208	-
P23610	F8A1	sp|P23610|HAP40_HUMAN 40-kDa huntingtin-associated protein OS=Homo sapiens OX=9606 GN=F8A3 PE=1 SV=2	1	1	39.103	371	7668.3	4814.1	6687.6	5945.8	4689.6	5785.8	5226.1	4609.5	4356.1	5355.6	0.99634	0.976539	-	0.988405	0.94427	-
Q01469	FABP5	sp|Q01469|FABP5_HUMAN Fatty acid-binding protein 5 OS=Homo sapiens OX=9606 GN=FABP5 PE=1 SV=3	2	8	15.164	135	105460	53643	147510	117580	55671	69845	120840	108620	65227	83508	0.953629	0.740328	-	0.945359	0.262257	-
O95864	FADS2	sp|O95864|FADS2_HUMAN Acyl-CoA 6-desaturase OS=Homo sapiens OX=9606 GN=FADS2 PE=1 SV=1	1	5	52.259	444	18543	13228	14988	13585	10766	14461	11336	13321	14132	16063	1.03679	0.769645	-	1.15313	0.196146	-
Q9UNN5	FAF1	sp|Q9UNN5|FAF1_HUMAN FAS-associated factor 1 OS=Homo sapiens OX=9606 GN=FAF1 PE=1 SV=2	1	7	73.953	650	17056	11103	20363	14858	10617	13872	14959	13873	10826	13966	1.04668	0.740311	-	0.916935	0.403344	-
Q96CS3	FAF2	sp|Q96CS3|FAF2_HUMAN FAS-associated factor 2 OS=Homo sapiens OX=9606 GN=FAF2 PE=1 SV=2	1	8	52.623	445	37031	26475	36516	36656	24823	25898	31949	26073	26693	28888	0.94031	0.449209	-	1.01355	0.931528	-
P16930	FAH	sp|P16930|FAAA_HUMAN Fumarylacetoacetase OS=Homo sapiens OX=9606 GN=FAH PE=1 SV=2	1	4	46.374	419	25918	15614	11384	9720.6	18531	17635	9263.7	7884.8	18785	18085	0.828077	0.0829205	-	0.951362	0.628372	-
Q6P587	FAHD1	sp|Q6P587|FAHD1_HUMAN Acylpyruvase FAHD1, mitochondrial OS=Homo sapiens OX=9606 GN=FAHD1 PE=1 SV=2	1	5	24.843	224	3565.4	2451.5	3395.3	2415.4	2047.9	2038.9	2737.6	1897.5	2322.2	2795.7	0.952625	0.799777	-	0.783914	0.167282	-
Q96GK7	FAHD2A	sp|Q96GK7|FAH2A_HUMAN Fumarylacetoacetate hydrolase domain-containing protein 2A OS=Homo sapiens OX=9606 GN=FAHD2A PE=1 SV=1;sp|Q6P2I3|FAH2B_HUMAN Fumarylacetoacetate hydrolase domain-containing protein 2B OS=Homo sapiens OX=9606 GN=FAHD2B PE=1 SV=1	2	5	34.596	314	42374	28111	31303	25490	27526	29072	25987	21787	27490	32830	0.952639	0.480897	-	0.921969	0.200451	-
Q9NVQ4	FAIM	sp|Q9NVQ4|FAIM1_HUMAN Fas apoptotic inhibitory molecule 1 OS=Homo sapiens OX=9606 GN=FAIM PE=1 SV=1	1	1	20.215	179	960.54	564.66	553.63	923.13	660.98	618.44	686.89	713.87	899.21	838.31	0.805436	0.501633	-	1.44302	0.285052	-
Q6ZTI6	FAM101A	sp|Q6ZTI6|RFLA_HUMAN Refilin-A OS=Homo sapiens OX=9606 GN=RFLNA PE=1 SV=3	1	1	23.61	216	383.7	0	0	183.25	194.7	205.13	0	0	188.94	0	0.895472	0.818706	-	-	-	-
Q9BTL3	FAM103A1	sp|Q9BTL3|RAMAC_HUMAN RNA guanine-N7 methyltransferase activating subunit OS=Homo sapiens OX=9606 GN=RAMAC PE=1 SV=1;tr|A0A3B3IU46|A0A3B3IU46_HUMAN RNA guanine-7 methyltransferase-activating subunit-like (pseudogene) OS=Homo sapiens OX=9606 GN=RAMACL PE=4	2	3	14.381	118	10112	10083	9859.6	10914	7633.4	9542.8	8681	9640.2	7910.3	11975	1.24525	0.117002	-	1.23713	0.0418229	-
Q9H098	FAM107B	sp|Q9H098|F107B_HUMAN Protein FAM107B OS=Homo sapiens OX=9606 GN=FAM107B PE=1 SV=1	1	8	15.558	131	55531	37104	45024	33892	33762	40360	38696	26159	34395	42454	1.00678	0.928406	-	0.796784	0.00531211	-
Q8IWE2	FAM114A1	sp|Q8IWE2|NXP20_HUMAN Protein NOXP20 OS=Homo sapiens OX=9606 GN=FAM114A1 PE=1 SV=2	1	3	60.741	563	27299	10756	26066	20687	14099	13376	21357	15058	16631	13743	0.684773	0.0113845	-	0.836986	0.0596825	-
Q9NRY5	FAM114A2	sp|Q9NRY5|F1142_HUMAN Protein FAM114A2 OS=Homo sapiens OX=9606 GN=FAM114A2 PE=1 SV=4	1	7	55.468	505	21184	13995	23443	21359	11949	15224	20567	17049	13519	16080	1.0117	0.906646	-	0.969929	0.709387	-
Q9BPY3	FAM118B	sp|Q9BPY3|F118B_HUMAN Protein FAM118B OS=Homo sapiens OX=9606 GN=FAM118B PE=1 SV=1	1	3	39.499	351	7097.7	5272.9	6741.9	7881.3	4973.8	6191.2	5527.8	6018.9	5457.3	6387.9	1.03678	0.823195	-	1.26046	0.0660586	-
Q9NZB2	FAM120A	sp|Q9NZB2|F120A_HUMAN Constitutive coactivator of PPAR-gamma-like protein 1 OS=Homo sapiens OX=9606 GN=FAM120A PE=1 SV=2	2	25	121.89	1118	191400	130210	160480	157170	115090	125880	132450	129790	124700	143240	0.959933	0.350802	-	1.09317	0.0239556	-
Q96EK7	FAM120B	sp|Q96EK7|F120B_HUMAN Constitutive coactivator of peroxisome proliferator-activated receptor gamma OS=Homo sapiens OX=9606 GN=FAM120B PE=1 SV=1	1	6	103.78	910	2206.9	1496.2	2217.8	1997.9	1266.7	1646.4	1685.7	1892.2	1498.3	2197.6	1.10846	0.679837	-	1.12244	0.592173	-
Q8IXS8	FAM126B	sp|Q8IXS8|F126B_HUMAN Protein FAM126B OS=Homo sapiens OX=9606 GN=FAM126B PE=1 SV=1	1	1	58.646	530	8986.5	7115.5	5235.2	4593.4	6281.8	6777.5	4043.3	4003.5	5290.3	7108.5	1.05483	0.717973	-	1.03924	0.806572	-
Q9BZQ8	FAM129A	sp|Q9BZQ8|NIBA1_HUMAN Protein Niban 1 OS=Homo sapiens OX=9606 GN=NIBAN1 PE=1 SV=1	1	11	103.13	928	44553	29614	38597	37410	26961	29091	32298	31869	28913	31593	0.932502	0.220078	-	1.09124	0.125371	-
Q96TA1	FAM129B	sp|Q96TA1|NIBA2_HUMAN Protein Niban 2 OS=Homo sapiens OX=9606 GN=NIBAN2 PE=1 SV=3	1	18	84.137	746	187400	130110	148340	125680	116540	118180	126530	109280	122850	143550	0.94874	0.39845	-	0.954586	0.211619	-
Q8NC44	FAM134A	sp|Q8NC44|RETR2_HUMAN Reticulophagy regulator 2 OS=Homo sapiens OX=9606 GN=RETREG2 PE=1 SV=3	1	1	57.829	543	2711.4	1801.8	2084.8	2029.5	1843.8	2196.9	2547.6	1424.8	2093.1	2293	0.964345	0.87733	-	0.812691	0.454703	-
Q86VR2	FAM134C	sp|Q86VR2|RETR3_HUMAN Reticulophagy regulator 3 OS=Homo sapiens OX=9606 GN=RETREG3 PE=1 SV=1	1	2	51.396	466	6435.1	4264.1	7279.7	6525.4	3456.2	4604.1	5008.1	4253.2	4788.3	4351.5	0.935757	0.738499	-	0.976936	0.90242	-
Q96C01	FAM136A	sp|Q96C01|F136A_HUMAN Protein FAM136A OS=Homo sapiens OX=9606 GN=FAM136A PE=1 SV=1	1	3	15.641	138	10312	9080.1	8728.4	6586.1	6172.7	11535	6559.1	8118.7	6349.5	11151	1.44637	0.014812	-	1.09583	0.713892	-
Q8N612	FAM160A2	sp|Q8N612|FHI1B_HUMAN FHF complex subunit HOOK interacting protein 1B OS=Homo sapiens OX=9606 GN=FHIP1B PE=1 SV=3	1	2	105.57	972	3097.2	1998	3528.8	2843.1	1887.7	2819.4	2868.7	3033.2	1828.8	2820.3	1.16403	0.494284	-	1.0367	0.895403	-
Q5W0V3	FAM160B1	sp|Q5W0V3|FHI2A_HUMAN FHF complex subunit HOOK interacting protein 2A OS=Homo sapiens OX=9606 GN=FHIP2A PE=1 SV=1	1	2	86.557	765	493.19	229.55	320.44	397.15	298.92	430.92	121.14	188.86	310.66	0	0.830402	0.618659	-	1.49479	0.538121	-
Q96A26	FAM162A	sp|Q96A26|F162A_HUMAN Protein FAM162A OS=Homo sapiens OX=9606 GN=FAM162A PE=1 SV=2	1	6	17.342	154	50189	30454	44628	37268	31439	29646	41023	29785	31999	33265	0.850456	0.0183097	-	0.868363	0.0518436	-
Q9Y6X4	FAM169A	sp|Q9Y6X4|F169A_HUMAN Soluble lamin-associated protein of 75 kDa OS=Homo sapiens OX=9606 GN=FAM169A PE=1 SV=2	1	3	74.954	670	9771.3	5760.1	9693.3	8464.4	6741.3	7119	8175.3	6589.9	5879.4	6773	0.90513	0.511571	-	0.936978	0.556639	-
Q5VUB5	FAM171A1	sp|Q5VUB5|F1711_HUMAN Protein FAM171A1 OS=Homo sapiens OX=9606 GN=FAM171A1 PE=1 SV=1	1	3	97.853	890	8021.5	4641	6939.5	6419.1	4683.1	5497.6	5694.8	5668.9	5909.8	5350.7	0.859389	0.291169	-	1.07092	0.578172	-
Q6UWZ7	FAM175A	sp|Q6UWZ7|ABRX1_HUMAN BRCA1-A complex subunit Abraxas 1 OS=Homo sapiens OX=9606 GN=ABRAXAS1 PE=1 SV=2	1	2	46.662	409	1841.7	1331.3	1344.1	1329.2	1130.8	1719.7	1199.6	1225.4	1260.2	1563.8	1.12714	0.609693	-	1.12206	0.664824	-
Q15018	FAM175B	sp|Q15018|ABRX2_HUMAN BRISC complex subunit Abraxas 2 OS=Homo sapiens OX=9606 GN=ABRAXAS2 PE=1 SV=2	1	5	46.9	415	19854	14538	20171	17055	12048	14647	18002	14403	13764	15794	1.01784	0.85075	-	0.917368	0.27252	-
Q9H8M7	FAM188A	sp|Q9H8M7|MINY3_HUMAN Ubiquitin carboxyl-terminal hydrolase MINDY-3 OS=Homo sapiens OX=9606 GN=MINDY3 PE=1 SV=1	1	2	49.724	445	1484.2	511.37	1198	873.34	936.8	714.18	599.21	1059.1	1181.6	1101.1	0.653232	0.183966	-	1.24498	0.549011	-
Q9GZU8	FAM192A	sp|Q9GZU8|PIP30_HUMAN PSME3-interacting protein OS=Homo sapiens OX=9606 GN=PSME3IP1 PE=1 SV=1	1	8	28.912	254	50605	33227	37681	35109	31179	29525	33216	29463	30861	37916	0.926365	0.380241	-	1.01415	0.841061	-
P78312	FAM193A	sp|P78312|F193A_HUMAN Protein FAM193A OS=Homo sapiens OX=9606 GN=FAM193A PE=1 SV=2	1	2	139.99	1265	11809	8614.6	6598.4	8077.6	8400.6	9264.9	5924.5	6305.8	8899.6	10744	0.999566	0.992557	-	1.27406	0.0529847	-
Q9BUT9	FAM195A	sp|Q9BUT9|MCRI2_HUMAN MAPK regulated corepressor interacting protein 2 OS=Homo sapiens OX=9606 GN=MCRIP2 PE=1 SV=2	1	1	17.828	160	1351.8	1368.9	1107.6	1025.9	1036.5	1120.3	653.36	1018.8	1005.3	1898.7	1.30253	0.36175	-	1.32447	0.363379	-
Q9NSI2	FAM207A	sp|Q9NSI2|SLX9_HUMAN Ribosome biogenesis protein SLX9 homolog OS=Homo sapiens OX=9606 GN=SLX9 PE=1 SV=2	1	3	25.456	230	8811.3	5921.1	6961.9	5765.5	6153.1	7651.1	5300.4	4821	6648.6	7932.3	1.01272	0.958526	-	0.967267	0.828564	-
Q9UK61	FAM208A	sp|Q9UK61|TASOR_HUMAN Protein TASOR OS=Homo sapiens OX=9606 GN=TASOR PE=1 SV=3	1	4	189.03	1670	6516.2	6341.3	6512.4	5702.1	4550.8	6685.1	5208.4	5168.1	4956.9	7420.1	1.29963	0.0566605	-	1.04037	0.7842	-
Q5VWN6	FAM208B	sp|Q5VWN6|TASO2_HUMAN Protein TASOR 2 OS=Homo sapiens OX=9606 GN=TASOR2 PE=1 SV=1	1	10	268.84	2430	16024	11800	15661	13866	9815.1	12450	14014	10504	10974	12597	1.03512	0.729711	-	0.909954	0.324965	-
O75063	FAM20B	sp|O75063|XYLK_HUMAN Glycosaminoglycan xylosylkinase OS=Homo sapiens OX=9606 GN=FAM20B PE=1 SV=1	1	1	46.432	409	1839.3	1276	1088.3	809.32	1140.9	1692.4	1329.7	1688.9	993.21	1372.2	1.14336	0.620858	-	1.17633	0.883868	-
Q96ND0	FAM210A	sp|Q96ND0|F210A_HUMAN Protein FAM210A OS=Homo sapiens OX=9606 GN=FAM210A PE=1 SV=2	1	3	30.776	272	10159	8494.2	11269	12760	6518.2	8377.1	9380.1	8504.6	8011.1	8192	1.04127	0.784019	-	1.13863	0.354586	-
Q9BRX8	FAM213A	sp|Q9BRX8|PXL2A_HUMAN Peroxiredoxin-like 2A OS=Homo sapiens OX=9606 GN=PRXL2A PE=1 SV=3	1	2	25.764	229	156.84	300.48	404.42	179.38	265.24	180.6	241.96	262.72	166.55	221.14	1.14162	0.774292	-	0.792229	0.689808	-
Q8TBF2	FAM213B	sp|Q8TBF2|PXL2B_HUMAN Prostamide/prostaglandin F synthase OS=Homo sapiens OX=9606 GN=PRXL2B PE=1 SV=1	1	3	21.222	198	6419	5330.9	5446	4687.1	4113.3	4939.7	4292.6	4535.4	4662.3	5092	1.04101	0.80161	-	1.06591	0.689808	-
Q641Q2	FAM21A	sp|Q641Q2|WAC2A_HUMAN WASH complex subunit 2A OS=Homo sapiens OX=9606 GN=WASHC2A PE=1 SV=3	1	8	147.18	1341	524.79	260.82	612.82	568.25	466.27	413.38	534.33	473.34	396.98	377.51	0.759302	0.474695	-	1.01119	0.982193	-
Q9Y4E1	FAM21C	sp|Q9Y4E1|WAC2C_HUMAN WASH complex subunit 2C OS=Homo sapiens OX=9606 GN=WASHC2C PE=1 SV=4	1	9	144.91	1320	9506.7	7242.7	9832.8	8801.3	6230.8	8495.3	7460.6	6409	7050	7505.7	1.04791	0.776591	-	0.979924	0.886314	-
Q92520	FAM3C	sp|Q92520|FAM3C_HUMAN Protein FAM3C OS=Homo sapiens OX=9606 GN=FAM3C PE=1 SV=1	1	4	24.68	227	35052	25306	39368	35082	20823	23131	37066	29157	22802	31352	1.04884	0.699066	-	0.932793	0.349882	-
Q9NUQ9	FAM49B	sp|Q9NUQ9|CYRIB_HUMAN CYFIP-related Rac1 interactor B OS=Homo sapiens OX=9606 GN=CYRIB PE=1 SV=1	2	11	36.748	324	116650	78163	184270	152780	65600	80016	154190	132440	73733	83485	0.985324	0.813654	-	0.941729	0.088069	-
Q14320	FAM50A	sp|Q14320|FA50A_HUMAN Protein FAM50A OS=Homo sapiens OX=9606 GN=FAM50A PE=1 SV=2;sp|Q9Y247|FA50B_HUMAN Protein FAM50B OS=Homo sapiens OX=9606 GN=FAM50B PE=1 SV=1	2	5	40.241	339	80664	58878	66311	65216	50022	58598	55671	51455	53246	65262	1.02716	0.603355	-	1.06452	0.249866	-
Q9NP50	FAM60A	sp|Q9NP50|SHCAF_HUMAN SIN3-HDAC complex-associated factor OS=Homo sapiens OX=9606 GN=SINHCAF PE=1 SV=1	1	3	24.852	221	7005.4	4876.3	6486.6	5434.9	5048.5	5772.2	4925.7	5519.8	4884.7	5723.2	0.987194	0.944671	-	1.08435	0.609484	-
Q6ZS17	FAM65A	sp|Q6ZS17|RIPR1_HUMAN Rho family-interacting cell polarization regulator 1 OS=Homo sapiens OX=9606 GN=RIPOR1 PE=1 SV=1	1	3	132.31	1223	3021.7	2217.6	4733.3	3285.5	2320.2	2220	3879.9	2621.7	2351.3	2806.1	0.950209	0.835686	-	0.764462	0.0820159	-
Q7L4E1	FAM73B	sp|Q7L4E1|MIGA2_HUMAN Mitoguardin 2 OS=Homo sapiens OX=9606 GN=MIGA2 PE=1 SV=1	1	2	65.53	593	4794.7	2893.7	4721.7	3516.8	2302.6	3239.5	4233.8	3753.3	2963.1	3375.5	0.996298	0.999454	-	0.912384	0.580045	-
Q8TAV0	FAM76A	sp|Q8TAV0|FA76A_HUMAN Protein FAM76A OS=Homo sapiens OX=9606 GN=FAM76A PE=2 SV=1	1	3	35.049	307	13969	11355	15288	13703	9811.5	12925	12489	11646	10556	13576	1.12308	0.309981	-	1.02005	0.841398	-
Q5T0W9	FAM83B	sp|Q5T0W9|FA83B_HUMAN Protein FAM83B OS=Homo sapiens OX=9606 GN=FAM83B PE=1 SV=1	1	8	114.8	1011	28712	18763	35746	31588	14837	19516	28663	28183	18213	21593	1.01549	0.87733	-	1.0402	0.563223	-
Q9H4H8	FAM83D	sp|Q9H4H8|FA83D_HUMAN Protein FAM83D OS=Homo sapiens OX=9606 GN=FAM83D PE=1 SV=3	2	7	64.424	585	19040	14206	23590	19578	12617	14991	19370	16089	15030	15968	0.987647	0.949171	-	0.926491	0.293577	-
Q8NEG4	FAM83F	sp|Q8NEG4|FA83F_HUMAN Protein FAM83F OS=Homo sapiens OX=9606 GN=FAM83F PE=1 SV=1	1	2	55.485	500	0	143.67	0	0	0	0	0	0	131.35	203.6	1.06319	0.913833	-	-	-	-
A6ND36	FAM83G	sp|A6ND36|FA83G_HUMAN Protein FAM83G OS=Homo sapiens OX=9606 GN=FAM83G PE=1 SV=2	1	4	90.834	823	4305.7	4104.2	2499.6	1906.8	3257.2	3818.9	2453.3	1812.9	3133.7	4210.2	1.15368	0.36175	-	0.836725	0.387175	-
Q6ZRV2	FAM83H	sp|Q6ZRV2|FA83H_HUMAN Protein FAM83H OS=Homo sapiens OX=9606 GN=FAM83H PE=1 SV=3	1	8	127.12	1179	15716	10096	16924	19117	10044	13728	13604	11839	8707.5	13245	1.11763	0.507192	-	1.11953	0.501485	-
Q96KN1	FAM84B	sp|Q96KN1|LRAT2_HUMAN Protein LRATD2 OS=Homo sapiens OX=9606 GN=LRATD2 PE=1 SV=1	1	2	34.474	310	6859.9	5683.2	7683.6	7153.2	5464	5001.9	6441.8	6921.1	4732.7	5537.3	0.966721	0.892075	-	1.11851	0.369186	-
Q658Y4	FAM91A1	sp|Q658Y4|F91A1_HUMAN Protein FAM91A1 OS=Homo sapiens OX=9606 GN=FAM91A1 PE=1 SV=3	1	7	93.908	838	13863	9605.6	15732	15653	7171.1	9181.4	13113	11792	9141.3	12035	1.06495	0.666115	-	1.05726	0.580045	-
Q9H5X1	FAM96A	sp|Q9H5X1|CIA2A_HUMAN Cytosolic iron-sulfur assembly component 2A OS=Homo sapiens OX=9606 GN=CIAO2A PE=1 SV=1	1	4	18.355	160	1205.9	727.71	1404.3	1132.3	848.33	1216.6	1076.1	1679.5	944.79	1346.5	1.10961	0.831597	-	1.30004	0.503541	-
Q9Y3D0	FAM96B	sp|Q9Y3D0|CIA2B_HUMAN Cytosolic iron-sulfur assembly component 2B OS=Homo sapiens OX=9606 GN=CIAO2B PE=1 SV=1	1	1	17.663	163	280.22	257.64	217.31	219.32	249	209.65	155.83	426.47	0	380.61	1.19321	0.736147	-	2.01107	0.34558	-
Q8NCA5	FAM98A	sp|Q8NCA5|FA98A_HUMAN Protein FAM98A OS=Homo sapiens OX=9606 GN=FAM98A PE=1 SV=2	1	9	55.272	518	33258	21034	28834	22601	18900	15651	23975	20408	19917	22850	0.861411	0.286647	-	0.911936	0.188303	-
Q52LJ0	FAM98B	sp|Q52LJ0|FA98B_HUMAN Protein FAM98B OS=Homo sapiens OX=9606 GN=FAM98B PE=1 SV=2	1	7	45.547	433	20010	14809	20533	19170	13113	17977	17512	12959	15372	17705	1.06498	0.624052	-	0.933298	0.529615	-
Q9BXW9	FANCD2	sp|Q9BXW9|FACD2_HUMAN Fanconi anemia group D2 protein OS=Homo sapiens OX=9606 GN=FANCD2 PE=1 SV=2	1	9	164.13	1451	35306	26409	33499	39488	19868	29672	28358	29430	22550	30071	1.15556	0.0685358	-	1.23665	0.015291	-
Q9NVI1	FANCI	sp|Q9NVI1|FANCI_HUMAN Fanconi anemia group I protein OS=Homo sapiens OX=9606 GN=FANCI PE=1 SV=4	1	16	149.32	1328	58315	44488	57863	59474	34859	42907	48981	52142	37558	48607	1.07946	0.153019	-	1.16739	0.00851338	-
Q8WVX9	FAR1	sp|Q8WVX9|FACR1_HUMAN Fatty acyl-CoA reductase 1 OS=Homo sapiens OX=9606 GN=FAR1 PE=1 SV=1	1	6	59.356	515	21308	15095	15519	22415	13389	14505	13252	19089	15683	15808	0.927015	0.431158	-	1.60948	0.000186465	Upregulated
Q9Y4F1	FARP1	sp|Q9Y4F1|FARP1_HUMAN FERM, ARHGEF and pleckstrin domain-containing protein 1 OS=Homo sapiens OX=9606 GN=FARP1 PE=1 SV=1	1	3	118.63	1045	5861.6	5422.1	6665.9	5579.4	3958.4	5327.1	5311.9	4868.4	4476.9	5307.1	1.14972	0.323147	-	0.97709	0.878579	-
O94887	FARP2	sp|O94887|FARP2_HUMAN FERM, ARHGEF and pleckstrin domain-containing protein 2 OS=Homo sapiens OX=9606 GN=FARP2 PE=1 SV=3	1	6	119.89	1054	6530.1	4679.2	5970.5	6312.3	4965.8	4467.4	5157.8	5300.6	5210.8	5669.1	0.895025	0.519672	-	1.16303	0.209198	-
O95363	FARS2	sp|O95363|SYFM_HUMAN Phenylalanine--tRNA ligase, mitochondrial OS=Homo sapiens OX=9606 GN=FARS2 PE=1 SV=1	1	3	52.356	451	4830.6	4119.6	6540.2	5873.6	3493.5	4286.7	4883.9	5123.5	3524.9	4523.2	1.11238	0.454892	-	1.08131	0.557668	-
Q9Y285	FARSA	sp|Q9Y285|SYFA_HUMAN Phenylalanine--tRNA ligase alpha subunit OS=Homo sapiens OX=9606 GN=FARSA PE=1 SV=3	1	10	57.563	508	68541	42088	53987	46487	38766	45987	46105	40655	41884	48144	0.95335	0.431783	-	0.972431	0.609484	-
Q9NSD9	FARSB	sp|Q9NSD9|SYFB_HUMAN Phenylalanine--tRNA ligase beta subunit OS=Homo sapiens OX=9606 GN=FARSB PE=1 SV=3	1	23	66.115	589	235660	154600	193770	160160	144290	147770	159030	142740	148680	175160	0.935975	0.182695	-	0.961369	0.315925	-
P25445	FAS	sp|P25445|TNR6_HUMAN Tumor necrosis factor receptor superfamily member 6 OS=Homo sapiens OX=9606 GN=FAS PE=1 SV=1	1	3	37.732	335	7919.5	4896.5	9836.2	8424.7	4824.8	3668.1	7792.7	6745.8	4233.7	5595.1	0.869223	0.463625	-	0.960756	0.738363	-
P49327	FASN	sp|P49327|FAS_HUMAN Fatty acid synthase OS=Homo sapiens OX=9606 GN=FASN PE=1 SV=3	1	83	273.42	2511	824840	730780	436150	476240	520870	701640	351780	410610	536700	780990	1.21564	0.002051	-	1.25952	5.97909e-05	-
Q53R41	FASTKD1	sp|Q53R41|FAKD1_HUMAN FAST kinase domain-containing protein 1, mitochondrial OS=Homo sapiens OX=9606 GN=FASTKD1 PE=1 SV=1	1	2	97.41	847	1928.2	844.69	1279.8	767.79	1520.8	900.11	1132.8	1095.6	1303.5	1420	0.670775	0.146634	-	0.878911	0.651644	-
Q9NYY8	FASTKD2	sp|Q9NYY8|FAKD2_HUMAN FAST kinase domain-containing protein 2, mitochondrial OS=Homo sapiens OX=9606 GN=FASTKD2 PE=1 SV=1	1	4	81.462	710	7314.9	5560.1	7038.6	5466.5	5011.7	6240.6	5709.2	5430.7	5677.8	5732.3	0.995272	0.98481	-	0.962035	0.787624	-
Q7L8L6	FASTKD5	sp|Q7L8L6|FAKD5_HUMAN FAST kinase domain-containing protein 5, mitochondrial OS=Homo sapiens OX=9606 GN=FASTKD5 PE=1 SV=1	1	4	86.573	764	1858.5	1554.8	1672.3	1666.5	1272.9	1464.5	1608.1	1593.4	1318.8	1728.2	1.09157	0.680164	-	1.1084	0.671715	-
Q14517	FAT1	sp|Q14517|FAT1_HUMAN Protocadherin Fat 1 OS=Homo sapiens OX=9606 GN=FAT1 PE=1 SV=2	2	4	506.27	4588	9252.9	8774.1	11326	8502.6	4505.8	5154.4	8353	8151	6654.7	7739.6	1.10997	0.767782	-	0.95487	0.732954	-
P62861	FAU	sp|P62861|RS30_HUMAN FAU ubiquitin-like and ribosomal protein S30 OS=Homo sapiens OX=9606 GN=FAU PE=1 SV=2	1	1	14.39	133	1653	905.77	1446.2	1231.6	1214.5	1516.1	948.6	531.38	1168.7	1544.8	0.99738	0.9503	-	0.808528	0.522494	-
P22087	FBL	sp|P22087|FBRL_HUMAN rRNA 2-O-methyltransferase fibrillarin OS=Homo sapiens OX=9606 GN=FBL PE=1 SV=2	1	8	33.784	321	84256	61781	84325	64586	51249	61948	72718	55138	54564	62617	1.01781	0.803038	-	0.850301	0.00424217	-
P09467	FBP1	sp|P09467|F16P1_HUMAN Fructose-1,6-bisphosphatase 1 OS=Homo sapiens OX=9606 GN=FBP1 PE=1 SV=5	2	5	36.842	338	2109.3	642.9	10007	10809	322.78	243.22	8132	9309.9	610.34	898.02	0.680773	0.676533	-	1.24073	0.0379158	-
Q9UK96	FBXO10	sp|Q9UK96|FBX10_HUMAN F-box only protein 10 OS=Homo sapiens OX=9606 GN=FBXO10 PE=1 SV=3	1	1	105.19	956	5919.6	4122.5	3935.6	4696.3	3737.2	3451.5	3710.9	3161	3622.8	4400.4	0.933939	0.665856	-	1.1305	0.51331	-
Q8NFZ0	FBXO18	sp|Q8NFZ0|FBH1_HUMAN F-box DNA helicase 1 OS=Homo sapiens OX=9606 GN=FBH1 PE=1 SV=2	1	3	117.68	1043	904.38	364.47	908.77	850.85	979.57	827.42	974.52	636.44	701.29	1162.2	0.887598	0.768281	-	0.867781	0.691689	-
O94952	FBXO21	sp|O94952|FBX21_HUMAN F-box only protein 21 OS=Homo sapiens OX=9606 GN=FBXO21 PE=2 SV=2	1	2	72.269	628	3533.5	2676	3548.2	2494.9	2273.3	3321.7	3161.3	2804.7	2577.7	2500.9	1.04596	0.893532	-	0.889891	0.539524	-
Q8NEZ5	FBXO22	sp|Q8NEZ5|FBX22_HUMAN F-box only protein 22 OS=Homo sapiens OX=9606 GN=FBXO22 PE=1 SV=1	1	2	44.508	403	4934.1	3389.6	3301.4	3484.3	3127.4	3308.1	3188	3002.6	2529.8	3667.2	1.02216	0.894995	-	1.10991	0.53372	-
Q9UK99	FBXO3	sp|Q9UK99|FBX3_HUMAN F-box only protein 3 OS=Homo sapiens OX=9606 GN=FBXO3 PE=1 SV=3	1	2	54.56	471	8040	6040.6	4880.6	4868.6	5487.6	6929.1	4443.7	4193.6	5736.8	6529.6	1.03797	0.809477	-	1.08185	0.576385	-
P0C2W1	FBXO45	sp|P0C2W1|FBSP1_HUMAN F-box/SPRY domain-containing protein 1 OS=Homo sapiens OX=9606 GN=FBXO45 PE=1 SV=1	1	2	30.632	286	4640.7	3016.5	4591.4	3406.6	2683.4	3383.4	3673	4365.4	2805	4061.5	1.07384	0.690946	-	1.07019	0.85573	-
Q9Y3I1	FBXO7	sp|Q9Y3I1|FBX7_HUMAN F-box only protein 7 OS=Homo sapiens OX=9606 GN=FBXO7 PE=1 SV=1	1	2	58.502	522	1576.3	651.52	1243	707.18	532.32	1144.2	1228.7	855.06	1289	971.14	0.857808	0.813203	-	0.711032	0.26231	-
Q5XUX1	FBXW9	sp|Q5XUX1|FBXW9_HUMAN F-box/WD repeat-containing protein 9 OS=Homo sapiens OX=9606 GN=FBXW9 PE=1 SV=3	1	2	50.76	458	12048	6879.3	13203	13293	6246.7	5992.7	10388	10929	7700.2	8017.5	0.839839	0.205221	-	1.14791	0.134053	-
Q0JRZ9	FCHO2	sp|Q0JRZ9|FCHO2_HUMAN F-BAR domain only protein 2 OS=Homo sapiens OX=9606 GN=FCHO2 PE=1 SV=2	1	5	88.923	810	20866	13316	19328	17915	12809	15557	15594	16509	14025	16492	0.98207	0.864456	-	1.10614	0.22897	-
P37268	FDFT1	sp|P37268|FDFT_HUMAN Squalene synthase OS=Homo sapiens OX=9606 GN=FDFT1 PE=1 SV=1	1	3	48.115	417	9875	9100.3	19007	25538	4268.6	6581.1	16441	20953	5652.4	8032.3	1.2796	0.234284	-	1.46019	0.000512286	-
P14324	FDPS	sp|P14324|FPPS_HUMAN Farnesyl pyrophosphate synthase OS=Homo sapiens OX=9606 GN=FDPS PE=1 SV=4	1	6	48.275	419	88732	61258	70797	72103	55279	66400	56989	63106	51750	66249	1.03095	0.713381	-	1.18488	0.00512292	-
P22570	FDXR	sp|P22570|ADRO_HUMAN NADPH:adrenodoxin oxidoreductase, mitochondrial OS=Homo sapiens OX=9606 GN=FDXR PE=1 SV=3	1	9	53.836	491	55111	31838	33075	32485	32320	33143	27203	25814	35623	34952	0.844002	0.0126197	-	1.07771	0.257861	-
P22830	FECH	sp|P22830|HEMH_HUMAN Ferrochelatase, mitochondrial OS=Homo sapiens OX=9606 GN=FECH PE=1 SV=2	1	6	47.862	423	16124	8959.6	16010	12999	9950	11210	12223	12226	10106	11405	0.903922	0.372151	-	1.00583	0.965224	-
P39748	FEN1	sp|P39748|FEN1_HUMAN Flap endonuclease 1 OS=Homo sapiens OX=9606 GN=FEN1 PE=1 SV=1	1	13	42.592	380	161840	128950	142030	144430	98078	123940	114860	121890	101720	139670	1.12684	0.0202167	-	1.15894	0.00291851	-
P16591	FER	sp|P16591|FER_HUMAN Tyrosine-protein kinase Fer OS=Homo sapiens OX=9606 GN=FER PE=1 SV=2	1	4	94.637	822	1605.2	1058	1235.5	1391	899.19	602.22	1417.6	1220.8	867.23	1098.7	0.85777	0.60555	-	1.0858	0.752593	-
Q9BQL6	FERMT1	sp|Q9BQL6|FERM1_HUMAN Fermitin family homolog 1 OS=Homo sapiens OX=9606 GN=FERMT1 PE=1 SV=1	1	14	77.436	677	41663	28554	37755	35100	24043	29333	28714	31326	26442	30405	0.998259	0.982296	-	1.12276	0.113242	-
Q96M96	FGD4	sp|Q96M96|FGD4_HUMAN FYVE, RhoGEF and PH domain-containing protein 4 OS=Homo sapiens OX=9606 GN=FGD4 PE=1 SV=2	1	5	86.625	766	6175.3	4621.2	5402.8	5552.9	4348.4	5192.1	4490.1	4778.2	4973.9	5095.5	0.978497	0.921094	-	1.167	0.223491	-
P09038	FGF2	sp|P09038|FGF2_HUMAN Fibroblast growth factor 2 OS=Homo sapiens OX=9606 GN=FGF2 PE=1 SV=3	1	1	30.77	288	4729.3	3256.9	4979.5	3998.1	2650.4	4242	4320.2	3674.3	2563.1	3552.4	1.17099	0.416221	-	0.922778	0.583222	-
O95684	FGFR1OP	sp|O95684|CEP43_HUMAN Centrosomal protein 43 OS=Homo sapiens OX=9606 GN=CEP43 PE=1 SV=1	1	1	43.064	399	2110	1052.5	2283.6	1800.4	999.44	1815.7	1884.1	1904.5	1644.9	1444	0.94481	0.869667	-	1.00233	0.988674	-
P22455	FGFR4	sp|P22455|FGFR4_HUMAN Fibroblast growth factor receptor 4 OS=Homo sapiens OX=9606 GN=FGFR4 PE=1 SV=2;sp|P22607|FGFR3_HUMAN Fibroblast growth factor receptor 3 OS=Homo sapiens OX=9606 GN=FGFR3 PE=1 SV=1	2	2	87.953	802	351.36	409.09	483.32	459.3	205	500.68	411.11	234.82	222.3	461	1.83364	0.0845736	-	0.848275	0.711156	-
P07954	FH	sp|P07954|FUMH_HUMAN Fumarate hydratase, mitochondrial OS=Homo sapiens OX=9606 GN=FH PE=1 SV=3	1	17	54.636	510	270810	201080	253990	216690	162500	191230	216550	184390	166860	208470	1.04169	0.407684	-	0.951041	0.101429	-
Q14192	FHL2	sp|Q14192|FHL2_HUMAN Four and a half LIM domains protein 2 OS=Homo sapiens OX=9606 GN=FHL2 PE=1 SV=3	1	1	32.193	279	3587.5	2765	4017	3909.3	2390.4	3295.2	3024.4	4008.1	2767.8	5322	1.31525	0.350802	-	1.27115	0.16386	-
Q9Y613	FHOD1	sp|Q9Y613|FHOD1_HUMAN FH1/FH2 domain-containing protein 1 OS=Homo sapiens OX=9606 GN=FHOD1 PE=1 SV=3	1	5	126.55	1164	1801.5	1274.3	2189.8	2162.5	1208.8	1425.5	2029.3	1821.4	762	1197.4	1.08675	0.770163	-	1.0493	0.830414	-
O43427	FIBP	sp|O43427|FIBP_HUMAN Acidic fibroblast growth factor intracellular-binding protein OS=Homo sapiens OX=9606 GN=FIBP PE=1 SV=3	1	6	41.878	364	30106	19589	20727	21246	18564	17237	17547	18403	17800	20125	0.891328	0.21127	-	1.15704	0.0531041	-
Q92562	FIG4	sp|Q92562|FIG4_HUMAN Polyphosphoinositide phosphatase OS=Homo sapiens OX=9606 GN=FIG4 PE=1 SV=1	1	4	103.63	907	6616.1	3902.1	7281.2	6964.9	4040.2	4370.2	5890.2	5838.4	3992.2	4610	0.913684	0.486682	-	1.08634	0.47847	-
Q6PIW4	FIGNL1	sp|Q6PIW4|FIGL1_HUMAN Fidgetin-like protein 1 OS=Homo sapiens OX=9606 GN=FIGNL1 PE=1 SV=2	1	3	74.076	674	1789.2	1332.5	1355.9	1082.3	979.41	1374.8	764.45	1287.6	1241.4	1430.5	1.07354	0.754378	-	1.28691	0.444699	-
Q4L180	FILIP1L	sp|Q4L180|FIL1L_HUMAN Filamin A-interacting protein 1-like OS=Homo sapiens OX=9606 GN=FILIP1L PE=1 SV=2	1	3	130.38	1135	4774.8	2896.1	4630	3362.3	3157.6	3511	3205.2	3923.1	3160.5	4886.9	1.04017	0.920564	-	1.06063	0.8349	-
[truncated: 3,902 more rows]
