# Supplementary material for: Functional Proteomics Characterization of the Role of SPRYD7 in Colorectal Cancer Progression and Metastasis
Source: Cells. 2023 Oct 31;12(21):2548. doi: 10.3390/cells12212548 (PMC10648221; doi:10.3390/cells12212548)
Supplement: Supplementary file 1 [file cells-12-02548-s001.zip › Supplementary Table S5.xlsx]

## Sheet: Hoja1
Table S5. List of proteins identified as potential SPRYD7 interactors after analysis with the CRAPome database from the IPs performed with the protein extracts from SPRYD7-stably transfected KM12C and KM12SM CRC cells
Protein	Gene	Cell line
O43707	ACTN4;ACTN1	KM12SM
P0DUB6	AMY2B;AMY2A	KM12SM
Q92688	ANP32B;ANP32A	KM12SM
P84077	ARF1;ARF3;ARF5	KM12SM
P52907	CAPZA1;CAPZA2	KM12SM
P12532	CKMT1A;CKMT2	KM12SM
Q00610	CLTC;CLTCL1	KM12SM
P15085	CPA1	KM12C
Q6ZWL3	CYP4V2	KM12C
P68104	EEF1A1;EEF1A1P5;EEF1A2	KM12C
O75071	EFCAB14	KM12C
P60842	EIF4A1;EIF4A2	KM12SM
Q9GZV4	EIF5A2;EIF5AL1;EIF5A	KM12SM
P68871	HBB;HBD	KM12C
Q71DI3	HIST2H3A;HIST3H3;H3F3A;HIST1H3A;HIST2H3PS2;H3F3C	KM12C
P00739	HPR;HP	KM12SM
P08238	HSP90AB1	KM12SM
P0DMV9	HSPA1B;HSPA1A	KM12SM
P01876	IGHA1;IGHA2	KM12C
P01857	IGHG1	KM12SM
P18510	IL1RN	KM12SM
Q9C075	KRT23	KM12C
Q6UWW0	LCN15	KM12SM
Q6ZTZ1	MSANTD1	KM12C
Q1L6U9	MSMP	KM12SM
Q9Y623	MYH4;MYH8	KM12C
P13533	MYH6;MYH7;MYH1;MYH3	KM12C
P22392	NME2;NME1	KM12SM
P13797	PLS3;LCP1;PLS1	KM12SM
P17612	PRKACA;PRKACB	KM12SM
O14818	PSMA7;PSMA8	KM12C, KM12SM
O60673	REV3L	KM12C
P29508	SERPINB3;SERPINB4	KM12C
P05141	SLC25A5;SLC25A6;SLC25A4;SLC25A31	KM12SM
O43734	TRAF3IP2	KM12C
Q9BQE3	TUBA1C;TUBA1A;TUBA1B	KM12C
Q5VVQ6	YOD1	KM12SM
A8K0R7	ZNF839	KM12C
P0DP25		KM12C
P0DOY3		KM12C
Q5VT79	ANXA8L2	KM12C
Q9H0W9	C11orf54	KM12SM
Q12882	DPYD	KM12SM
Q3ZCW2	LGALSL	KM12SM
Q7Z494	NPHP3	KM12SM
Q5VST9	OBSCN	KM12SM
P02810	PRH1	KM12SM
P28062	PSMB8	KM12SM
Q5W111	SPRYD7	KM12SM
Q9C0A0	CNTNAP4	KM12SM
Q9UBG3	CRNN	KM12C
Q14210	LY6D	KM12SM
Q9H1E1	RNASE7	KM12SM
O75676	RPS6KA4	KM12C
O75635	SERPINB7	KM12C
O43548	TGM5	KM12C, KM12SM
Q7Z7H5	TMED4	KM12C
Q96A73	KIAA1191	KM12C
Q9HD67	MYO10	KM12SM
Q8IW75	SERPINA12	KM12SM
P36952	SERPINB5	KM12C
P19971	TYMP	KM12C
Q9UEU0	VTI1B	KM12C
Q6P4A8	PLBD1	KM12C, KM12SM
Q9UBC9	SPRR3	KM12C
P07476	IVL	KM12C
O43448	KCNAB3	KM12C
O60437	PPL	KM12C
P02808	STATH	KM12SM
Q53RT3	ASPRV1	KM12C
P17900	GM2A	KM12SM
Q9Y4B6	VPRBP	KM12SM
P78330	PSPH	KM12SM
P10909	CLU	KM12SM
Q9UGM3	DMBT1	KM12SM
Q96FQ6	S100A16	KM12SM
Q7Z3J2	C16orf62	KM12C
A8K2U0	A2ML1	KM12C, KM12SM
Q96L46	CAPNS2	KM12SM
Q96MR9	ZNF560	KM12SM
P00352	ALDH1A1	KM12SM
Q9UI42	CPA4	KM12C
Q15828	CST6	KM12SM
Q9H0E2	TOLLIP	KM12SM
Q92558	WASF1	KM12SM
O75342	ALOX12B	KM12C
A0A0B4J2B5	IGHV3OR16-9	KM12SM
Q14574	DSC3	KM12C, KM12SM
Q9NRX4	PHPT1	KM12C
P02647	APOA1	KM12SM
P30838	ALDH3A1	KM12SM
Q9UKX3	MYH13	KM12C
Q92542	NCSTN	KM12SM
Q02487	DSC2	KM12C
P02452	COL1A1	KM12C
Q6ZVX7	NCCRP1	KM12C
Q8TEA8	DTD1	KM12SM
Q8TCU6	PREX1	KM12C
Q8WVV4	POF1B	KM12C
P06312	IGKV4-1	KM12SM
P07384	CAPN1	KM12SM
P02585	TNNC2	KM12C
Q13835	PKP1	KM12C
P47929	LGALS7	KM12C
P14735	IDE	KM12C, KM12SM
Q08188	TGM3	KM12C
P01877	IGHA2	KM12SM
Q15517	CDSN	KM12C
P20073	ANXA7	KM12C
P05089	ARG1	KM12C
P04040	CAT	KM12C
P02788	LTF	KM12C
P31151	S100A7	KM12SM
P01857	IGHG1	KM12SM
Q13867	BLMH	KM12C
P04083	ANXA1	KM12C, KM12SM
Q6UWP8	SBSN	KM12C
P11216	PYGB	KM12SM
P61626	LYZ	KM12C
P00505	GOT2	KM12SM
P00491	PNP	KM12C
P00441	SOD1	KM12SM
P08758	ANXA5	KM12SM
P27482	CALML3	KM12C
Q5T749	KPRP	KM12C
P07339	CTSD	KM12C
P09972	ALDOC	KM12C, KM12SM
Q5TAP6	UTP14C	KM12SM
Q16658	FSCN1	KM12C
P30086	PEBP1	KM12SM
Q08380	LGALS3BP	KM12SM
P49189	ALDH9A1	KM12C
Q9BTT0	ANP32E	KM12SM
